# Supplementary material for: Spatially and cell-type resolved quantitative proteomic atlas of healthy human skin
Source: Nat Commun. 2020 Nov 5;11:5587. doi: 10.1038/s41467-020-19383-8 (PMC7645789; doi:10.1038/s41467-020-19383-8)
Supplement: Supplementary file 4 — Supplementary Data 1 [file 41467_2020_19383_MOESM4_ESM.xlsx]

## Sheet: Supplementary Data 1
Supplementary Table 1. MS-Intensity (IBAQ) of the 10,701 protein groups detected in the data-dependent acquisition mode (DDA)
	Cell subsets								Skin Layers
Gene ID	CD1A+ Dendritic cell (CD1A+ DC)	CD14+ dendritic cells (CD14+CD)	Macrophages (MΦ)	Mast cells (MC)	Endothelial cells (EC)	Melanocytes (Mel)	Keratinocytes (KC)	Fibroblasts (Fib)	Outer Epidermis	Inner Epidermis	Dermis	Subcutis
A0A0A0MSA4	NaN	NaN	NaN	NaN	NaN	NaN	NaN	NaN	-0.662298	-1.1595	0.75817	NaN
A0A0A6YYC8	NaN	NaN	NaN	NaN	NaN	-4.24128	-6.26635	NaN	NaN	NaN	NaN	NaN
A0A0G2JM46	NaN	-6.45163	NaN	NaN	-4.41118	NaN	-2.80558	-4.87836	NaN	NaN	NaN	NaN
A0A0G2JMX5	NaN	-3.56148	-1.24802	NaN	NaN	NaN	NaN	NaN	NaN	NaN	NaN	NaN
A0A0G2JNP3	-1.83656	1.9633	4.70998	0.976276	-1.01151	-3.41375	-0.640083	-2.45875	-1.98311	-3.73627	-0.443997	-0.762261
A0A0G2JPC7	-4.71008	-1.84394	0.151567	NaN	NaN	-5.43502	NaN	NaN	-4.86797	NaN	NaN	NaN
A0A0J9YXN7	NaN	NaN	NaN	NaN	NaN	NaN	NaN	NaN	-0.319778	-0.1552	5.09073	2.48385
A0A0J9YYD9	NaN	NaN	NaN	NaN	NaN	NaN	NaN	NaN	NaN	-1.88046	NaN	NaN
A0A0U1RQF3	-1.22206	-3.13851	-5.18134	NaN	NaN	-6.07854	-4.5142	-0.955504	NaN	NaN	NaN	NaN
A0A0U1RQK7	-1.59283	-2.10568	-1.1942	-1.8433	-1.18978	-2.34858	-0.833523	1.56256	-0.780162	-2.30333	-1.43055	-1.14884
A0A0U1RRL7	-4.36222	-0.530859	-0.535805	-0.443869	NaN	NaN	0.260741	-0.229479	NaN	-2.34634	NaN	NaN
A0A140T8Z7	2.69607	2.80957	3.0323	NaN	NaN	NaN	-5.88565	NaN	NaN	NaN	NaN	NaN
A0A140T9S8	3.48313	2.82654	1.98853	-4.15309	0.63657	-1.32	-0.466002	-2.60831	NaN	-3.76273	-1.76724	NaN
A0A140TA33	-5.74581	-5.54888	-3.16022	-8.7158	-2.34878	-8.94989	-3.61256	-5.67058	4.58107	5.33365	6.22895	3.38177
A0A140TA67	NaN	NaN	NaN	NaN	NaN	NaN	NaN	NaN	NaN	-1.21809	NaN	NaN
A0A140TA69	-4.92397	-2.94272	-3.91237	NaN	-3.36907	NaN	2.18094	-3.50664	2.65661	3.49669	5.58412	3.14796
A0A182DWE9	6.47079	5.24011	5.26326	0.593442	1.47689	1.62721	-2.12125	-2.35357	1.251	0.340926	2.12048	2.16526
A0A182DWH4	6.42744	4.76167	3.97064	-5.63994	1.42434	-3.81107	-1.09131	-5.095	-2.49568	-0.981922	NaN	NaN
A0A1B0GTI9	NaN	NaN	NaN	NaN	NaN	NaN	NaN	NaN	-3.63013	-4.21489	0.723685	0.0115485
A0A1B0GTL5	-2.25114	-1.42533	0.720039	0.0635433	3.32317	-0.709599	1.56341	2.03332	-0.633031	-0.239123	-0.367561	-1.07178
A0A1B0GTR4	NaN	NaN	-6.42592	NaN	NaN	NaN	-1.41301	NaN	-2.69273	3.98474	-1.03857	-4.20378
A0A1B0GU44	3.70146	2.61551	2.07979	3.50622	0.41933	3.46985	-1.51109	0.0171962	0.925736	0.422607	2.07045	1.15428
A0A1B0GUL7	-2.60564	-4.77324	NaN	NaN	-6.1753	-4.77951	NaN	-3.70162	-1.49825	-5.09615	NaN	NaN
A0A1B0GUV8	NaN	NaN	NaN	NaN	NaN	NaN	NaN	NaN	-4.11572	-0.329273	-2.88295	1.355
A0A1B0GV45	NaN	-4.4492	NaN	-3.957	NaN	NaN	-3.70095	-0.180633	NaN	NaN	NaN	NaN
A0A1B0GVI3	1.04103	-0.938563	-2.01688	-0.0105352	-0.498701	6.10005	1.88532	-2.37458	7.34938	9.8596	4.66683	2.60299
A0A1B0GVN0	NaN	NaN	NaN	NaN	NaN	NaN	NaN	NaN	2.53266	1.44545	-3.6244	NaN
A0A1B0GWA0	-2.56593	-3.16176	-4.91177	-6.57853	-8.22352	-5.05719	-0.699709	-2.63341	-5.01503	-5.41367	NaN	NaN
A0A1B0GWJ6	-3.37688	-4.58165	NaN	NaN	-4.58335	NaN	NaN	-2.58657	NaN	NaN	NaN	NaN
A0A1W2PNV4	6.43759	5.35313	5.16182	5.17627	4.56612	3.27262	3.20475	4.31246	3.45934	3.40914	2.61852	-4.59854
A0A1W2PPU9	NaN	-5.4489	NaN	NaN	-4.93256	NaN	-3.13791	-4.43401	-7.66117	-5.03937	-6.16045	-2.2281
A0A1W2PQ72	NaN	NaN	NaN	NaN	NaN	NaN	NaN	NaN	-3.77114	-0.957256	NaN	NaN
A0A1W2PQX5	0.876522	-1.85861	-1.56341	-1.2055	-0.917331	-2.72278	-6.30665	-2.22676	-6.85763	-7.47203	-4.80839	NaN
A0A286YFG1	NaN	NaN	NaN	NaN	NaN	NaN	NaN	NaN	NaN	NaN	NaN	NaN
A1BG	-0.149869	-0.657941	0.695589	-4.65576	-1.6271	-4.0959	-2.74024	-0.00436439	5.26184	4.64947	4.33366	4.6729
A2M	0.903495	2.46319	3.59753	3.11693	2.54941	1.45235	0.372804	2.17912	6.5968	5.05543	6.55762	5.23312
A2ML1	-0.0595811	-0.359764	-1.1286	-0.252315	-0.466984	-0.350401	4.13529	-1.90577	5.02882	4.23192	2.48964	1.84989
A4GALT	NaN	NaN	NaN	NaN	NaN	NaN	-7.13306	-3.89063	NaN	NaN	NaN	NaN
A6NM71	0.400266	0.157102	0.146391	1.81188	1.37086	0.624902	1.24045	2.59933	-0.562963	0.559544	-0.546306	NaN
ABAT	0.157366	-1.32544	0.602464	-1.55552	-0.686824	-2.37999	1.20585	-0.584296	-3.37287	-3.13123	-0.313538	-4.29735
ABCA1	-3.05134	-2.58769	-1.09667	-6.16048	-1.73006	-3.08243	-4.23357	-3.88779	-8.01639	-5.06775	-1.77063	NaN
ABCA12	-4.38552	-3.65303	-4.70191	-5.21407	-3.76056	-2.56139	-2.29168	-4.44838	1.24002	-1.6895	-4.04734	-4.13302
ABCA2	-3.8094	-4.11344	-3.96266	-8.17786	-4.40361	-4.85249	-5.23095	-4.2872	NaN	-7.07388	NaN	NaN
ABCA5	-4.53156	NaN	NaN	NaN	NaN	NaN	-7.0535	NaN	-7.31584	-7.54079	-6.11341	NaN
ABCA6	0.103264	1.29241	3.1181	-2.07428	0.165931	-2.05928	-0.958414	-2.84929	-2.92565	-4.24359	-1.48732	-1.93656
ABCA8	-7.17858	-5.87306	-1.69164	-3.88467	-6.05382	-4.85963	-2.98894	-6.01977	-2.16272	-1.97257	1.42382	1.77481
ABCB1	-2.1033	-1.27768	-2.1374	-4.16916	1.81059	NaN	-0.985837	-1.88216	-4.21864	-5.92038	-5.04517	-1.78807
ABCB10	-0.500052	0.154788	-0.897478	-0.812145	-0.0883174	0.755683	-0.106012	-0.578073	-2.15179	-2.15126	-3.66678	NaN
ABCB11	NaN	-7.99712	-3.98714	-3.63692	-1.32917	NaN	-7.76334	-8.148	-3.59416	-3.08158	NaN	NaN
ABCB6	-4.87239	-2.92756	-1.85043	-3.31393	-0.15347	-7.65364	-1.71763	-1.7101	-0.433897	-1.11035	-2.42236	-1.3699
ABCB7	0.147221	0.746106	0.988984	1.10583	0.272759	0.383241	1.33011	0.3698	0.793124	-0.0160483	-0.955191	0.540735
ABCB8	-2.97157	-2.14869	-1.80868	-1.3246	-2.61315	-2.9528	0.233277	0.45203	-4.41402	-4.04868	-2.32899	NaN
ABCC1	-0.895211	0.456719	0.337868	0.955752	-0.228941	-0.0151549	0.901546	0.719562	-0.79445	-1.97959	-2.70539	-2.66248
ABCC10	-3.44882	-2.14971	-4.33854	-5.31329	-5.10207	-2.59092	-2.92357	-4.77879	-4.59436	NaN	-8.46866	NaN
ABCC3	-4.30033	-1.86489	-4.37331	-6.35842	-3.98923	NaN	-2.82927	-2.16932	-7.56027	-2.5335	NaN	NaN
ABCC4	-2.87161	-2.22055	-1.98744	0.660149	-1.54569	-1.253	-2.45509	-0.915176	-3.87999	-3.83757	-3.97207	NaN
ABCC5	-0.548604	-1.63781	-4.52785	NaN	-2.04963	-4.4851	-4.37396	-4.74848	NaN	NaN	NaN	NaN
ABCD1	1.36597	1.21666	0.873822	-0.18663	-1.78624	-1.39458	-1.15807	-1.80751	-1.83078	-5.62754	-2.0239	-2.24467
ABCD3	0.470647	0.652205	0.74274	-0.176973	1.49993	1.4274	2.30921	2.2699	2.50338	1.82283	-0.726529	-1.06854
ABCD4	NaN	-3.01565	-0.843246	-0.279273	-1.88824	-3.90719	-3.07226	-4.14199	-4.48348	-3.69997	-2.15172	2.03235
ABCE1	3.96331	2.46604	3.13756	3.13311	3.14591	3.08981	4.2104	4.07924	3.02367	3.85613	1.67166	3.78609
ABCF1	2.78788	2.63009	2.22956	2.735	2.05947	2.37357	2.05526	2.65633	2.54914	2.40839	1.80797	2.69736
ABCF2	1.36376	1.24223	3.47778	0.203943	1.72881	-0.124978	2.74957	2.96256	1.58285	0.906932	0.0195748	-1.62431
ABCF3	0.101643	1.59878	0.577605	0.904165	1.18727	0.754145	0.781717	2.24718	1.50165	1.81451	-0.501225	-2.23212
ABCG2	NaN	-4.61967	NaN	NaN	-2.26182	-5.95088	-5.92613	-5.6526	-3.3067	NaN	-3.60672	-1.20111
ABHD10	5.08651	3.7115	4.33301	4.83396	3.29927	3.64745	3.57048	3.42867	2.96573	3.20492	2.29761	1.15387
ABHD11	2.97249	2.28074	3.33619	1.57446	0.655359	0.273197	3.25721	2.33361	0.99711	1.35298	0.455128	NaN
ABHD12	2.93474	2.8156	4.60025	0.94678	1.94975	2.53942	1.29535	3.02075	1.55982	1.13951	0.418403	1.4839
ABHD12B	NaN	NaN	NaN	NaN	NaN	NaN	NaN	NaN	-2.23155	0.732312	1.02458	-6.57153
ABHD13	NaN	-3.88409	-4.46528	NaN	-4.64083	0.732568	-2.91997	NaN	NaN	NaN	NaN	NaN
ABHD14B	3.38771	4.23198	4.15117	6.34071	4.95023	4.72606	1.83503	3.57136	3.82271	4.92841	4.20426	2.30549
ABHD16A	1.18303	3.54782	1.33782	0.099802	1.51454	-1.64984	0.103498	0.622544	0.628912	-0.302284	-0.293976	0.635714
ABHD17A	-3.24345	0.698939	-1.53347	0.575201	0.223908	-3.20191	-1.14648	-1.41144	-2.94931	-1.62474	0.756687	-3.32875
ABHD17B	-2.30568	-3.20657	-2.20798	0.160776	-0.517776	NaN	-1.37363	-1.63743	0.0274067	-0.298593	-3.04376	-0.895222
ABHD17C	NaN	NaN	NaN	NaN	NaN	NaN	-5.55946	-4.14318	-3.82431	-3.20818	NaN	NaN
ABHD2	-1.10316	-6.35918	NaN	NaN	-3.35141	-5.24242	NaN	-3.92592	NaN	NaN	NaN	NaN
ABHD3	-1.4202	-2.32738	-3.24845	-3.13948	NaN	NaN	-0.643877	-3.88256	NaN	NaN	NaN	NaN
ABHD4	0.081326	NaN	-3.57626	0.732796	-3.16723	0.282509	NaN	-6.46161	-1.44613	-1.5275	NaN	NaN
ABHD5	-8.36925	-3.36943	2.29284	NaN	0.730288	-3.38258	-1.41369	1.12242	2.18598	0.402097	2.29168	0.645512
ABHD6	-0.0892079	-0.145652	0.307682	-1.84875	0.983964	-0.10551	-0.43161	-0.00728134	0.642199	1.34873	-1.57084	2.13641
ABI1	3.90485	2.98448	3.27211	3.39759	2.31899	2.25737	3.20665	3.70516	3.64599	4.2684	2.15767	3.70726
ABI2	-1.09806	-1.31107	-2.0282	-4.14755	-0.907218	-0.453105	-3.27269	1.40159	-0.686287	-1.38203	-2.48973	-2.91624
ABI3	1.93001	0.706711	0.482975	-3.84269	3.15684	-0.463805	-2.29044	-2.71395	-0.0666578	-0.670245	0.473292	0.995253
ABI3BP	-2.42649	-8.50411	-5.16451	NaN	-6.62045	NaN	-6.23154	-6.52892	-0.711484	0.351111	3.28849	2.17168
ABL1	0.276732	0.237962	-1.86466	-4.58533	-1.77002	-0.196441	-3.18251	-0.0438412	-5.02362	-4.28744	-4.20328	-1.20327
ABL2	-2.87617	-2.57417	-2.50365	-4.20678	-1.9893	-4.63048	-3.83103	-3.10701	NaN	-6.5811	NaN	NaN
ABLIM1	1.02767	-0.165305	-0.597941	-2.55407	3.62517	0.381382	0.137002	0.427987	1.71124	3.04733	0.584827	0.434778
ABLIM2	-3.94155	-0.696919	-3.68472	-2.98822	2.08342	-0.489599	1.12084	-0.533104	-1.71769	-1.59131	-1.35188	-2.78906
ABLIM3	-1.96612	-2.8723	-1.79557	-1.11178	0.223172	-1.85432	-0.937893	0.660551	NaN	-4.38434	-3.02016	NaN
ABR	6.80413	2.70904	4.17862	1.37677	5.42558	3.12603	1.53232	0.996099	1.94459	1.7586	2.01556	-0.809765
ABRACL	5.48807	5.1342	5.98586	5.40227	4.45649	4.32526	4.48511	5.5986	5.88062	6.15723	5.87156	5.38629
ABT1	-4.08533	-2.8427	-1.95	-3.33461	-1.28572	NaN	-1.25786	-0.376067	-3.85039	-3.84099	1.39578	-0.583031
ABTB2	-3.68383	-5.50007	1.72409	-3.59904	2.44944	-4.59973	-4.11426	-3.62223	NaN	NaN	NaN	NaN
ACACA	-0.474956	-1.22267	-1.58822	-1.96085	-0.625724	-0.238207	1.42672	0.503797	0.678283	-0.356939	-0.326983	-0.400814
ACACB	NaN	-7.05771	NaN	-1.4585	-8.08151	NaN	-4.29071	NaN	-2.27209	-7.02829	-3.14077	-2.96326
ACAD10	-0.567867	1.93513	-0.456666	3.3371	0.942964	-0.566405	-0.492942	-0.901322	-2.55843	-0.441928	-1.06157	-1.84046
ACAD11	-0.213891	-1.64371	-3.21582	-1.50765	-1.87421	-1.17128	0.554076	-0.412267	NaN	-5.1653	NaN	NaN
ACAD8	0.802565	1.52217	2.43999	3.21853	1.99963	1.60171	0.56663	0.124056	0.357563	1.96862	0.886841	0.606518
ACAD9	3.71408	3.18139	3.2591	1.82469	2.96748	2.78315	3.48499	2.67067	3.26193	3.70835	2.48396	1.78243
ACADL	NaN	-4.33862	-1.34435	NaN	-2.60225	NaN	NaN	NaN	-4.88169	-3.22481	-2.28799	-1.19059
ACADM	5.85253	3.64253	3.61946	4.50863	3.57808	3.78469	3.76055	2.47033	2.03774	2.28369	2.7418	1.87628
ACADS	3.10485	2.99072	4.52829	5.93015	3.80008	3.04509	0.767134	0.0608942	2.65696	2.29465	2.9895	0.214563
ACADSB	0.744158	2.46341	1.5626	2.48859	2.04638	0.227466	1.95954	1.36586	2.70678	2.7942	1.34141	6.56149
ACADVL	5.35975	5.13374	5.56849	5.82638	4.88824	4.67955	4.55723	4.72796	4.38327	4.695	4.57384	4.5641
ACAP1	1.26809	-0.303048	-2.10414	-0.133529	-3.68221	-2.46127	-3.2698	-1.40443	-0.843939	-3.63685	-2.19274	NaN
ACAP2	2.74176	1.92996	2.4387	0.976231	1.49655	1.02719	0.654345	0.836876	0.75429	1.17731	-0.403928	-2.81065
ACAP3	-0.859866	-3.37147	-3.56165	-1.8714	-4.01111	-4.12663	-1.01697	-1.80248	-3.83756	-1.97457	-5.4196	-5.45926
ACAT1	4.89582	4.74244	5.30554	5.49706	5.88955	5.50756	5.22219	4.93884	4.25775	6.37922	4.87161	3.74083
ACAT2	3.15912	2.45917	2.8165	1.46844	1.75452	3.11913	6.24433	3.70232	5.78804	5.32317	6.52784	6.85254
ACBD3	3.15469	2.48796	2.64093	2.93727	2.22317	2.80702	2.72009	3.98432	1.63248	1.9602	0.286413	-4.59123
ACBD5	0.40606	0.377005	1.13789	4.05058	-0.00736916	-0.774197	0.345898	0.101709	-1.05044	0.298464	-0.65227	0.754308
ACBD6	-2.39702	-0.813289	0.00552687	0.989142	-1.59169	-0.149384	-1.04831	0.830133	-3.28212	-1.6167	-4.03407	NaN
ACD	-3.26796	-3.38542	-1.30377	-1.46968	-3.02245	NaN	-2.46289	0.440885	NaN	-3.51323	-2.32542	NaN
ACE	-0.941754	-1.11719	-1.25554	-3.53218	0.414049	-2.41659	-3.60585	-2.06181	-2.33886	-1.74262	0.711866	2.28271
ACIN1	2.49443	2.3736	2.05044	1.32882	2.08137	1.51257	2.86412	2.46038	1.79546	2.57579	2.08183	-3.46468
ACLY	3.95738	3.78996	3.74554	5.11163	3.40653	4.01263	5.37512	5.25921	4.16379	3.05633	3.02079	2.15279
ACO1	1.85615	2.28958	4.34558	3.14241	3.64517	3.07135	2.20041	2.69805	3.71982	4.13365	3.72842	3.57453
ACO2	6.43566	5.76777	6.03162	6.2485	5.41346	6.76498	5.65179	4.55331	4.97869	5.62377	4.86444	3.23224
ACOT11	-1.43433	-0.337094	-1.68742	0.886356	-2.09493	-0.78907	-2.48768	-1.25667	-2.2621	-2.97014	NaN	NaN
ACOT13	4.43212	4.31806	4.6099	5.44292	3.72841	4.11029	5.4246	2.65536	1.75492	3.10306	2.60623	0.882029
ACOT2	2.87916	1.98687	2.30552	3.89431	3.12102	4.12611	3.4989	2.65687	4.61632	2.03626	2.60389	2.04745
ACOT7	2.23322	1.81032	1.80248	2.14624	1.10012	3.63429	4.92514	3.94704	2.32682	0.0246761	-0.073352	-2.52908
ACOT8	0.904478	1.72284	1.2135	-4.2916	1.07818	1.8666	-0.333127	-0.824969	-1.69291	NaN	-4.82947	NaN
ACOT9	4.50924	3.68174	4.70162	4.07822	3.79111	3.90057	4.48872	3.68003	2.08408	2.28761	5.03829	2.61347
ACOX1	1.5126	1.11606	1.33835	0.0991488	0.480438	1.67575	2.49273	2.65301	4.22507	3.58496	1.71228	0.419104
ACOX2	-4.16759	-2.85	NaN	-1.63172	-4.48276	-4.4173	-3.04344	-1.08275	-1.57152	-2.733	-0.637656	-0.181671
ACOX3	1.49014	1.58273	0.721302	-0.316188	0.520664	0.708548	1.72335	0.714581	1.50896	-0.629372	-0.809202	-0.777891
ACP1	3.88617	3.94241	4.15549	3.95635	3.85779	3.04758	2.22407	5.13254	4.56356	4.21613	5.26396	3.48038
ACP2	-0.481528	1.92392	3.34823	1.43163	0.0461502	1.24259	0.813362	1.68141	-2.19303	-0.195492	-0.212303	-5.49621
ACP5	-1.36349	-0.914444	2.6748	-3.33146	-1.04848	-3.82943	-3.91125	0.176294	-1.41562	-1.50705	-3.13267	NaN
ACP6	-0.18367	-0.806862	-0.107726	-1.96939	-0.773209	-1.80119	-2.79299	-3.00872	NaN	-1.51541	NaN	NaN
ACPP	1.82966	1.34495	1.2888	-0.519927	-0.503812	-2.15467	-0.837183	-1.63222	4.54641	4.86406	-0.839785	-0.445603
ACSBG1	NaN	NaN	NaN	NaN	NaN	NaN	NaN	NaN	-3.33303	-3.97137	-3.22711	NaN
ACSF2	4.41213	3.4812	3.02064	2.46343	1.93586	1.9295	1.77303	1.2476	0.915983	2.11515	1.29976	1.92043
ACSF3	1.96616	1.61925	1.77812	2.21781	1.26898	0.661189	1.361	0.656954	0.45312	1.20744	0.389897	1.77295
ACSL1	1.20636	3.00941	3.29133	1.05664	0.898138	2.6658	2.79301	1.77641	3.55864	3.3651	4.67415	2.69793
ACSL3	2.54099	2.55043	2.62486	2.97002	2.76637	1.99749	5.23158	3.25863	1.02992	1.73206	1.37634	0.362754
ACSL4	3.83736	3.04586	2.83063	4.25776	2.63095	1.16301	3.2353	2.44137	2.78828	-1.01879	0.882733	0.608511
ACSL5	2.90083	1.55585	1.4675	0.502454	1.17708	-3.87726	-1.31688	-1.56056	-0.217761	-2.62105	-3.29303	-4.4552
ACSL6	-4.02471	-3.96936	-7.53224	NaN	-4.07594	-2.92164	NaN	-7.42086	NaN	-4.30366	-4.23557	-1.96916
ACSM3	NaN	NaN	NaN	NaN	NaN	NaN	NaN	NaN	-4.85103	-3.26495	-6.3813	NaN
ACSM5	-4.81485	-2.90935	-0.234971	-3.57181	-2.80625	-5.72096	-2.54427	-3.25308	NaN	-4.9968	NaN	NaN
ACSS1	1.2728	1.3494	2.24458	0.543183	-0.000472903	1.4339	-1.86648	0.355525	-0.448539	0.988973	-1.58504	-1.82401
ACSS2	1.37606	1.62788	0.847299	0.228615	1.61543	0.610949	2.84091	1.35134	0.771973	0.534687	1.46767	2.32892
ACSS3	-8.52433	-5.05067	-3.86794	-2.22752	-4.10134	-2.70589	-2.70075	-2.18972	-0.161426	-2.57896	-0.782395	NaN
ACTA1	NaN	NaN	NaN	NaN	NaN	NaN	NaN	NaN	-2.50889	-1.73633	0.236698	NaN
ACTA2	0.0563493	0.220884	0.408242	NaN	-2.70479	-0.260964	-2.21666	3.18508	-0.435369	-2.7754	0.620242	NaN
ACTB	7.60178	6.42283	6.53269	9.54165	6.28963	7.15699	7.62235	5.10618	2.21864	6.71356	7.11725	7.46589
ACTBL2	2.33188	-0.187062	-0.338993	7.93755	6.4878	6.08884	1.76694	3.16752	-0.520155	0.162197	6.1595	0.666535
ACTC1	6.8738	5.65165	6.93004	7.17734	5.26728	6.07007	6.83853	7.22516	6.17902	5.13427	9.84697	6.84127
ACTG1	NaN	-2.70181	NaN	NaN	NaN	NaN	NaN	-4.97764	NaN	NaN	-1.61522	-1.31903
ACTG2	NaN	NaN	NaN	NaN	NaN	NaN	NaN	NaN	NaN	NaN	-1.86544	NaN
ACTL6A	4.02535	3.01664	2.85737	3.39628	2.7178	4.49226	4.18932	3.80396	3.17631	3.24311	1.71317	0.0936962
ACTN1	5.02588	4.58292	3.74936	3.24691	6.27982	2.58728	6.54367	6.8954	5.1761	3.5122	6.16253	3.66943
ACTN2	-6.91389	NaN	NaN	NaN	NaN	NaN	NaN	-5.83595	-2.73142	0.128114	-3.22325	NaN
ACTN4	6.75829	5.95235	5.61976	7.74208	6.96435	5.46965	7.13668	7.7801	7.21942	7.25775	6.78565	4.43012
ACTR10	1.19855	1.12222	2.08478	2.13891	1.7038	1.14151	2.03458	2.38742	1.26595	0.844587	0.336295	-4.01574
ACTR1A	5.49075	4.62643	4.88713	5.16103	5.38852	5.91825	5.43013	5.4288	4.88367	4.49514	4.69365	4.02707
ACTR1B	3.41932	1.72345	3.13038	3.60305	3.48364	3.31538	3.2222	3.18903	3.23036	3.31097	3.53311	3.71933
ACTR2	7.73425	6.515	7.17512	7.75442	6.05558	5.54162	6.1543	6.2067	5.79109	6.08772	4.89904	3.01312
ACTR3	8.48094	6.63265	7.11908	7.80328	6.21174	6.40292	6.45676	6.45799	6.5631	6.87069	5.30133	4.73738
ACTR3B	-3.15449	-4.6348	-3.77749	NaN	-4.14318	-1.88092	-2.40823	-4.62728	-2.04492	-4.41537	-5.35764	-1.39366
ACTR5	-1.4079	-1.1621	-1.08502	-2.20007	-1.0358	-2.12862	-0.466002	-0.90147	-1.59454	-0.842799	-1.33697	-0.245801
ACTR6	-1.80792	-0.951826	-2.10278	1.91274	-1.49061	-3.01002	1.66194	-0.871879	0.524679	-2.28171	-1.20895	-0.664072
ACTR8	0.0508366	1.42376	-0.503997	-2.14615	-0.000902955	-1.06741	-0.183241	0.289206	-1.5346	-0.787648	-3.22123	-0.582067
ACVR1	-2.13505	-8.08321	NaN	NaN	-5.04496	NaN	-5.6302	-1.39572	NaN	NaN	NaN	NaN
ACVRL1	NaN	NaN	-1.97208	NaN	-2.30649	NaN	-6.22727	-0.693008	NaN	NaN	-4.60309	NaN
ACY1	0.736427	0.525809	1.28329	0.699697	1.11675	1.91334	1.81459	2.42211	1.96817	1.71594	1.97008	1.87236
ACYP1	0.55996	2.42139	1.74176	2.4022	2.59084	2.48946	1.25252	1.57161	0.889767	1.24048	0.561612	3.01972
ACYP2	1.0503	1.13058	1.05453	0.438378	-0.125253	-1.41019	-2.44045	-0.00277581	-0.0172045	-0.0833053	-0.911478	NaN
ACAA1	5.52327	3.19826	3.5745	2.19265	2.76295	3.3631	4.32956	2.40161	4.12311	2.79705	2.80208	2.07584
ACAA2	5.67531	5.28047	5.73344	5.89001	3.96979	4.96855	3.64954	4.99172	2.53304	3.12435	5.02752	3.69381
ADA	-0.331563	1.08508	2.11167	0.0548678	1.16976	-0.166226	0.329989	2.45015	0.467687	0.261088	3.65656	3.95426
ADAL	-7.32835	0.873275	-3.6073	-5.57452	0.321524	-3.1281	-2.58235	-2.14283	-1.54948	-1.70034	-0.25733	NaN
ADAM10	2.00052	1.55174	1.7964	2.29512	2.4964	-0.00606895	1.71373	2.42583	-0.226401	1.35061	0.391033	-5.14705
ADAM12	-2.66686	-9.71504	NaN	3.16017	NaN	-3.3247	NaN	-2.67945	-6.61816	NaN	NaN	NaN
ADAM15	-2.49845	-0.024212	-0.92742	-3.50078	1.35138	-1.92369	0.61659	-1.27378	-3.99166	-1.17209	-4.26457	-3.29386
ADAM17	-1.67165	-0.204039	0.298324	0.204323	-0.131738	-4.81822	0.406096	-0.256641	-0.510269	0.348859	-1.35399	-7.91764
ADAM28	-6.70647	-3.46758	-3.26101	-4.28318	NaN	NaN	-5.53765	NaN	NaN	NaN	NaN	NaN
ADAM33	NaN	NaN	NaN	NaN	NaN	NaN	NaN	-4.42116	NaN	NaN	NaN	NaN
ADAM8	-0.510785	-0.368215	-2.14121	-0.721133	-2.10425	-5.82366	-0.794873	-2.73921	NaN	NaN	NaN	NaN
ADAM9	-1.85617	0.00863543	0.787699	0.129852	-1.55951	-1.74298	1.16724	1.58738	-2.66919	-2.3016	-2.12547	NaN
ADAMTS1	-7.77737	-2.58254	-1.4904	-1.82966	-1.93326	-7.98826	-1.95994	-1.23983	NaN	NaN	NaN	NaN
ADAMTS12	-3.52269	-4.06052	-4.00471	NaN	-4.81966	-5.22331	NaN	-6.4461	NaN	NaN	NaN	NaN
ADAMTS13	-10.0515	-4.3926	-6.16632	NaN	-5.94643	NaN	-4.94136	-4.1147	-7.38471	-3.20198	NaN	NaN
ADAMTS16	NaN	NaN	NaN	NaN	NaN	NaN	NaN	-8.24338	-6.76344	-5.07203	-1.86106	-3.67518
ADAMTS2	-9.12075	-6.21919	-7.97709	-2.95831	-3.54936	-3.68196	-3.63705	-1.1947	NaN	NaN	NaN	NaN
ADAMTS4	NaN	-3.6676	-7.96061	-3.09997	-2.92684	-4.05834	-8.19929	-4.76394	NaN	-3.32064	-3.32274	-3.97529
ADAMTS5	-4.22413	-3.41104	-2.8698	-5.73989	-1.54961	-1.91935	-1.90163	-3.89184	-4.39751	-5.92541	-3.15705	NaN
ADAMTSL1	-3.78932	-6.45916	NaN	-4.36812	-3.92763	-3.44166	-3.00629	-0.424125	-6.10899	-6.4828	0.12158	1.34953
ADAMTSL4	-3.77946	-3.02621	-5.82521	NaN	-4.40072	NaN	-7.04461	-7.22142	-0.990121	2.28343	1.88317	-4.52268
ADAP1	1.18216	1.64228	1.56066	3.63736	-0.997363	-0.633875	-1.09705	-2.62483	NaN	NaN	-4.73696	NaN
ADAR	2.50578	2.16747	2.47017	1.24593	2.47542	2.1292	3.29248	2.68213	2.61463	1.94065	1.9918	0.804908
ADARB1	-2.02932	-3.34971	-3.49146	-1.6625	0.650165	-2.33542	-0.77359	-1.04463	-1.84259	-2.41787	-6.28811	NaN
ADAT1	-0.791442	-2.26817	-3.16774	-3.33117	-1.55738	-0.754614	-3.18474	-3.69213	-5.32173	NaN	NaN	NaN
ADAT2	NaN	-4.81425	-5.05258	NaN	-2.80228	NaN	-3.39435	-2.58983	-1.97655	-0.967072	-5.34718	-4.38064
ADAT3	NaN	-6.37307	-4.25466	-2.41041	-3.78168	NaN	-4.3141	-4.38534	-5.31571	-1.20098	NaN	NaN
ADCK1	-6.31769	-3.08328	-1.94508	-2.5103	-4.68135	-5.05877	-4.39448	-7.26877	-2.11338	-2.90108	-2.23768	NaN
ADCK3	0.266282	0.769028	1.16371	0.809698	1.41231	-2.04394	-2.74134	-1.1242	2.53201	0.89249	1.13194	3.23194
ADCK4	-2.16097	3.69353	2.10107	-5.02819	-0.15615	NaN	1.33614	-0.865513	-0.787476	-3.55778	-2.71221	NaN
ADCK5	-6.66888	-4.25579	-3.26005	0.786947	-4.05759	NaN	-5.37338	-6.43532	-2.52244	-3.11692	-1.78942	-3.82375
ADCY3	-1.75649	-5.83395	-4.27615	NaN	-6.15659	0.401565	-3.14767	-3.02378	-6.37324	NaN	NaN	NaN
ADCY4	-4.24656	-3.61221	-5.25107	-5.70486	-1.50177	NaN	-9.74323	-5.99741	NaN	NaN	NaN	NaN
ADCY6	-5.12587	-6.78275	NaN	NaN	-6.76695	NaN	NaN	-2.82308	0.403746	-3.8342	NaN	NaN
ADCY7	0.0878574	-1.54813	-1.20716	-1.77007	-3.54745	-1.41388	-3.02135	-1.70527	-6.33827	NaN	NaN	NaN
ADCY9	-2.57943	-3.34164	-4.23398	-3.12336	-5.41381	-4.40387	-4.23129	-2.04946	-7.13701	-5.39638	-4.87041	NaN
ADD1	0.93932	1.28261	2.32079	4.3082	3.95883	2.84542	1.30645	3.40131	2.86429	3.40971	4.0944	2.93502
ADD2	-4.66448	-4.89226	-6.74412	-4.42423	-1.12407	-5.72404	-6.68056	-6.42371	2.71609	1.55825	0.420429	-3.32046
ADD3	1.33513	1.09683	2.58894	3.40553	3.66347	2.99725	1.23573	2.87818	3.7429	2.58278	3.73118	1.84485
ADGRF4	NaN	NaN	NaN	NaN	NaN	NaN	NaN	NaN	-2.73023	-1.93514	-3.82277	NaN
ADGRL2	-3.81321	-6.07033	-3.85317	-7.12208	-4.5491	-4.95671	-5.17829	-2.89227	-3.02878	-3.6195	-4.41032	-5.91303
ADH1B	4.33286	4.69427	6.53552	3.86481	3.80089	-2.93736	-0.0543182	-0.728254	5.07426	6.72192	7.36191	5.22189
ADH1C	-3.15708	-0.463319	0.133507	NaN	-0.837582	NaN	NaN	-6.94052	NaN	NaN	-3.29038	NaN
ADH4	NaN	-4.62363	-4.038	-5.14693	-3.78927	NaN	-1.19778	-5.26281	-4.53079	-5.35965	1.68528	0.470615
ADH5	4.62393	4.72352	5.7268	6.1692	5.72448	6.25393	3.96437	5.00124	5.31631	4.8129	6.29003	2.83707
ADH7	-0.315485	-0.364113	-1.8041	-5.64459	-1.06182	-2.56381	-4.02271	-1.06245	0.563305	-1.20414	-2.69645	0.572826
ADHFE1	NaN	NaN	NaN	NaN	NaN	NaN	NaN	NaN	NaN	NaN	NaN	NaN
ADI1	0.700209	0.285208	1.5018	0.739186	0.606677	2.3853	-0.569308	3.83732	1.41776	1.93749	3.15777	1.87765
ADIPOQ	NaN	-1.19474	0.028577	NaN	4.73501	-2.14881	NaN	-2.05105	1.1079	2.82076	2.165	0.831731
ADIPOR1	NaN	-6.28332	NaN	NaN	-4.19593	-1.83861	NaN	-3.66769	NaN	NaN	NaN	NaN
ADIRF	3.81438	3.54392	5.18341	4.91051	8.73287	4.02145	5.62612	5.92404	2.80294	6.1596	7.28148	8.60749
ADK	4.06054	3.242	3.53394	1.77716	2.72627	3.669	4.11818	4.15518	3.75522	4.29167	2.33702	-1.30053
ADM	NaN	-5.92905	NaN	NaN	NaN	NaN	-5.19581	-0.637946	NaN	-3.12124	NaN	NaN
ADNP	0.294518	-0.0574056	-0.27307	-0.50512	0.246549	0.434251	1.33664	0.822014	-0.777639	-0.0758249	-2.28773	-1.23166
ADNP2	-5.53163	-2.01471	-3.52951	NaN	-4.98577	NaN	-3.05127	-7.83556	NaN	NaN	NaN	NaN
ADO	2.36272	1.6284	1.43087	1.55236	1.08727	1.12454	0.847682	2.4933	-0.146458	1.58177	-0.993648	NaN
ADPGK	3.88041	3.34431	3.77949	2.76357	2.60009	1.70098	2.83928	3.4478	1.50138	1.06408	1.31285	2.36734
ADPRH	2.24223	0.784827	0.68013	4.02825	2.00363	1.44966	-0.697571	-0.341773	-1.8106	-0.904911	-0.893753	NaN
ADPRHL2	3.43976	3.36338	3.57098	3.29417	2.38335	2.90387	1.09273	2.57471	3.22022	3.57215	1.3069	0.0711869
ADRB2	-6.77082	-2.65151	-2.37951	NaN	-4.18054	-1.02542	-3.48232	NaN	NaN	NaN	NaN	NaN
ADRBK1	2.48818	2.2432	1.31991	1.97369	0.411465	0.144191	-0.276448	0.570229	1.35119	0.235369	-0.477174	0.238472
ADRBK2	1.46176	1.97912	-1.32035	-5.93791	1.13823	-1.04461	-5.08766	-4.87448	NaN	NaN	NaN	NaN
ADRM1	2.76891	2.9473	2.3234	2.45079	2.48149	3.43073	2.71851	3.40106	2.47936	2.19343	1.5509	4.68142
ADSL	3.14893	3.04029	2.89832	3.55747	2.49562	2.03629	2.67365	3.08141	2.82402	2.44258	2.45226	0.231748
ADSS	2.97708	2.87144	2.2008	3.33467	2.93727	2.97744	2.76344	3.97402	3.32704	3.78058	5.10583	2.48467
ADSSL1	-6.48472	-5.12295	NaN	-1.01356	-5.30912	-3.10425	-4.96126	-5.71831	-2.03504	-1.82078	-2.42037	2.22733
AEBP1	-1.3994	-4.55612	-6.35152	NaN	-4.11597	-3.32841	-3.99232	-0.303493	2.42441	3.26128	4.88798	3.00214
AEBP2	-1.45088	-0.882083	-0.305966	-1.36563	-2.28996	NaN	-1.93852	-3.22602	NaN	NaN	NaN	NaN
AES	-3.61007	-1.33394	-0.42244	0.0772335	0.183449	-2.81795	0.223593	0.31661	0.361638	1.52992	-1.5611	NaN
AFAP1	0.758113	-1.35399	-1.59065	-1.75986	-0.353236	-2.75543	0.275336	0.270498	-7.49367	-7.10805	-2.61931	NaN
AFAP1L1	-3.85796	-3.04444	-5.02915	-8.37739	-0.150604	NaN	-1.42786	-5.42536	NaN	NaN	NaN	NaN
AFAP1L2	-10.894	-1.17051	-2.08844	-2.28235	2.49098	-1.34495	1.5282	-3.13098	0.631516	-1.10451	-1.14412	-2.36446
AFF4	-3.30135	-1.6348	-1.0608	-2.59319	-1.34153	-0.533411	-1.5626	-1.62773	-2.9462	-3.38744	-2.94246	NaN
AFG3L2	2.71255	1.96774	2.50233	2.84942	2.42637	3.16533	2.97115	1.38667	2.2017	2.57118	1.66968	2.64061
AFM	-2.96395	-4.84599	-4.94467	-1.90399	NaN	-4.22525	-4.45451	-3.20931	2.66557	1.6964	2.91153	2.29514
AFMID	NaN	-1.7669	-2.23654	-2.61707	-2.87983	-5.63794	NaN	-3.72243	NaN	NaN	NaN	NaN
AFTPH	0.574458	1.50609	-0.128194	-0.268872	0.31186	-1.97557	-0.805191	0.0591208	-0.768981	-0.245007	-1.44752	-1.10746
AGA	2.04417	4.15434	5.15317	3.8481	1.50524	-0.263532	1.03557	1.41651	1.66001	3.60548	0.46909	0.101007
AGAP1	-6.23876	-3.43258	-4.76092	0.326103	-3.81578	-5.02436	-4.68999	-1.5823	-4.46243	-6.30167	-4.6196	NaN
AGAP2	-2.38843	-2.72017	-2.92389	-1.87814	-5.58634	NaN	-3.80691	-3.627	-2.92582	NaN	NaN	NaN
AGAP3	NaN	-6.23744	NaN	-2.09568	NaN	NaN	-2.47622	NaN	-4.70607	-3.92191	NaN	NaN
AGFG1	3.25746	3.53616	5.33044	0.430741	4.55369	0.767674	2.7714	2.46813	0.524566	2.53626	2.227	-0.551805
AGFG2	-0.091452	1.5109	0.542759	0.0174758	1.72582	-2.32238	-2.39939	-0.226618	0.563268	0.600477	-4.04086	-3.72517
AGGF1	-2.67425	-2.84021	-3.69951	NaN	-2.52833	-4.36306	-1.27811	-1.66963	NaN	-5.91229	-4.36398	NaN
AGK	3.7722	3.45109	3.38323	4.29734	3.45805	4.49553	4.15589	2.5637	2.38136	1.22269	2.80276	2.69963
AGL	3.40009	2.26272	1.23164	0.360463	1.56809	1.18668	0.948099	1.33975	2.46157	2.00578	1.74142	0.927539
AGMAT	1.73715	0.952974	0.271161	NaN	-2.43137	-2.6159	-3.66581	-3.91033	NaN	NaN	NaN	NaN
AGO1	-0.128608	0.515729	0.305837	1.26571	1.60535	-1.21746	0.256295	0.319364	0.760959	1.18237	-0.425323	0.456132
AGO2	0.627853	1.74752	1.1697	1.70647	1.86515	0.423099	1.07192	-0.00675055	2.18371	2.11801	3.69289	1.51018
AGO3	-1.87102	-2.38728	-1.27888	-0.300231	-0.256199	-7.86949	-1.70379	-0.524986	0.0908166	-0.682783	-0.50468	0.855676
AGO4	-5.92379	-5.82785	-4.79108	-5.43	-6.78419	NaN	-6.60424	-7.02573	-2.63317	-2.92704	NaN	NaN
AGPAT1	0.441846	-0.68586	-0.0288464	1.09263	-0.082753	2.26333	1.81466	0.579008	NaN	-5.37452	-3.07783	NaN
AGPAT2	0.823966	1.13722	0.575918	1.73381	0.0474818	0.719098	0.945603	-0.37773	-3.9901	-0.127975	-0.418699	NaN
AGPAT3	2.95218	2.24021	2.43044	0.502104	0.465262	0.267817	-0.740168	-0.0149999	-0.127295	-1.19695	1.22011	-3.48927
AGPAT4	-5.51961	-0.535582	-0.00211586	-2.0336	-1.13004	-3.4703	-1.32498	0.192447	-6.07904	NaN	NaN	NaN
AGPAT5	2.86104	0.101377	0.289784	3.066	-1.2621	-2.89922	1.7788	0.327911	-0.654732	-3.08315	-6.70352	NaN
AGPAT6	0.663144	-2.37699	-0.844993	-0.355714	-1.81408	0.724213	0.476896	-1.17473	-3.09761	-3.89476	-6.0746	NaN
AGPAT9	3.48734	2.01813	-0.331753	1.14775	-1.38929	-1.66375	-0.229017	-0.430269	-0.455767	-4.72261	-3.26633	NaN
AGPS	4.29707	3.555	2.89571	3.81378	1.79615	2.9967	3.74433	2.77226	1.48961	0.490681	2.40035	-0.0592654
AGR2	NaN	NaN	NaN	NaN	NaN	NaN	NaN	NaN	-1.36185	-0.47492	-4.98595	NaN
AGR3	NaN	NaN	NaN	NaN	NaN	NaN	NaN	NaN	-0.503999	0.31268	-1.27394	0.972689
AGRN	-1.80605	-0.244462	-1.28541	-2.61517	0.443237	-0.539906	0.810492	-2.28813	0.849618	1.80286	2.78695	0.335009
AGT	-1.26379	-1.07253	-1.36607	-4.1476	1.08573	-2.04546	-5.86578	0.759892	1.97677	1.91204	2.80014	3.68547
AGTPBP1	-4.07401	-2.99081	-4.04358	-4.20366	-6.19437	-4.16752	-5.02192	-3.99173	-4.291	-2.86597	-1.72172	-6.03734
AGTRAP	2.06942	3.05936	3.43265	3.38951	1.99125	2.25379	3.14912	1.12284	2.10992	-0.409208	1.18943	1.22963
AGXT	-6.64971	-5.72666	NaN	NaN	-4.84204	NaN	NaN	NaN	NaN	NaN	0.503034	NaN
AHCTF1	0.430843	0.658344	0.237853	0.138963	0.638062	0.34843	1.51921	0.831914	-0.691555	-0.330675	-1.00883	-2.39812
AHCY	5.82317	5.35215	6.22002	5.73358	4.56205	4.77957	5.62976	5.17626	5.57583	4.96909	3.81532	1.85974
AHCYL1	2.65672	2.76547	3.34649	3.11992	2.34512	2.84927	3.27772	3.35869	3.30665	3.08713	1.42896	-3.21356
AHCYL2	-0.662349	-0.424684	-0.471712	0.47932	-0.85036	-1.62908	0.146207	-1.03738	-1.13786	1.60197	0.64488	-0.0216948
AHDC1	-2.78706	-6.1741	-3.44906	-6.29221	-2.51672	-2.84244	-1.75749	-1.99417	-1.17797	-1.78495	-4.35273	-3.91436
AHNAK	7.57263	7.09958	7.14425	8.06191	6.92088	6.90485	7.35458	6.376	6.36397	7.77806	6.65223	5.21817
AHNAK2	0.100146	-0.0446346	1.08353	2.59463	1.34354	3.11304	5.52954	2.11594	3.52066	5.51068	4.17816	3.77363
AHR	0.067695	0.805812	-0.0712336	-0.727974	-0.210222	-1.1639	-1.04423	-1.10045	-0.58747	-1.61172	-2.35807	-1.80746
AHRR	NaN	NaN	NaN	-3.6511	NaN	NaN	-6.59019	-3.98596	NaN	NaN	NaN	NaN
AHSA1	3.18713	2.07832	3.17453	1.64831	2.11069	3.30605	3.59975	3.56836	3.54639	3.16111	1.51683	3.93086
AHSG	-0.0573164	-2.38791	-0.140016	NaN	0.36956	NaN	-4.40404	1.11859	5.84638	5.2253	4.86665	4.52006
AHSP	-0.749944	0.191058	-4.28901	NaN	-1.56141	-0.486232	NaN	-4.0886	1.38731	-0.6765	3.4024	4.53125
AIDA	1.94033	1.6624	2.65288	0.918597	2.85494	-1.00839	1.63136	2.8625	1.52519	2.0574	1.90773	2.6894
AIF1	6.78881	5.98979	6.70641	2.33808	2.0275	2.05884	0.244714	0.0881074	3.19493	2.83128	3.03342	-3.23203
AIF1L	NaN	NaN	-3.19219	NaN	0.500874	1.9225	NaN	NaN	-2.05636	-0.974509	-1.42971	NaN
AIFM1	4.95441	4.35622	4.24437	4.2449	4.09198	4.82736	4.1046	2.55244	3.58416	2.34076	3.01561	-0.230605
AIFM2	-2.75556	-3.05107	-0.70931	-2.98233	-1.88094	-1.22862	-4.80712	-0.307622	NaN	-6.17723	-1.20562	0.60125
AIM1	1.68961	0.75735	-0.188145	-1.1303	0.836021	0.449489	3.06116	0.623573	2.3317	2.79806	1.56404	1.2519
AIM1L	-2.00132	-2.57791	-3.08941	-8.07576	-2.91208	-1.3024	-0.68148	-5.32063	0.364475	0.0380304	-1.24259	-2.13758
AIMP1	3.28439	3.23616	3.57602	3.0616	4.30097	3.21054	3.57115	4.78894	4.57427	4.14865	3.16315	0.770258
AIMP2	3.69186	2.32257	3.1521	2.96879	3.01505	2.71624	3.36088	4.83246	4.01958	3.6597	2.95367	-1.5637
AIP	4.13132	3.89335	3.35861	4.48056	3.82177	4.3141	2.13636	3.41128	2.20229	2.51912	1.96188	0.678371
AJUBA	-2.85474	-2.05141	-1.22886	-6.12208	-2.74959	-2.95434	0.277197	-1.59273	-0.278036	1.02019	0.543419	4.30843
AK1	2.58738	1.70169	4.53841	1.64403	5.68627	6.19943	4.12222	4.93457	5.92037	4.80186	5.29706	4.84807
AK2	7.30156	6.39892	6.31687	7.3807	5.68094	6.37967	6.4741	5.12874	5.9378	6.14219	6.7617	5.43038
AK3	4.5091	4.60106	5.72503	6.74148	5.20236	5.42327	4.67888	4.14379	4.44258	4.83307	4.89084	1.70323
AK4	0.77616	0.362758	0.386508	3.2717	4.55556	0.431158	3.57472	4.67554	4.47236	4.59681	4.83594	0.170682
AK5	-0.237838	-1.88266	0.0520419	3.01789	0.355115	1.50703	0.438954	3.38383	1.6976	0.113982	0.186222	NaN
AK6	-0.993574	-0.744519	-1.89317	-5.05741	-4.64313	-1.69934	-0.721257	1.62913	-1.22392	-2.35785	-4.90281	NaN
AKAP1	-3.11862	-1.13548	-0.996514	-0.671155	-0.9906	-1.16865	0.236269	-0.780784	-0.710949	-0.709335	-1.31059	-5.33116
AKAP10	0.0811679	-1.35306	-0.126544	-0.253323	-1.68824	-4.85738	2.18105	-0.747658	0.849225	0.03461	-2.81593	-4.13115
AKAP11	-0.694584	-0.87586	-1.37206	-3.40128	-2.58348	-1.74501	-1.5379	0.576176	-5.06904	-4.83043	-8.55442	-2.74373
AKAP12	0.90337	0.443301	1.78349	-0.588203	2.27098	4.69734	-0.146728	1.62623	-1.25764	0.768702	2.90178	-0.247548
AKAP13	1.77704	1.47589	1.29524	1.24716	0.269696	-1.12295	-0.479886	0.930614	1.48991	1.46175	5.80782	5.50369
AKAP17A	0.585715	1.87248	-0.0636026	0.112911	0.736338	-0.398343	-0.166033	-0.515158	-1.21012	0.288812	2.04481	2.74138
AKAP2	2.50531	1.47348	0.743121	2.41226	2.97811	1.32433	0.710256	4.27679	-0.191712	4.23311	4.24193	0.319313
AKAP5	-4.12617	-2.93248	-2.45586	0.357302	-2.7675	-0.0426054	NaN	NaN	NaN	NaN	NaN	NaN
AKAP7	-2.21951	-3.21684	-0.960998	-3.31263	-3.08812	-0.0323718	-1.7539	-3.20346	-5.14625	-3.36171	NaN	NaN
AKAP8	1.07661	0.432745	0.446844	-1.7095	0.997935	0.0417825	1.64608	1.64307	0.749633	0.859865	-1.65968	-2.74669
AKAP8L	0.388429	0.0400465	-0.0587007	0.886672	-0.416543	-0.187645	1.58408	0.600679	-2.09994	-0.604578	-4.22515	-4.12344
AKAP9	-1.45905	-0.969151	-0.622635	-0.342122	-1.05628	0.470341	-0.272863	0.28401	-1.78579	-1.36164	-0.98116	1.4862
AKIRIN2	-2.06766	-4.19505	NaN	NaN	-4.56804	NaN	-3.00947	-0.693349	NaN	NaN	NaN	NaN
AKNA	0.342805	0.483907	-0.260111	-2.13267	-4.93637	-1.43817	-0.837048	-1.65184	-8.53112	-7.1174	NaN	NaN
AKR1A1	5.22973	5.32758	6.50606	7.50823	5.11729	5.21928	3.43796	4.86876	5.02438	5.46852	4.77349	3.10326
AKR1B1	4.31366	5.13604	6.85494	7.75293	3.86235	4.32439	2.24703	4.87029	2.53943	3.05939	3.01904	0.0464508
AKR1B10	0.769737	-5.96955	-2.73847	-0.369698	-4.49785	-6.895	-2.56033	-2.46413	5.64973	-0.313693	1.97686	-0.550996
AKR1C2	-0.721916	1.45647	1.34404	-0.314882	3.81488	0.970368	2.76538	5.01433	4.11948	3.97108	5.11766	1.34761
AKR1C3	0.406968	0.955781	2.04305	-1.23471	5.38944	0.795232	1.02938	4.55398	3.61925	3.04409	5.20708	4.7494
AKR7A2	4.28934	4.05311	3.31887	4.51157	4.00035	4.74909	3.42832	4.99425	4.7279	5.46665	3.81869	1.73132
AKR7A3	-4.47377	NaN	NaN	NaN	NaN	NaN	-3.07595	-2.57417	-3.84811	NaN	2.53323	NaN
AKT1	1.60139	1.88922	1.99207	1.15942	1.93536	1.77148	-0.183816	1.61075	-0.981707	-0.672327	-0.0387817	-1.0599
AKT1S1	2.31376	1.36113	2.0832	NaN	1.29836	1.30564	0.274352	3.28731	1.58176	1.9231	-1.89378	NaN
AKT2	0.360373	-0.8899	-1.08281	-0.40347	-1.91208	-2.41867	0.903578	0.900299	-0.212577	-0.732248	-2.54807	NaN
AKT3	-3.63775	-2.06689	-2.28625	-5.42937	0.0178142	0.80145	-5.16851	-1.31962	-5.89743	-4.97297	-2.24136	NaN
AKTIP	-6.86121	0.132029	3.69678	4.08586	-0.63584	NaN	0.108533	0.931722	0.270432	-0.263375	3.53988	-0.242096
ALAD	2.28288	2.22943	1.80565	4.86241	3.3383	3.69493	-0.318431	2.6554	5.97126	5.15893	5.84353	5.62882
ALAS1	4.46019	0.995279	1.3125	1.24642	2.09657	-2.21958	-0.877744	-2.20595	-1.964	NaN	NaN	NaN
ALB	10.3632	9.22813	8.94339	8.94366	8.93032	8.6314	5.89376	7.89856	11.7877	11.7643	12.4747	12.4804
ALCAM	2.05169	0.548573	-0.32417	-0.446767	0.0888907	-0.3281	2.00081	3.77531	-0.732235	2.28644	0.742063	-1.21198
ALDH16A1	4.18254	3.38109	4.11046	3.98202	3.3536	1.91093	1.20783	2.03329	0.719254	3.27739	3.286	3.33894
ALDH18A1	1.03177	1.29929	1.34602	1.46253	1.73174	1.43989	3.92796	4.26482	3.64163	1.68662	0.54639	-1.05301
ALDH1A1	-0.77893	4.0982	7.10328	8.29124	4.93848	1.64011	2.50184	-0.909162	4.53708	3.80028	5.66136	6.86554
ALDH1A2	-1.45207	-2.72299	-1.81883	-4.43712	0.464826	NaN	0.0105973	-1.19104	-2.27879	0.682557	0.498247	-0.462748
ALDH1A3	0.0707565	0.352035	0.0586628	0.0271225	3.17837	1.92165	6.90565	1.93266	3.71944	-0.0891616	1.95313	3.19745
ALDH1B1	3.62553	2.63172	3.0121	3.29779	3.89987	2.54321	2.90551	3.81947	1.22026	2.68687	4.43245	2.38697
ALDH1L1	-1.89808	-0.37635	-0.10206	-3.48731	0.0919591	-1.09681	-2.41079	-0.49252	-2.34657	-1.85798	-0.596829	-1.10455
ALDH1L2	1.00314	1.56569	1.97168	0.363979	2.07453	2.79099	2.28364	2.39339	-2.24499	-0.700966	1.49957	-0.398993
ALDH2	7.65008	6.91671	6.62307	6.05789	6.04637	5.10042	5.37737	3.13953	6.61281	7.24469	6.28388	5.26381
ALDH3A1	-2.24431	-2.4195	-1.87472	-0.12495	2.29763	-0.293571	0.366827	-1.90221	4.47919	5.54366	2.95655	0.404996
ALDH3A2	4.27	3.00143	3.6557	4.84303	3.49535	4.6017	4.6344	1.94547	6.00414	6.35683	3.64063	3.22409
ALDH3B1	2.00261	2.56548	2.01235	3.60176	-1.98382	-1.9771	0.096551	-0.753523	-1.05858	-2.25018	-0.87898	-0.408366
ALDH4A1	2.48436	2.38367	2.12504	4.12813	1.97247	1.9498	4.0839	1.39503	2.88936	4.29012	2.55897	0.75687
ALDH5A1	0.353712	-0.147748	-0.330275	2.71764	0.676115	-2.51367	1.03334	-2.28832	1.49446	1.2246	3.59248	-1.58008
ALDH6A1	3.74191	3.50598	4.65615	4.49589	4.02396	4.0882	2.48488	1.90542	3.1103	4.09282	4.64881	5.00357
ALDH7A1	2.97904	2.79467	3.72799	3.32775	3.93013	5.46931	5.27847	3.6759	4.05176	5.3082	4.20573	2.9812
ALDH9A1	4.40058	4.67567	5.83764	6.07702	4.52496	4.61588	3.94925	3.73561	4.25307	5.58018	4.57184	4.40741
ALDOA	8.32608	7.71928	7.44464	8.89598	7.98033	8.57449	7.75312	8.44787	8.49049	8.51412	7.77508	6.68513
ALDOB	-1.50142	2.04122	3.8691	-1.70502	3.08409	-1.41393	-1.55782	-3.91809	-0.97238	-9.23445	1.20185	-0.26436
ALDOC	2.84399	2.907	2.75599	4.18534	3.83881	4.58809	3.64521	3.88485	3.50836	5.00954	3.94195	2.73972
ALG1	1.858	0.759922	2.07063	0.3001	0.976206	1.83002	1.94646	1.3248	0.461767	-0.631989	-2.31399	-0.803295
ALG10B	-0.78878	-1.49925	-5.36277	-4.04076	-1.77302	-0.601747	-5.01667	-1.09412	NaN	-3.91708	NaN	NaN
ALG11	-0.371736	-0.216576	0.289317	0.911205	-0.532747	0.479755	0.253302	0.927979	-0.655676	-1.20966	3.25795	-0.479971
ALG12	0.5118	-0.555633	-0.0459293	-3.28747	-1.4536	-2.36743	0.396239	-0.185475	NaN	-1.95614	NaN	NaN
ALG13	3.65507	2.07441	1.36269	-1.84361	1.7375	-1.62761	0.478624	1.55157	-0.048857	1.07204	-2.70601	NaN
ALG14	-3.00559	0.124916	-2.21331	NaN	-2.08042	NaN	-3.15272	-1.41983	-1.66097	-3.99217	-4.16499	NaN
ALG2	1.71388	2.28504	2.13271	1.22675	1.96735	0.898858	1.24217	1.49375	0.536143	0.0935062	-0.330811	-1.98911
ALG3	-1.08076	0.504584	-0.568229	-1.20087	-0.667989	-1.76744	-1.16925	-1.02733	-1.55047	NaN	-4.85062	-3.92341
ALG5	2.40919	2.55592	2.25101	0.2676	2.19448	3.43839	1.34962	1.42273	-0.059829	-0.757686	0.227183	-1.67795
ALG6	-2.23338	-1.82181	-0.939276	-1.98604	-1.5087	-4.1339	-0.640399	-1.4552	-2.24426	-4.50977	NaN	NaN
ALG8	-0.67042	-0.307528	0.594418	0.9495	1.72283	-0.960341	0.113575	1.47573	NaN	-3.25077	NaN	NaN
ALG9	-2.75193	-1.73745	-0.382868	-1.57911	-3.53314	-1.96904	-0.0433159	-0.114421	-1.89482	-1.34729	-3.22237	NaN
ALKBH1	-0.905578	-0.178602	-3.05673	1.50671	-1.76015	-2.10814	-5.37864	-1.05947	-0.719802	-4.74142	-4.0432	NaN
ALKBH2	NaN	3.65503	4.16697	6.5801	-5.31842	NaN	-1.9562	-3.01885	NaN	-4.22983	-3.11808	NaN
ALKBH3	-1.82537	-0.0141692	-2.43183	-1.20396	-2.00771	-3.93442	-4.02947	-0.608655	-5.08594	-1.5076	-2.67553	NaN
ALKBH4	-2.51668	-0.888259	-2.49715	-3.59446	-1.91053	-0.79008	-1.47706	-0.721772	-1.49018	-0.314842	-3.83702	NaN
ALKBH5	-1.63388	0.378617	0.633666	0.76034	1.41218	0.995103	0.644723	2.44312	-0.206028	0.305499	-2.46021	-0.619324
ALKBH6	-2.05495	-4.25433	NaN	-5.44516	-4.9241	-6.94122	-3.79431	-1.98244	-3.09863	NaN	NaN	NaN
ALKBH7	-5.26484	-4.02822	-3.26356	-4.52662	-5.36644	NaN	-2.47242	-1.10263	-3.12334	NaN	-2.47166	-0.136565
ALKBH8	-10.0785	-4.89478	-6.22948	-4.27142	-4.05587	NaN	NaN	-3.60606	-1.60076	-6.03545	-5.64877	-4.59131
ALMS1	-8.02458	-4.47531	-5.40637	-9.49903	-5.26743	-5.93875	-6.24159	-4.92614	-9.56303	-5.58857	-9.25918	NaN
ALOX12	-3.68155	-4.50199	-3.14431	-4.0067	-4.16524	-3.84365	-1.72372	-5.07946	-2.49577	-1.42385	-4.83832	NaN
ALOX12B	-3.84161	-5.57493	-4.80706	NaN	-4.67824	-3.88124	-5.83862	-2.96166	4.29177	4.55564	0.08297	1.13727
ALOX15	8.74551	6.01174	3.32719	2.66091	1.73065	3.09771	2.1778	2.11286	-1.08191	1.16428	-3.02451	-1.42319
ALOX15B	-4.12669	-0.557351	-3.54981	-5.97255	-4.54781	-1.94211	0.746889	-5.99867	2.14876	1.60449	2.19255	2.10416
ALOX5	3.82197	3.13532	3.47479	5.20802	0.614504	2.75642	-1.14323	-1.77945	-0.406855	0.348359	-0.724513	NaN
ALOX5AP	6.76848	5.90902	6.65196	5.72853	1.05516	1.91225	0.079396	-0.728211	2.69597	1.86345	1.82858	6.17577
ALOXE3	NaN	-7.02298	-5.08467	NaN	NaN	-6.05187	-3.9554	-4.47609	3.6313	5.03836	2.31091	2.94712
ALPK2	NaN	-12.0345	-7.93517	NaN	-9.21932	-4.466	-5.69405	-3.60062	NaN	NaN	NaN	NaN
ALPL	-2.19159	-2.22175	-3.50222	NaN	1.68127	0.515933	-4.03744	-3.69133	-1.76841	-1.66634	0.287301	-2.86747
ALS2	-3.35101	-4.10163	-0.929464	-5.83e-05	-2.1295	-8.03231	-2.52277	-3.05274	-7.30676	-4.89975	NaN	NaN
ALS2CL	-3.74855	-2.28834	-5.20714	-4.66668	-4.27986	-2.10163	-0.758003	-4.01726	-0.338664	-0.0311528	-4.78262	0.271247
ALYREF	5.21494	4.40435	4.32769	3.64013	4.7532	4.59231	4.83032	4.88037	4.73736	4.51536	2.49806	1.50062
AMACR	-5.85845	-1.78053	-2.42016	-1.69668	0.931335	-2.64537	-0.531517	-1.26833	-1.54213	-2.64572	-1.20345	-2.06532
AMBP	1.92552	2.33196	1.80986	-0.650228	1.82924	0.605699	-3.32205	-1.98772	4.84797	5.01211	6.70894	5.43398
AMBRA1	-4.36187	-4.39472	-4.34848	NaN	-5.27903	-3.97448	-4.46908	-2.62891	-4.92856	-5.75296	-6.62148	NaN
AMD1	-6.78245	-8.60707	-4.66398	-4.12509	NaN	-1.24817	-4.25145	-1.2506	NaN	NaN	NaN	NaN
AMDHD2	-1.90032	0.803552	3.91517	1.42849	1.65931	2.37803	-0.0176832	0.942	2.49702	1.91399	0.62723	1.46179
AMFR	-4.12383	-4.80038	-3.07522	-3.21515	NaN	-5.05445	-0.395951	-0.0490234	-2.00703	-3.41211	-3.37238	NaN
AMICA1	1.23549	-0.740475	-2.08672	-3.86291	-5.29592	-1.02674	-4.35368	-5.67766	NaN	NaN	NaN	NaN
AMMECR1L	-3.42074	-4.21377	NaN	NaN	NaN	NaN	NaN	-4.06112	-3.68778	NaN	-4.06809	NaN
AMN1	-1.60306	-0.0281502	-1.41669	-3.13653	0.238993	0.222952	-2.86193	-2.37615	NaN	NaN	NaN	NaN
AMOT	-1.95934	-2.1381	-2.81033	NaN	-1.63747	-2.70321	NaN	-4.12883	-3.36163	-1.86412	-0.11962	-2.90386
AMOTL1	-1.68063	-2.12122	-3.74536	-1.23959	-2.51667	-3.04707	-0.0237205	-1.7742	-4.15486	-2.79851	-2.75372	-2.27958
AMOTL2	-1.73851	-3.77341	-3.93001	NaN	-4.22517	-4.95671	-1.74072	-0.243153	-2.35881	-5.44514	-4.99083	NaN
AMPD2	1.29233	1.0376	1.0194	1.1684	0.184433	-0.478165	-0.213166	2.71049	-1.68303	0.168424	-0.176348	NaN
AMPD3	0.733774	1.0709	2.34972	6.00434	-0.539104	-0.135798	1.00624	0.755127	1.99506	2.66562	1.96092	3.26726
AMPH	-3.23511	-4.78586	-6.43428	-0.116486	-3.25684	-2.08841	-2.37672	0.420902	NaN	-5.64371	-3.61333	-4.0973
AMT	0.104727	0.369229	0.317087	-4.46621	-0.742406	0.0478212	NaN	-4.07975	-4.73399	NaN	NaN	NaN
AMZ2	-4.74043	-3.62911	-5.45208	-1.32782	-3.95884	-1.21415	-3.41235	-2.39951	-6.68586	-4.97487	-3.40257	NaN
ANAPC1	-2.55504	-1.79794	-1.40794	0.229535	-1.21441	-1.4024	0.173814	-0.456467	-0.729162	-1.21861	-3.06389	-3.6507
ANAPC10	0.644515	-0.296997	-0.621344	-1.67865	0.343237	-0.0513423	-2.93053	-1.7879	-1.56846	-3.66934	-5.3852	NaN
ANAPC11	NaN	NaN	-3.7427	NaN	NaN	NaN	-2.12114	-2.01031	NaN	NaN	NaN	NaN
ANAPC15	NaN	-0.88811	-2.927	-3.75446	-1.75095	1.7737	-1.45829	-0.247003	0.204322	-0.521397	-0.236674	1.79463
ANAPC16	-5.32486	-0.276162	-1.49882	-1.27021	-2.2579	-0.905061	1.5083	4.62458	NaN	-0.142298	NaN	NaN
ANAPC2	1.00967	0.0530745	0.810554	-2.14512	-0.148221	0.396233	-0.742751	-0.242934	-1.40361	-0.701847	-4.19469	NaN
ANAPC4	-1.08282	0.376695	-0.964399	-2.14049	-0.156437	0.0329304	-0.0126671	-0.56823	-0.763423	-1.53219	-0.503912	-1.18734
ANAPC5	1.73554	0.294336	-1.20987	-0.517671	-0.778243	-2.20464	1.09024	-0.122018	-1.91243	-1.94566	-3.36043	-3.48072
ANAPC7	1.27681	0.255076	-0.952335	-1.28136	0.364761	0.884402	0.755075	0.908765	-2.65026	-0.747586	0.0160963	-0.793692
ANG	-5.4248	-1.88277	-0.224503	NaN	-1.29259	-1.07059	NaN	-4.89779	4.12738	3.42897	4.72612	0.0954198
ANGEL2	-3.75866	0.824267	-2.98464	-1.16787	-2.27586	-3.83739	0.863496	-0.686299	NaN	NaN	NaN	NaN
ANGPTL1	NaN	NaN	NaN	NaN	NaN	NaN	NaN	NaN	-3.52231	-5.98819	-2.07412	NaN
ANGPTL2	-5.12028	-4.69875	-4.63642	-3.64062	-4.53749	-2.55387	-5.11285	-0.351277	0.00738842	-1.17576	3.20268	3.10892
ANGPTL3	NaN	-2.93651	-3.28682	NaN	-4.41813	NaN	-4.71	-5.77301	NaN	NaN	NaN	NaN
ANGPTL4	NaN	NaN	NaN	NaN	NaN	NaN	-4.0834	-2.76143	-0.642012	-3.82333	-1.48988	NaN
ANGPTL5	NaN	NaN	NaN	NaN	NaN	NaN	NaN	NaN	-3.26841	NaN	0.886474	-0.36826
ANK1	-4.55268	-3.76687	-4.73183	-4.15688	-5.4744	-2.44941	-2.20552	-3.10814	4.82748	0.894121	4.81494	3.12884
ANK2	NaN	NaN	-6.26822	NaN	-6.55448	-3.62289	NaN	-7.92333	-8.29024	NaN	-2.13496	-4.02443
ANK3	-3.2573	-2.50071	-3.07686	-2.36073	0.790076	-0.754797	-1.21761	-2.9956	0.465124	1.87366	0.224403	-1.31646
ANKFY1	2.03317	2.71243	4.31057	1.27694	1.91378	2.10275	0.954124	2.30642	1.86127	2.15371	1.42351	0.371245
ANKH	NaN	-3.6319	-2.26885	-5.0514	-4.90824	NaN	-5.55672	-3.59772	NaN	-3.32252	NaN	NaN
ANKHD1	-0.608048	-0.756447	-0.73483	-1.21217	-0.742838	-2.55578	-0.153473	-0.364885	-1.00404	-0.865161	-3.16444	-1.44252
ANKIB1	0.93143	-2.48085	-3.26669	0.144513	0.358203	-1.68224	-2.58503	0.253872	-3.13449	-1.88505	-2.21345	NaN
ANKLE2	0.19935	-0.20325	-0.135511	-0.0327933	0.35827	-1.31257	1.14348	2.16191	1.55501	1.63489	0.00830632	-5.51452
ANKMY2	-0.639288	-1.76101	-0.609314	0.804699	-3.11416	-0.126678	-1.75586	1.47259	-1.75623	-0.782373	-2.05945	NaN
ANKRD10	-3.61437	-2.6096	-3.04209	NaN	-1.91642	-5.33752	NaN	-6.21234	-3.06124	-1.58708	-2.21427	NaN
ANKRD11	-8.3697	-7.71317	NaN	-4.9589	-6.47219	NaN	-3.8269	-5.14997	-7.26653	-6.04869	-7.4963	NaN
ANKRD12	-5.36621	-3.80133	-2.94839	-4.19541	-5.51149	-5.88715	-5.14421	-4.03905	-6.26097	-4.52291	-9.02534	NaN
ANKRD13A	1.19281	1.12752	1.32836	0.9603	0.808454	0.207731	1.15433	2.16656	1.41206	0.253619	-0.0520611	0.268347
ANKRD13C	NaN	NaN	NaN	NaN	NaN	NaN	NaN	-4.4855	NaN	NaN	NaN	NaN
ANKRD13D	-4.09204	-2.68182	-4.96245	-2.21366	-2.46283	2.20406	-4.71345	-3.41661	-3.95217	-4.18912	NaN	NaN
ANKRD16	-6.64213	-2.83313	-4.06876	NaN	-3.36499	-6.54084	-3.79698	-2.15114	-3.2001	-2.08307	-6.23297	NaN
ANKRD17	1.23137	1.17792	1.38651	0.317519	0.20397	0.634687	1.03384	1.16008	-0.354106	-0.159717	-1.22279	-1.56174
ANKRD22	-4.69787	-0.627065	0.0121646	3.74603	-1.18994	1.09882	0.707606	-4.97257	4.64364	3.60273	1.1902	-4.39427
ANKRD26	0.0952366	1.81032	-3.89315	-4.15865	-0.323993	-0.61812	-2.87528	-2.97323	-7.87594	-7.44572	-1.52594	NaN
ANKRD27	-0.36806	1.35099	-0.392703	2.46591	2.50151	2.78867	-0.733374	-0.192521	-2.09386	-0.354735	-4.03429	-4.61124
ANKRD28	-0.371822	-2.28677	-2.29826	0.835515	-0.397959	-0.265741	-0.411294	1.8017	0.24873	-0.139801	1.20247	1.15064
ANKRD34A	-6.66016	-8.17944	-7.28046	NaN	NaN	-5.5048	-5.2381	-3.87266	NaN	NaN	NaN	NaN
ANKRD35	-0.576971	-0.621724	0.132222	-1.54562	-0.52209	-3.11791	-0.594669	-1.53049	1.73084	3.4473	0.903663	2.28777
ANKRD39	-3.96503	-2.97125	-1.02498	-1.17707	-3.94288	-1.97447	NaN	-0.860565	-4.67917	-0.748228	-2.80918	NaN
ANKRD40	0.303032	-0.359041	-3.77652	-2.18236	-0.339573	1.16243	-4.28586	-0.957554	NaN	NaN	NaN	NaN
ANKRD44	3.46273	2.91813	2.59	2.20503	-0.928561	2.10452	-0.818886	-0.239266	0.168569	-0.70081	1.01787	1.25723
ANKRD46	-1.97517	-1.90272	-0.818354	NaN	-1.64786	-1.37347	-0.0834308	-0.947689	NaN	NaN	NaN	NaN
ANKRD49	NaN	NaN	NaN	NaN	-2.71813	NaN	-2.34036	-1.93037	0.0680844	-1.8854	-3.48419	-3.86915
ANKRD50	-3.86345	-2.33699	-2.44747	-3.21396	-2.21006	-2.50861	-1.37527	-1.32285	-4.72974	-2.37629	-5.23376	-2.37607
ANKRD52	-0.348631	0.0924874	-3.15026	-4.36013	-2.82349	-4.106	-2.11937	0.0103948	-8.37343	-4.76498	NaN	NaN
ANKRD54	-3.70667	-2.62351	-4.52847	-2.49206	-1.77481	-5.453	-1.29081	-0.279476	-4.11836	-1.23195	NaN	NaN
ANKS1A	-1.20546	0.373806	0.737133	-3.26437	-0.290066	-2.64469	-1.07554	-1.10746	0.190594	-0.139063	-1.4832	-3.45981
ANKS3	NaN	NaN	NaN	NaN	NaN	NaN	NaN	-5.29464	-6.35619	-8.11917	NaN	NaN
ANKZF1	-1.3491	-0.237274	-1.56828	-0.0366762	-0.885393	-2.36665	-0.180626	0.0736242	-2.52087	-1.91275	-2.83896	-1.42678
ANLN	-0.965796	-3.38017	1.78515	-2.29175	-1.47447	-0.00650342	0.459082	0.821715	-7.15033	-6.18579	NaN	NaN
ANO1	-5.52496	-5.78755	-5.34384	-6.75243	-4.95627	NaN	-0.930441	-8.8384	-4.14307	-0.482875	-4.8676	-4.00905
ANO10	-0.023936	0.234918	0.667106	1.70119	0.770253	0.17195	2.73211	2.04751	0.411547	0.17454	0.665351	-0.477791
ANO6	1.53263	1.50439	2.17658	0.93333	0.328593	-0.0645591	1.6968	1.79559	1.09592	1.04985	0.667442	3.41743
ANO8	-1.24116	-5.59008	-6.19119	1.1978	-6.53498	-4.22756	NaN	-6.15664	-2.28379	-3.98797	-4.26197	-0.338867
ANP32A	7.69368	7.04434	7.06874	6.98594	7.28864	8.2288	5.63858	5.79618	5.17932	6.3976	5.45373	3.30387
ANP32B	5.14272	5.21397	5.23422	6.27946	4.18538	5.61905	6.12179	5.96722	6.50737	6.61875	4.87496	0.641742
ANP32E	5.27933	4.23894	3.14156	5.75631	5.08209	5.33365	4.47899	3.74391	4.50395	5.11397	3.16088	2.10257
ANPEP	4.6265	4.25605	4.05011	5.19391	0.91711	2.4416	3.83473	6.48608	2.97719	3.14386	4.28492	1.87673
ANTXR1	-6.20942	-3.95379	-2.36086	-2.8817	-4.09052	-3.27924	-1.94105	0.167737	NaN	-5.30871	NaN	NaN
ANTXR2	0.514637	0.0737387	1.02787	0.817595	-0.788794	-0.796302	2.16792	0.586063	NaN	-4.46711	-2.95843	NaN
ANXA1	10.3943	9.32917	9.58619	11.6725	8.7608	8.69755	9.36198	7.91895	9.30452	8.95979	8.80492	7.37462
ANXA11	6.92506	5.44014	6.03695	7.38302	5.55651	5.11116	5.71129	5.31358	4.99366	5.5735	5.26165	3.9662
ANXA13	-0.4757	-0.403695	-0.297692	-3.80667	0.713084	0.72382	-1.24796	-2.508	-1.62925	-3.59083	-0.613415	NaN
ANXA2	11.3085	10.3611	10.2573	10.252	10.9154	10.6313	10.885	9.17459	9.60169	10.0855	10.3755	8.12522
ANXA3	1.45323	0.720321	0.812275	-0.172398	2.46221	2.82579	7.29649	0.581834	4.26748	2.85725	5.4933	2.90462
ANXA4	5.71337	5.53051	7.28163	5.89271	5.49944	7.38745	4.96445	4.52989	5.89762	6.42995	6.21653	3.44033
ANXA5	9.16493	8.93977	8.93567	9.15446	8.33876	9.85911	7.1153	8.24732	7.80849	7.68748	8.83063	7.23622
ANXA6	0.190142	-0.361627	-0.647286	1.16879	-1.58538	-0.540975	-1.58006	-0.104023	-5.48026	-2.69183	1.21259	-1.70119
ANXA7	4.9148	4.83255	5.63226	6.10075	4.76197	4.40726	4.84361	4.76869	4.97246	6.11139	5.11206	3.34049
ANXA8	NaN	-5.5857	-3.713	NaN	-3.52323	-1.56836	1.91799	-5.90938	0.0955651	0.937223	-2.46163	-1.66432
ANXA8L2	-0.784048	0.00386221	2.96263	0.287971	0.322005	2.55563	5.81051	-1.05565	5.66301	6.53602	3.00266	5.7566
ANXA9	NaN	NaN	NaN	NaN	NaN	NaN	NaN	NaN	2.89705	2.67304	2.3956	3.07471
AOC1	-6.42411	-2.95851	NaN	NaN	-2.0507	-5.1281	NaN	NaN	-3.34665	NaN	-1.5637	NaN
AOC3	0.0808516	1.22952	2.04768	-1.64698	5.72536	-1.50849	-3.03457	-2.37602	3.24468	3.71184	6.64331	5.55379
AOX1	-3.57671	-3.83371	-0.345929	-1.9293	-3.29362	-1.5394	-2.73764	-1.76856	0.0814784	0.055196	1.86642	0.172234
AP1AR	-2.08388	-1.05335	-0.9294	NaN	-1.58843	0.541421	-3.71671	-2.45397	NaN	NaN	NaN	NaN
AP1B1	5.69972	5.37756	6.8498	5.22238	4.72938	4.25698	3.96753	4.44937	3.63901	3.59868	3.4432	2.39441
AP1G1	3.6666	2.93492	3.03566	2.93159	2.52014	2.3681	2.76374	3.16859	2.40088	2.80492	1.13734	0.204616
AP1G2	2.32962	1.0493	0.758736	-1.15489	0.370291	-1.74741	0.381831	-1.29537	1.81121	0.356277	0.557523	0.173377
AP1M1	4.25188	3.62573	3.22447	2.89971	2.74036	3.64281	2.62649	3.34979	2.4128	2.47093	1.2603	1.62155
AP1M2	-0.678644	-5.88887	-1.9326	NaN	-4.41054	-1.11872	0.704486	-1.53687	1.97276	1.88052	-1.6463	-1.21668
AP1S1	-0.297815	-0.558359	-1.00578	NaN	-1.73956	0.49011	0.420548	0.884005	0.686598	2.26125	-0.903348	NaN
AP1S2	3.94438	3.12917	2.9264	0.861553	1.94426	3.54078	-1.35927	1.24348	-1.10363	0.0631536	2.03057	-1.25645
AP2A1	4.27305	4.25151	5.16463	3.50345	3.5679	3.03734	3.63032	3.97267	3.15886	3.66381	3.08094	1.23234
AP2A2	2.76202	3.48724	6.08426	2.31042	2.47326	2.56812	2.47024	4.24741	2.43694	2.98909	2.09694	1.10255
AP2B1	3.66085	2.64221	4.24377	3.53377	3.3296	3.25839	3.34726	3.88073	1.66073	2.15292	2.12657	0.242989
AP2M1	3.95246	4.49404	5.80344	2.83417	3.31896	2.72999	3.37024	3.69591	1.69274	2.34215	2.28238	0.0475197
AP2S1	4.12735	3.41029	5.40061	2.59839	3.35797	2.81519	2.43948	3.68763	1.58344	1.45909	0.615785	1.89302
AP3B1	2.76281	2.42597	3.11736	3.34357	2.01764	2.23489	2.30814	2.97737	1.70571	2.58187	0.795912	-1.4933
AP3D1	3.54377	2.99057	3.08617	2.61052	2.43421	3.38109	2.92027	3.81891	2.81259	2.45816	1.66714	3.06418
AP3M1	2.41792	2.26062	2.68256	2.96382	1.80263	1.73783	2.51293	2.51364	1.92766	1.7018	0.970338	2.35012
AP3M2	-2.97039	-1.88844	-1.76697	-1.08037	-1.17726	-0.634043	-0.725732	0.25708	-0.387631	-1.41804	1.81923	-3.61678
AP3S1	3.30826	3.11524	3.80627	3.71666	2.71544	5.32714	2.9297	3.47085	1.46633	1.66033	1.30602	0.686285
AP4B1	-1.65248	-1.65762	-1.60865	-2.04607	-0.558851	-3.39147	-1.10057	-1.38285	-2.09038	-2.81871	-3.65104	NaN
AP4E1	-0.0970237	0.067409	-1.01749	-1.64033	-0.908138	-2.16462	-1.8526	-0.624875	-4.24855	-3.85403	-7.37926	-2.7786
AP4M1	-1.02353	0.150439	-0.443781	0.677098	-0.456329	-3.11003	-0.54864	-1.23032	-1.05756	-3.45451	-4.68229	NaN
AP4S1	1.50035	-0.0353983	-0.911361	0.116332	-1.55079	1.65392	-0.0715928	-0.0638543	0.570438	-0.105227	-0.924916	NaN
AP5B1	0.279794	-0.9439	-0.138759	-3.43788	-1.6985	-4.46667	-1.3898	-1.98824	-2.2076	-2.60978	-3.2242	-3.01016
AP5M1	-3.3906	-2.2063	-1.46017	NaN	-6.85269	-5.28724	-6.34686	-1.29514	-0.387773	-3.16885	-3.96634	NaN
AP5S1	2.67799	1.98951	2.25474	2.69165	5.67201	3.90097	0.478442	1.13366	-5.93103	-1.23931	-4.66523	-1.26286
AP5Z1	-1.14753	-0.434396	0.0501307	-1.68192	-1.06284	-0.97332	-1.60534	-1.08594	-1.41034	-1.26874	-2.92204	-2.52945
APAF1	0.179723	0.636846	-0.369018	-2.4619	-1.23925	-1.87528	-1.18909	0.210249	-3.41536	-5.12858	-6.37392	-5.97987
APBA1	-0.900822	-2.08313	-1.02655	2.50784	-2.52917	-4.51782	-0.799362	-1.07781	NaN	NaN	NaN	NaN
APBA3	NaN	-0.610978	-1.91794	NaN	-3.16091	NaN	-4.5903	0.552961	NaN	NaN	NaN	NaN
APBB1	-0.631233	0.818774	-0.8141	0.374341	-1.32619	0.0634089	-1.37541	-0.393689	-5.54806	NaN	-1.74793	-0.4895
APBB1IP	3.36142	2.26079	0.313014	1.56276	-3.12424	-1.50388	-3.68103	-0.166395	-0.827705	-2.55059	-0.207446	-1.24949
APBB2	-1.29408	-4.45555	-2.69572	-2.89634	-1.91043	-3.99355	-0.779751	-0.875315	-4.96602	-3.23775	-4.67948	NaN
APC	-3.44517	-4.93525	-4.35286	-3.12697	-4.68575	-3.39195	-3.66778	-3.32417	-7.23805	-5.06294	NaN	NaN
APCDD1	NaN	-5.61049	NaN	NaN	NaN	-4.7164	-8.33557	-2.59277	-1.30261	-1.03543	NaN	NaN
APCDD1L	-3.1834	-4.12879	-6.28907	-2.35834	-4.70235	-1.42098	-5.12933	0.0137995	NaN	NaN	NaN	NaN
APCS	-0.784106	3.57075	4.99347	-1.27768	0.755102	1.03861	-6.11993	-4.80134	6.90536	6.59451	9.74798	6.74872
APEH	3.24661	3.06226	3.37018	4.03929	1.99996	2.92521	3.0389	2.61463	2.60257	3.36216	2.85752	1.4564
APEX1	7.24807	5.88659	6.02828	5.51744	6.35232	6.90387	5.27873	5.52175	4.25615	5.80077	4.49349	0.965215
APH1A	-0.802253	0.812135	1.52367	0.386994	-0.486244	NaN	0.567331	-0.449489	1.18656	1.95659	NaN	-1.81904
API5	5.58005	6.08834	4.06527	3.58227	6.51023	6.75047	4.58303	3.92191	3.2655	4.57798	2.30476	2.07141
APIP	1.30146	1.44715	2.4675	0.31967	0.878071	1.5884	0.277782	2.34272	-0.0607376	0.628449	1.43848	0.589984
APITD1	NaN	-3.60171	-4.94518	1.01458	1.9063	NaN	-4.19995	-0.991783	NaN	NaN	NaN	NaN
APLF	-2.57392	-2.50206	-5.61055	-4.14543	-4.34789	NaN	-2.12444	-2.16321	-0.274342	-3.08142	-0.975689	NaN
APLP1	-1.88714	-3.95923	NaN	10.2793	NaN	NaN	-0.449828	-1.74301	NaN	NaN	NaN	NaN
APLP2	-1.62343	-2.98019	-2.26843	-1.17128	-1.69925	-1.91755	0.555162	2.26317	-3.17784	-5.84332	NaN	NaN
APMAP	5.3117	5.67856	6.4744	5.90604	3.7847	4.18592	5.02963	4.51015	3.02388	3.37002	3.93395	0.785286
APOA1	3.16663	3.83546	3.70743	1.84788	3.98268	3.75007	0.70332	4.04829	9.21534	8.27556	9.83382	8.37135
APOA1BP	3.02633	3.22879	4.12521	4.31348	4.17561	5.45813	4.30696	3.08112	4.48545	4.88277	3.94094	5.00727
APOA2	-2.25004	-3.9059	-2.25629	NaN	NaN	NaN	-3.70445	2.40216	6.22467	7.29423	7.38535	8.24125
APOA4	-1.26074	-0.276211	-0.0318968	0.344821	-0.589699	-1.98659	-2.67213	-0.232594	6.56425	5.18248	5.56207	4.36087
APOB	-1.25474	-0.809542	-1.28852	-2.15912	-2.25601	-1.63909	-1.84458	-2.17229	4.2928	3.47208	5.44328	4.42491
APOBEC3A	1.49478	-0.990604	-6.55452	NaN	-1.79174	-0.0314431	-0.970422	-1.97194	-0.437875	NaN	-4.18629	NaN
APOBEC3B	-0.440448	-1.83483	-4.36215	NaN	NaN	NaN	-3.69875	-2.44978	-6.09682	NaN	NaN	NaN
APOBEC3C	2.41547	1.51655	1.30749	0.591334	-0.871909	1.29104	3.10982	2.59321	0.769547	-1.61641	0.0147562	-1.14731
APOBEC3F	-7.4849	-2.31419	-2.50919	-2.67658	-1.97636	NaN	-3.63598	-1.642	-6.03638	-5.2885	NaN	NaN
APOBEC3G	-2.39574	0.74192	1.01088	1.35892	0.414629	0.784096	1.1508	-2.97863	-5.50743	-4.31866	-2.32034	NaN
APOBR	5.58361	3.76582	1.59928	2.99122	2.04964	1.65255	1.75093	0.843	-0.147122	-0.0595167	-1.70698	-0.627262
APOC1	NaN	0.171911	-4.11867	-0.0405395	0.0330184	NaN	-4.24644	-0.263933	4.36107	4.61671	5.71984	4.32082
APOC3	4.61822	5.19166	4.30468	4.39182	5.30219	4.83821	3.00514	-0.556724	1.31233	1.83727	4.5271	2.47912
APOC4-APOC2	1.04679	3.20744	1.80045	1.99118	0.972224	3.25411	2.20299	NaN	2.29377	4.38735	3.11885	2.91246
APOD	0.595757	2.50161	6.42675	1.81668	1.12521	4.48562	-0.500375	-0.550521	2.9333	4.19252	5.01349	2.42535
APOE	1.5438	0.573449	1.23149	0.457063	0.536339	1.99565	-0.118274	0.515669	3.5997	4.57664	5.17874	2.49866
APOF	NaN	NaN	NaN	NaN	NaN	NaN	NaN	NaN	-0.429929	-2.94623	-0.587946	5.20433
APOH	2.37108	2.38684	3.47618	-0.349162	1.52736	-0.635924	1.0541	-0.151856	5.46614	5.70285	6.31526	5.6561
APOL1	-6.30531	NaN	NaN	NaN	-3.61462	-2.12758	NaN	-3.31062	0.809128	1.04112	2.14986	0.600401
APOL2	1.52067	1.31367	1.73088	-0.932584	1.1746	-1.73231	-3.15146	1.77598	1.20555	-0.515186	1.10319	-4.9746
APOL3	4.48371	2.85855	2.03766	-0.0631473	2.99987	-0.148233	-3.72406	-0.114421	0.128523	-0.239161	-4.75495	-2.06051
APOM	-1.16836	NaN	-4.01655	-0.340017	NaN	NaN	-3.36493	-1.45288	-0.242098	0.325002	-1.92646	-4.85486
APOO	0.308148	0.303962	1.59861	1.80797	1.9416	3.00774	2.67429	1.76207	-0.80974	1.54443	0.464336	NaN
APOOL	2.66228	2.52203	3.17398	3.31983	2.98833	3.38616	2.42856	1.62362	2.07091	2.54623	2.04756	1.2121
APP	-1.64671	-1.81811	-0.392175	-0.128739	-0.34546	1.88387	2.43034	2.1979	-0.18272	-0.713147	0.0913856	0.607001
APPBP2	NaN	NaN	NaN	NaN	NaN	NaN	-6.47905	-3.90049	-5.87744	NaN	NaN	NaN
APPL1	3.50206	2.80029	3.83853	3.24989	2.99179	1.54466	0.917186	2.29823	2.06962	3.36005	4.656	1.90194
APPL2	0.578832	1.05321	2.84555	-0.112761	0.228759	-1.36587	-0.355212	2.86823	1.9149	0.615728	0.637846	-1.43424
APRT	5.681	5.48455	5.40251	5.87826	5.09545	5.70892	4.11442	5.35692	6.47056	6.32814	5.02492	6.53395
APTX	0.496941	0.0898401	1.83077	-0.885445	1.41727	-0.190876	0.467238	-0.906635	-1.89511	-2.02923	-5.24028	NaN
AQP1	-2.71495	-0.913609	1.9876	NaN	5.78389	-4.21795	-4.99268	-0.501035	2.82179	1.162	2.92765	NaN
AQPEP	NaN	NaN	NaN	NaN	NaN	NaN	NaN	NaN	-2.66725	NaN	-2.44085	-1.42779
AQR	0.158086	1.09681	0.232806	-0.559343	0.606226	0.047005	1.15114	0.821416	1.21581	1.2276	3.12616	0.376713
AR	NaN	NaN	NaN	NaN	NaN	NaN	NaN	-7.80355	NaN	-7.26364	NaN	NaN
ARAF	-0.871878	-1.13292	-1.28574	-1.84497	0.155472	-1.82951	-1.54011	-0.19957	1.09959	0.249762	-2.20581	-1.44927
ARAP1	2.20454	2.33955	2.24826	1.3428	-0.031769	1.4938	0.192594	1.19152	0.407447	1.18672	-0.0243141	-1.12377
ARAP2	-4.81259	-5.96365	-4.86251	NaN	-3.06397	-4.27555	-3.69733	-5.5805	-1.2527	-1.712	0.659489	-5.43748
ARAP3	-3.75984	-2.98449	-8.43141	-4.2021	-0.236619	-5.31367	-5.47458	-3.16991	-5.54493	NaN	NaN	NaN
ARCN1	4.89279	4.3058	4.35399	4.33472	3.88423	4.09036	4.68175	5.44043	4.35446	3.6027	3.59893	1.06566
AREG	-3.35803	-3.48074	NaN	NaN	NaN	-2.57898	1.31227	NaN	NaN	NaN	NaN	NaN
AREL1	-5.57281	-3.21928	-5.29085	-2.36539	-3.96084	NaN	-3.59342	-4.63294	NaN	NaN	NaN	NaN
ARF1	7.36431	7.19507	6.92695	8.34307	6.53344	6.88557	6.41246	6.4316	5.87942	5.80163	6.1277	3.43388
ARF4	4.54501	4.18762	3.91775	4.61859	4.17766	4.20516	4.51022	5.43866	2.16257	1.73561	3.22175	0.307315
ARF5	5.8211	3.3619	3.77817	3.27333	4.05821	3.01416	3.3379	3.7632	3.35563	3.68749	1.0078	-3.03513
ARF6	5.25009	4.48185	5.18332	6.3874	2.65749	2.0215	3.26916	4.70864	3.78575	4.68114	2.5203	-4.65246
ARFGAP1	1.90923	1.74824	1.51242	-0.996418	0.211488	1.41845	1.20969	3.23792	-0.744319	0.720169	4.97828	0.531789
ARFGAP2	3.29568	1.87885	2.70291	0.685281	2.49907	4.45014	2.37474	1.94334	2.2253	1.79333	0.311733	0.323804
ARFGAP3	-1.7403	-1.80693	-3.66381	NaN	-4.33619	-4.42179	NaN	-2.66976	NaN	-4.32683	NaN	NaN
ARFGEF1	1.12898	0.833746	0.531844	0.435966	0.457895	0.730745	1.12827	1.27553	1.29552	0.73166	1.45545	-1.04685
ARFGEF2	0.541827	0.0697523	0.540061	0.617531	-0.381851	-0.0431625	-1.80945	-0.438764	-1.31693	-0.41783	-2.06098	-2.69614
ARFGEF3	-5.07311	-5.30447	-3.60513	-2.81135	-5.03605	-8.17411	-9.6231	NaN	NaN	NaN	NaN	NaN
ARFIP1	2.3776	2.06799	2.81564	2.5543	2.52056	1.81141	2.52199	3.69019	3.2843	3.8956	1.84455	4.03198
ARFIP2	-1.80699	-0.509999	-0.11534	-0.9518	-0.408761	-1.11506	0.33335	1.99554	-0.647804	1.18293	-0.236674	NaN
ARFRP1	-0.0945566	-0.613072	0.25449	0.601997	0.032262	-3.04617	1.89339	-0.52883	2.0851	2.62127	4.02446	5.80591
ARG1	-2.93013	-1.29082	1.22533	-2.30638	0.506089	-1.91111	-3.06752	-6.68403	7.74657	6.62884	5.20483	5.01355
ARG2	-2.50735	-1.80961	-1.93055	-0.595145	-2.64254	-3.11707	-0.770822	0.541303	NaN	NaN	NaN	NaN
ARGLU1	1.50813	1.71917	1.27624	2.28385	3.04806	0.523025	0.349301	2.27907	-6.29615	0.410878	-2.04515	NaN
ARHGAP1	5.15103	4.89291	5.57012	6.68184	5.03554	5.01718	5.37615	5.52146	5.04764	5.13517	3.99252	4.0801
ARHGAP10	1.03726	3.2148	0.829318	NaN	-0.599565	-3.07897	-0.691506	-0.0992056	-1.96858	-4.35429	-2.43234	0.556025
ARHGAP11A	NaN	-1.46771	-5.24215	-5.27305	-1.78583	-4.10131	-3.59933	-5.08277	-4.40499	NaN	NaN	NaN
ARHGAP12	-1.21405	-1.50633	0.0568249	-0.850588	-0.838043	-0.477622	-0.893041	-0.0439774	-3.77538	-2.29772	-5.19135	NaN
ARHGAP15	-1.26661	-1.37504	-1.96617	1.22886	-3.55865	NaN	-1.69253	-4.80565	NaN	NaN	NaN	NaN
ARHGAP17	3.6239	2.99376	3.2258	0.400046	3.53186	2.11259	0.461934	2.52455	0.876211	1.12079	1.47092	2.56398
ARHGAP18	3.2804	3.41283	4.1854	4.33454	1.3678	1.25098	0.09057	1.55763	-2.79392	-0.64709	0.913728	-1.79396
ARHGAP21	-2.79431	-1.26911	-4.12996	-2.53992	-3.31836	-1.81925	-2.81377	-1.2663	-4.51153	-5.12591	-6.36826	NaN
ARHGAP22	3.7322	0.392739	-0.614494	-3.7043	-1.07482	-2.38676	0.232652	0.758722	NaN	NaN	NaN	NaN
ARHGAP23	-2.93209	-2.9149	-3.83476	-1.58365	-2.66908	-5.2082	-4.60897	-1.6876	-3.32117	-3.21874	-3.32756	-6.28504
ARHGAP24	-2.52501	-0.471395	1.04402	-1.09045	-0.557838	-3.33054	-2.50943	-0.201558	-6.23995	-3.06986	-4.04488	NaN
ARHGAP25	1.94059	2.44363	2.46477	5.19422	1.12674	0.264094	3.47182	0.188512	-0.0666578	-1.11711	-2.8889	-2.21365
ARHGAP26	-0.357477	0.474369	0.708277	-3.4705	0.381026	-2.82076	-3.8924	-3.78342	-6.64882	-6.02796	NaN	NaN
ARHGAP27	-0.438679	0.454722	-0.168097	-1.54792	-0.271787	-3.19308	-0.976987	-2.9161	-0.434706	-0.846464	-2.89489	-5.15382
ARHGAP29	-1.82632	0.0997613	2.0896	-1.8477	-0.738672	-0.665671	1.6102	0.744289	-2.16506	-1.28831	-2.37539	-1.87708
ARHGAP30	2.68347	2.18192	1.80603	0.275812	-1.22415	-1.40864	-1.3227	-3.24267	-3.68099	-4.3094	-6.39919	NaN
ARHGAP31	0.0501582	0.817083	0.581311	-1.82057	1.36523	-1.529	-2.46793	-0.249449	-2.52094	-2.87383	0.250883	0.0978295
ARHGAP32	-3.31138	-4.4365	-3.15767	-4.12336	-3.96312	-3.7221	-3.01612	-3.31193	-0.801932	-0.663462	-2.86418	-2.8435
ARHGAP35	-2.36989	-0.811238	-1.02178	-1.94831	0.0306638	-1.44681	-0.628526	1.06437	-0.403969	-1.00177	-0.585809	1.47012
ARHGAP39	NaN	-6.83275	NaN	NaN	NaN	NaN	-6.61244	-5.25356	NaN	-6.0038	-0.521206	-0.189729
ARHGAP4	2.77063	2.90065	3.30654	1.59506	1.51863	1.47875	-0.252749	-1.05986	-0.125452	-3.55587	-1.45589	-1.38062
ARHGAP5	-0.715089	-0.263244	-0.0495022	0.862082	0.454009	-0.757062	-0.405245	0.102816	0.199017	-0.958433	-0.204166	-3.31458
ARHGAP6	0.5079	-0.641006	0.123068	0.440163	-4.90172	-1.49831	-2.3369	-5.09943	-6.46385	NaN	-4.22984	NaN
ARHGAP8	NaN	-6.0349	-4.37749	1.09618	-5.80317	NaN	-2.18534	NaN	NaN	NaN	NaN	NaN
ARHGAP9	2.43193	1.78588	1.42051	0.164995	-3.01395	-0.0160732	-1.76677	-3.11077	-1.10563	-2.61449	-6.33338	-0.418538
ARHGDIA	7.91694	7.55582	7.38946	9.34549	8.13733	8.63766	5.9416	7.50587	7.37877	7.55142	6.38174	5.25138
ARHGDIB	8.7867	8.27108	7.89	8.96044	6.15593	3.96661	3.13541	1.05169	4.75237	4.71492	4.43364	3.03877
ARHGEF1	3.35597	2.67311	2.49758	2.29696	2.28161	2.31475	2.01642	2.65869	1.7461	1.85897	0.432724	-0.122071
ARHGEF10	-3.79963	-2.63856	-0.791734	-3.51805	-1.16331	-2.34792	-1.60149	0.807751	-1.84412	-2.43095	-1.4475	-3.00247
ARHGEF10L	-0.0311316	1.25536	2.21294	-6.27008	-1.46639	-0.848507	-1.69671	-2.63243	1.25171	0.876391	-1.09667	-1.50564
ARHGEF11	-1.81262	-1.26291	0.0781226	-1.26102	-1.54318	0.514828	-2.09905	-0.855969	-1.95059	-1.49964	-2.77234	0.289808
ARHGEF12	-0.130328	-0.754067	-0.243527	1.44003	0.643081	-0.310022	-0.305229	0.405332	-0.000381312	1.54836	-0.112647	-1.47956
ARHGEF15	-2.14951	-3.54517	-5.56554	-3.91558	0.0617193	-6.5638	-2.47918	-3.01853	-5.10824	-3.47408	NaN	NaN
ARHGEF16	-4.24301	-3.28447	-6.78798	0.205815	-6.44355	-2.31698	-1.11591	-5.85287	-1.36073	-1.41167	-4.17437	NaN
ARHGEF17	-3.01489	-4.07769	-4.03398	-3.78999	-3.60267	-4.8973	-1.94416	0.603202	-4.86991	-5.89927	-3.38605	0.275207
ARHGEF18	-0.527857	0.36448	0.220531	-1.93041	-0.698356	-0.66406	0.349639	0.523407	-1.7936	-2.58657	-3.41805	NaN
ARHGEF19	NaN	NaN	NaN	NaN	NaN	NaN	NaN	NaN	-1.47496	-2.5442	-2.92117	NaN
ARHGEF2	2.58554	2.18263	2.94496	0.999606	2.08162	-0.36615	1.75033	2.52895	-0.665145	-1.83243	0.786166	-0.567265
ARHGEF26	-4.98932	-3.44179	-4.97221	NaN	-6.78485	NaN	-5.39198	-7.08418	-3.77986	-2.81554	-3.49293	NaN
ARHGEF28	-3.7285	-4.22925	-4.61086	-1.95858	-2.91863	-2.12126	-1.2461	-1.99618	-3.38023	-1.39321	-1.66304	-3.64943
ARHGEF35	-3.31754	-5.67016	NaN	NaN	NaN	-0.549086	-1.43763	-5.44818	NaN	-1.08287	-8.03894	NaN
ARHGEF37	-5.80076	1.12401	1.68183	-2.06327	0.293249	NaN	-1.69024	-7.89182	2.77704	1.55456	2.79263	2.90364
ARHGEF4	-2.11608	-2.43164	-3.48104	-4.3052	-1.97585	-2.47648	-3.14609	-1.48498	0.393665	-2.7271	-2.37139	-1.43412
ARHGEF40	0.769777	0.189186	-0.0664112	-0.587721	0.344659	0.290366	-1.86842	0.756222	-1.46128	-0.551411	-1.0482	NaN
ARHGEF5	-4.98698	-2.41574	-3.76384	-4.14553	-4.32738	-5.28008	-1.31191	-3.22639	-0.329738	0.318215	-2.47185	-4.54381
ARHGEF6	4.19068	2.9547	2.27811	1.9091	0.527062	3.85514	0.701047	-0.109284	-1.09721	-3.10617	-1.63901	NaN
ARHGEF7	2.80143	2.37687	2.41586	1.0586	2.41771	2.05202	0.297904	1.51109	1.10696	1.97593	1.0376	0.0399314
ARID1A	1.61172	0.748529	0.222057	-0.316442	0.0295693	-0.610703	1.34295	0.436891	-1.20446	1.05038	-1.0206	-0.249187
ARID1B	-1.36039	-0.907928	-1.69566	-0.999679	-1.44073	-1.16506	-0.770304	-0.707361	-0.865113	-0.306261	-2.03216	-1.33796
ARID2	0.393786	-0.327154	-1.89642	-1.5515	-1.21379	-2.73699	-0.966755	-0.433297	3.81534	-1.41379	7.73018	2.49433
ARID3A	-3.11398	-1.22955	-1.33747	-0.328181	-3.65142	-5.46623	-0.523304	-2.92449	NaN	NaN	NaN	NaN
ARID4A	-2.78229	-0.732554	-1.93748	-0.984081	-2.0183	-3.78681	-2.50857	-2.96362	NaN	0.671128	-3.78765	NaN
ARID4B	-1.17515	-1.65699	-1.97683	-1.00219	-1.33686	-2.68362	-1.08819	-1.16156	0.570585	-1.81605	-1.01142	NaN
ARID5B	-1.48747	-3.1213	-3.69017	-2.36717	-1.87304	-4.84744	-3.19505	-1.73301	-3.62072	-5.37333	-5.47223	-3.9662
ARIH1	2.89481	1.95283	1.05734	0.303506	1.18197	0.940589	0.299777	1.80235	0.847258	0.908904	-0.100905	NaN
ARIH2	0.405933	2.44466	-0.00773962	-1.78005	3.86754	1.76812	-1.34846	-0.396502	-0.464383	-1.68396	NaN	NaN
ARL1	4.07542	4.06933	4.25726	4.90439	3.94064	3.80458	2.84993	4.56853	1.98161	1.81913	2.64063	-2.83573
ARL10	-2.57983	-5.42649	NaN	NaN	-4.92342	-0.0603129	-2.94897	-1.07124	NaN	NaN	NaN	NaN
ARL11	-1.48578	-4.84368	-1.0363	NaN	-3.36313	NaN	-2.71871	NaN	NaN	NaN	NaN	NaN
ARL13B	-3.85278	-7.1877	-3.96932	-3.97826	-3.53036	-3.15065	-2.88619	-4.07332	-3.46622	-4.22314	NaN	NaN
ARL14EP	-0.421683	-1.97865	-1.61439	NaN	-0.246988	-2.93892	-3.74008	2.02973	-3.58074	-4.11277	-4.26288	-1.47247
ARL15	2.37889	1.1375	2.64721	7.27173	3.48341	0.346186	1.249	1.06412	0.149888	0.18077	0.691462	0.403396
ARL2	1.48752	1.60184	1.41661	2.89505	2.58512	3.065	2.38029	2.221	0.935651	0.365563	0.283188	NaN
ARL2BP	-2.37285	0.219397	0.773084	1.41751	1.83619	0.119417	0.415981	-1.45003	0.130266	0.274938	-0.955585	NaN
ARL3	3.59038	3.77494	4.3202	4.4466	3.92877	4.24175	2.81721	4.54247	2.99055	3.0813	3.59865	1.19371
ARL4C	-2.24435	0.495526	0.802687	1.38505	-1.82784	NaN	0.0304211	-2.93032	NaN	NaN	NaN	NaN
ARL6	-0.0934139	-1.4326	-1.37667	-0.465447	-1.22285	-4.7975	-1.7138	0.0225364	-0.814234	-1.04073	-2.37164	-1.67598
ARL6IP4	0.120294	-0.368007	-0.858743	NaN	-0.564179	-1.74545	0.311803	0.512247	-1.75155	-2.1178	-3.04823	-4.75983
ARL6IP5	6.4133	6.00749	6.89677	7.08591	4.48974	6.41072	4.22537	5.55968	4.89029	4.67865	5.50166	4.77917
ARL6IP6	0.9762	1.5826	1.17919	NaN	1.83429	-0.537989	-1.86528	0.45781	-0.997388	-0.0617781	4.01423	NaN
ARL8A	2.01243	2.50751	3.50609	4.01664	0.498624	-0.327394	1.44786	2.5147	1.49008	2.86489	0.463354	-1.75798
ARL8B	5.93063	6.34829	6.56998	5.96497	4.28254	5.14102	4.82452	4.21798	6.87631	5.95559	7.09265	2.15001
ARMC1	3.51649	3.59489	3.55516	1.74107	3.50485	2.21425	0.606862	2.63078	-0.0147813	-0.0131814	2.4254	0.131989
ARMC10	1.7297	2.29057	2.77234	3.06195	2.2166	1.53484	2.82334	4.55466	1.95741	2.68509	1.55107	-0.467066
ARMC5	-4.04899	-4.29408	-4.68826	-3.26188	-2.56479	-6.84263	-7.32347	-3.56774	NaN	-4.43938	NaN	-6.26608
ARMC6	-1.82442	-0.347616	-1.13691	-1.80184	0.825679	-2.26335	-0.0446735	2.42786	-0.381516	4.32373	0.733127	NaN
ARMC8	1.29288	0.715398	0.569939	0.36787	0.463268	0.946662	1.2098	0.633907	-1.19795	-0.718541	-1.60071	-1.66817
ARMC9	1.10974	-0.443626	-2.60961	0.963982	1.12079	2.72297	-1.43059	1.2953	-4.59805	-6.30926	NaN	-1.06975
ARMCX1	0.158326	0.449863	-0.81233	1.19271	0.6817	1.56717	0.58852	0.713696	-3.90368	-2.64724	-0.190885	NaN
ARMCX2	-0.610039	-0.98286	0.310202	-0.461627	-0.452913	1.15235	1.10985	0.810389	-1.84386	-3.14349	-2.06968	NaN
ARMCX3	-0.446956	1.38276	0.930968	1.79399	0.466133	-0.537455	0.943629	1.61308	-2.17025	-2.18118	-1.14212	-2.5827
ARMCX4	-5.70598	-5.45672	-7.62684	NaN	-7.61731	-3.9813	-0.604377	-3.00564	-6.95834	-3.15965	-4.3391	-5.6072
ARMT1	3.33891	2.36729	1.58458	1.03132	0.389845	2.1486	1.10008	2.7755	2.52009	1.79902	-0.0909168	3.49457
ARNT	-1.07082	-1.92899	-1.37806	-1.85961	-1.37796	-3.58616	-1.58971	-0.524018	-2.51657	-2.09093	-0.0670239	NaN
ARNTL	NaN	-4.84298	-3.2633	NaN	-5.18068	-6.91043	-3.54529	-3.76005	-2.45154	-2.26891	-1.53382	NaN
ARPC1A	-0.842544	-1.63931	-2.09144	-0.306816	0.0721425	0.635383	-0.545753	1.72437	1.77092	1.99286	-0.694281	-1.41719
ARPC1B	5.11711	4.15674	4.54021	4.81534	3.96853	2.37578	3.76135	4.26056	0.454392	1.08593	1.84854	-1.49175
ARPC2	7.75767	6.58557	6.10601	7.00336	5.53477	5.33804	5.2272	5.41081	5.79119	5.29169	3.99855	4.93261
ARPC3	7.20307	8.05416	6.69968	6.48246	5.63417	5.32099	5.89158	6.63099	6.75756	6.63533	5.55007	3.53292
ARPC4-TTLL3	8.10561	7.05177	6.29164	6.84176	6.22685	5.70884	5.81173	5.79777	5.55165	5.49662	5.79702	3.78342
ARPC5	7.06131	5.99567	5.83276	5.7489	4.69002	4.33161	4.78649	5.98646	3.01676	5.37788	5.21001	1.60455
ARPC5L	3.90929	3.49459	2.89498	2.8043	4.35671	2.17805	3.28486	4.48248	4.81026	4.37033	3.46722	1.19106
ARPP19	3.22075	2.92859	2.96237	1.05832	3.28196	3.64273	0.277093	2.91094	1.96371	1.06098	1.2878	2.36713
ARRB1	4.5818	3.69586	4.00407	3.43925	3.61504	1.32571	5.76248	-0.315603	1.25235	0.728006	1.83999	1.55962
ARRB2	3.93426	3.97439	4.54827	2.27995	0.148741	3.17542	-0.00713384	0.296751	-4.58505	-2.58192	-1.58136	2.15267
ARRDC1	1.32569	2.07871	0.51021	2.42908	1.02087	-0.136559	1.84359	-2.66021	-2.99114	-0.780619	-3.00905	-3.77104
ARSA	1.37915	0.294106	2.38792	4.82802	0.249372	1.17877	2.42101	3.1793	2.27161	1.01075	3.5769	0.100922
ARSB	1.33195	1.93429	3.95784	2.15458	0.187079	-0.648312	-0.978633	0.484861	-2.58518	-1.49271	0.895458	-1.36764
ARSD	-0.689395	0.149895	0.990927	1.24014	-0.301251	0.504711	-2.68404	-1.77217	-2.09256	-1.90127	-2.79313	-5.22572
ARSF	NaN	NaN	NaN	NaN	NaN	NaN	NaN	NaN	0.735865	-0.227615	0.368915	-1.82154
ARSJ	NaN	NaN	NaN	NaN	NaN	-2.86519	-6.26742	-2.25958	NaN	NaN	NaN	NaN
ARSK	-4.2615	-1.12271	1.4569	-0.0711812	-4.04917	-4.5462	-2.44114	-1.23709	NaN	-3.68722	-2.92862	-2.57226
ARV1	NaN	-3.95692	-5.38476	-2.10217	NaN	NaN	-3.76661	-4.62109	NaN	NaN	NaN	NaN
ARVCF	-3.01979	-8.26236	-1.8537	-3.48333	-3.21544	-3.71396	-2.33651	-3.72142	-2.83962	-2.31587	-2.09767	NaN
AS3MT	-1.38317	-0.202416	-5.37874	NaN	-1.57492	-1.02454	-1.14732	0.229412	-1.81444	-2.10952	-3.18026	-3.54049
ASAH1	3.13697	3.95462	7.11114	4.99879	3.39897	4.18139	3.46731	2.23517	3.77962	5.81789	3.10113	0.81739
ASAP1	1.462	2.0373	1.07962	-0.362295	0.985832	-0.401111	-0.123286	0.658043	-0.590419	-0.594817	0.995183	2.44282
ASAP2	-1.38413	-1.56115	-1.85285	-2.49063	-0.0811151	0.0920397	0.098823	0.677494	-1.61253	-1.08591	-3.28469	-0.227585
ASAP3	-6.76921	-6.01592	-3.55975	NaN	-4.6942	-6.19797	-4.30281	-3.41887	-2.24439	-0.71723	-1.32074	-0.650835
ASB1	-3.9882	-2.18193	-2.25435	-7.1627	-3.17824	-2.83842	-2.87144	-0.0392203	NaN	NaN	NaN	NaN
ASB6	-3.04901	-4.2694	NaN	NaN	NaN	NaN	-2.08459	-0.347827	-1.58074	-5.31618	-6.34121	NaN
ASB8	NaN	-3.49857	-4.95233	NaN	NaN	-4.46256	-5.5135	-3.12994	NaN	NaN	NaN	NaN
ASB9	NaN	-0.894835	0.792783	-4.61818	1.55892	-4.90862	NaN	-4.6031	-2.00404	-3.45444	-3.58299	NaN
ASCC1	-1.87715	-1.20994	-2.38946	0.161819	-0.587759	-2.95188	-1.97569	-2.21273	-5.69884	-2.71235	-2.79238	-5.94448
ASCC2	0.182733	-0.52772	-0.891365	-2.34427	-1.10344	-1.17021	1.03384	2.02413	0.17273	0.0789985	0.910165	1.46409
ASCC3	-0.417476	0.0862395	0.138089	-0.801179	-0.411503	0.304253	0.786555	1.72712	0.098366	0.486454	1.54037	5.3955
ASF1A	0.830115	0.473934	0.200723	-0.416058	0.834142	NaN	0.299427	-0.0824699	-5.46421	0.147244	-1.51276	NaN
ASF1B	-4.63658	NaN	-5.4088	NaN	NaN	1.30704	-1.85985	-2.56172	NaN	NaN	NaN	NaN
ASH1L	-9.14316	-9.09493	-7.84383	-6.59758	NaN	NaN	-5.40985	-0.950315	NaN	NaN	NaN	NaN
ASH2L	1.91571	1.65896	1.21521	0.752885	1.59671	2.77635	1.29059	1.35465	1.23431	0.526852	-0.617566	0.471412
ASL	1.55614	2.07096	2.42539	3.51785	3.60843	1.73074	1.21515	3.25918	1.63643	-0.304763	2.17583	-0.399114
ASMTL	2.82358	1.96485	2.80445	3.30291	1.31791	1.68055	3.21136	2.84046	0.558172	2.08923	1.22955	1.76807
ASNA1	4.29901	4.47456	4.34411	4.68175	4.35116	4.20844	4.03325	4.17059	4.99588	4.51828	3.85686	2.07597
ASNS	-0.975764	-1.03441	-1.05256	-1.48592	0.119601	0.302886	3.86642	3.48023	0.949988	0.147762	-0.537628	2.10463
ASNSD1	1.64526	1.96175	2.78933	0.567489	3.43351	1.83026	1.38224	-0.25661	-0.87068	-1.46041	0.931166	NaN
ASPA	-0.811677	-0.600007	0.0491904	-0.573115	-0.443295	5.35013	-0.722886	-1.66363	0.69997	1.44123	0.94023	2.38679
ASPG	-4.64275	-4.514	-3.49808	-1.69084	-3.44297	-5.19316	-3.43576	-3.9455	-2.19685	-2.20721	-6.84133	-2.23268
ASPH	2.872	2.86382	4.46448	-0.240314	3.9098	3.39766	2.94938	5.21698	5.14077	3.08472	3.68074	2.65594
ASPHD1	NaN	NaN	NaN	NaN	NaN	NaN	NaN	-3.19352	NaN	NaN	NaN	NaN
ASPM	-9.12147	-6.74247	-8.1186	-1.3796	-8.6783	NaN	-8.24543	-4.48703	-6.97606	NaN	NaN	NaN
ASPN	NaN	-2.50028	-2.29398	NaN	-2.13183	NaN	NaN	-3.72116	5.16443	5.02627	7.32336	5.96654
ASPRV1	-5.2477	-1.45872	NaN	NaN	-1.56497	NaN	1.23293	NaN	5.22803	5.2977	0.592483	-1.27931
ASPSCR1	1.24541	0.833769	1.73512	-0.931193	0.702082	1.58991	0.0947735	1.2442	-0.786724	1.19148	-1.36842	0.446778
ASRGL1	-2.04098	0.50413	0.19739	0.0466763	0.879381	2.43478	-1.45398	-1.50815	NaN	NaN	-4.49929	NaN
ASS1	-0.278653	2.09492	3.42151	-2.8688	5.41814	0.639832	2.27989	3.75618	5.06915	5.97898	3.32936	2.80675
ASUN	0.161321	0.112524	0.049612	1.16046	2.21488	0.123393	3.70421	0.389894	-1.70904	-1.51086	-3.49453	NaN
ASXH1	-7.24235	NaN	NaN	NaN	NaN	NaN	NaN	-5.87061	-4.5916	-4.2229	-3.48707	-5.07593
ASXL2	-2.18634	-1.8106	-3.58877	-4.20334	-1.97318	-9.234	-3.05897	-3.39339	-4.42638	-3.54091	-4.05937	-0.587034
ATAD1	1.12046	0.704388	1.24018	-0.0285044	0.984268	3.85309	3.84826	2.33985	1.41091	1.27489	1.38578	-3.69805
ATAD2	1.62349	1.22993	0.22671	0.391069	0.442542	-0.757244	1.43536	-0.61734	-2.51788	-1.19798	-1.69063	-4.38327
ATAD2B	-1.58127	-1.56413	-3.1098	-2.65488	-1.50564	-2.14622	-4.23772	-2.89659	-2.91005	-3.40058	-4.53626	-1.69525
ATAD3A	3.05906	2.91903	2.87906	2.78175	2.61419	3.4461	4.366	3.86241	2.40767	2.28735	1.7092	-1.84132
ATAD3B	-0.489914	-0.824517	-0.978217	-1.11172	-1.14316	-0.481996	0.753979	0.762463	NaN	NaN	NaN	NaN
ATAD5	NaN	-4.25733	-6.43208	-3.31051	-4.74203	-3.70189	-3.33403	-4.77431	NaN	NaN	NaN	NaN
ATAT1	NaN	-6.56149	-6.32249	NaN	-6.47463	NaN	-3.74299	-2.66029	NaN	-3.74543	NaN	NaN
ATE1	-0.193661	0.0619393	1.12015	2.27363	1.60422	2.34278	0.685558	1.01439	1.07464	3.1204	0.459961	0.0989469
ATF2	-0.380115	-1.43696	-0.321232	-5.54509	-1.15074	-1.70117	-0.4638	0.349837	NaN	-4.17956	NaN	NaN
ATF6	-1.38605	-2.60697	-0.50886	NaN	0.636238	-4.91964	-1.74385	-0.221866	NaN	NaN	NaN	NaN
ATF6B	-3.42825	-2.01118	NaN	-3.60272	-2.43128	-3.43028	-2.81209	-0.724933	NaN	NaN	NaN	NaN
ATF7	0.42602	-1.85561	-1.14639	-2.10971	-0.597873	-2.50456	-1.42126	-0.952511	-2.31016	1.6567	-1.70061	-1.03351
ATF7IP	-3.05787	-1.74513	-1.82619	-3.71269	-1.48991	-0.839113	-0.313136	-1.91401	-3.93283	-3.40702	-5.35071	NaN
ATG101	-0.261426	-1.11946	-2.56557	-4.35427	2.38027	-2.21797	-1.38854	-1.17137	NaN	NaN	NaN	NaN
ATG13	0.517795	-1.27397	-0.441045	-3.31747	-1.24401	-2.17357	-1.47812	-1.04196	-6.19329	-2.36515	-1.80899	1.64915
ATG14	NaN	NaN	NaN	NaN	NaN	NaN	-2.36493	-3.43864	-2.93975	NaN	NaN	NaN
ATG16L1	1.72364	0.862126	1.01536	-0.491897	0.306379	-0.363531	-0.625163	1.08276	-0.393128	-0.283261	-1.86197	NaN
ATG16L2	-5.88223	-3.49989	-3.41924	-3.90698	NaN	-4.7172	-3.90935	NaN	NaN	-5.3101	NaN	NaN
ATG2A	-2.65208	-2.07442	-2.4179	-1.59956	-3.46901	-7.93277	-3.27747	-1.79503	-0.81548	-3.64409	-4.84469	-3.75953
ATG2B	-2.19891	-2.42798	-1.79278	-1.13356	-1.21894	-1.3597	-2.59884	0.147255	0.0144157	-0.766609	-2.52348	-2.46376
ATG3	4.92111	3.82841	3.52574	2.70235	2.52939	3.86265	2.60513	3.69285	3.11458	3.41558	2.06774	1.38498
ATG4A	NaN	-4.61828	-4.60391	NaN	-6.89749	NaN	-3.91721	-2.37061	-0.270329	-4.97959	NaN	NaN
ATG4B	1.00819	-0.693006	0.279895	-1.1614	0.938082	1.86024	1.36867	1.39598	0.0252675	1.0668	0.0767544	0.520863
ATG4C	-2.41888	-0.200054	-0.445106	-0.0744012	-2.67007	-3.27878	-3.81469	-2.59828	NaN	-3.89713	-3.09388	NaN
ATG5	1.16723	1.71144	1.80958	0.646076	1.15227	1.49725	2.11172	2.40844	0.947871	0.307562	-2.65568	-3.62232
ATG7	2.1798	2.62762	3.70358	1.36956	1.54081	-0.187842	2.2163	1.51262	1.56236	1.96593	0.618611	0.294317
ATG9A	-0.39927	0.0870362	0.48247	0.317074	1.72069	-1.10912	0.768874	0.708048	-1.24752	-0.958557	-0.786361	0.536047
ATG9B	NaN	NaN	NaN	NaN	NaN	NaN	NaN	NaN	-4.27678	-2.07431	-3.33274	NaN
ATHL1	-3.64597	-2.92533	-2.32822	-4.8019	-1.37069	-3.02111	-2.05756	-2.2944	-3.60148	-6.3187	-3.09041	-1.98893
ATIC	5.03632	3.98336	4.02729	5.20573	2.86583	6.19167	4.75907	5.37591	5.09005	4.65239	3.87156	3.01381
ATL1	0.831507	0.985404	-0.243488	0.231598	1.07614	-0.251972	-0.163138	0.285636	-1.83105	-0.328151	-0.643145	-3.92006
ATL2	1.77909	0.179366	1.66234	-1.07778	-1.07926	2.47886	2.92911	1.65121	1.50076	1.48563	-0.844885	-1.53155
ATL3	5.54142	4.3829	5.02885	4.76625	4.63649	4.40542	4.53173	5.01996	2.73609	3.94183	3.8432	1.81601
ATM	0.909991	0.697226	0.843508	-1.11487	-0.0831172	2.46604	-1.01354	-1.5555	-2.76664	-1.78254	-2.68805	-3.92873
ATN1	-5.19466	-2.60175	-3.54565	-1.90061	-1.86917	-6.40033	-2.06931	-2.12579	-5.38818	-3.76937	-3.43041	NaN
ATOX1	3.59495	4.21601	6.06419	5.52911	5.74102	6.47179	5.19292	6.5503	6.04628	5.85725	5.02826	1.35353
ATP10D	NaN	-4.06624	NaN	-5.55547	-1.23387	-2.97917	-3.79779	-3.31521	-5.15581	-5.00886	NaN	NaN
ATP11A	-3.21167	-0.863127	-1.0981	-1.58461	-1.55997	-6.40421	-2.18074	-2.89738	-2.99787	-0.0530844	-2.57639	NaN
ATP11B	-2.41768	-3.18568	-5.80316	1.46866	-2.52471	-2.5507	-0.97609	-1.20291	-3.41483	-1.82247	-6.75907	NaN
ATP11C	1.24865	-2.43966	-1.71602	-4.02287	-0.18225	-2.36097	-2.18695	-1.21445	NaN	-5.51014	-4.18579	-4.49366
ATP12A	1.22293	1.25697	1.19387	3.51986	1.22769	-2.77425	0.0621801	-1.07956	0.613544	-2.45348	-1.54819	-2.78779
ATP13A1	2.01764	2.32651	2.05303	0.962965	1.37215	1.41066	2.4943	1.78202	2.20831	0.991124	0.776868	0.962667
ATP13A2	-2.24277	-3.45701	-4.27433	-1.85792	-3.99292	-3.83356	-0.177215	-2.66749	NaN	NaN	NaN	NaN
ATP13A3	-1.77721	-1.59082	-3.59313	-3.49396	-2.7117	-3.99859	-1.64233	-1.15484	-5.03338	-7.19817	0.853682	-3.35469
ATP13A4	NaN	NaN	NaN	NaN	NaN	NaN	NaN	NaN	-2.64862	-3.53118	-4.54673	-3.79256
ATP1A1	4.62162	4.23537	3.95124	5.68124	4.68555	4.95047	5.9953	4.58282	4.92362	5.90113	5.4562	3.65745
ATP1A2	-1.33072	-0.456614	-1.86992	-5.41636	-1.13509	-1.9466	1.68204	-2.87628	2.40901	-1.10506	-0.74389	1.64775
ATP1A3	NaN	NaN	NaN	NaN	NaN	NaN	NaN	NaN	NaN	-6.78285	-2.85911	NaN
ATP1B1	3.93533	2.55517	2.97104	2.47234	-0.874256	1.69412	4.10882	1.39879	2.01864	0.995433	4.27498	3.66204
ATP1B3	3.77797	3.66179	3.64278	5.60769	4.34567	4.69032	5.6254	4.43644	6.23339	6.55541	5.375	3.19484
ATP2A1	NaN	NaN	NaN	NaN	NaN	NaN	NaN	NaN	-5.8284	-3.79742	-3.86863	NaN
ATP2A2	5.72265	4.80457	3.82775	4.13548	4.01457	4.39435	5.83143	4.45685	3.70586	3.38224	3.21294	3.7706
ATP2A3	0.709692	-0.158184	-1.13876	3.95502	2.68809	-0.525015	-0.560355	-2.25863	-0.210306	-0.415064	0.83197	1.66093
ATP2B1	2.82896	2.35837	2.10505	-0.421867	0.532897	-0.174257	1.23422	2.47411	0.83766	1.99853	-0.629879	-1.40359
ATP2B2	-7.31977	-5.4162	-3.97459	-0.873804	-4.39089	NaN	-6.75719	-7.9079	NaN	NaN	NaN	NaN
ATP2B3	-3.03389	-1.60803	-3.20371	-3.59084	-2.92645	NaN	-2.64504	-2.67624	-7.35757	-3.17901	NaN	NaN
ATP2B4	3.9733	2.85477	2.88307	1.74543	2.88167	1.92791	4.24246	4.23764	3.07493	4.6335	5.94694	3.77309
ATP2C1	-1.13587	0.341327	0.309118	1.43238	1.93449	0.405293	2.04149	1.04818	-1.58727	-1.05371	-0.776698	0.259995
ATP2C2	-7.31806	NaN	NaN	NaN	NaN	-6.98258	NaN	NaN	-4.15438	-5.58789	NaN	NaN
ATP5A1	8.34812	7.51032	7.54866	8.76028	7.47225	8.2004	8.00101	6.76621	6.63703	7.25372	7.08429	6.65905
ATP5B	-3.35919	-7.25317	-3.60321	-1.85517	-1.68757	NaN	1.51585	-3.42198	-4.11884	0.176121	NaN	NaN
ATP5C1	5.99746	5.7841	5.18424	6.24208	5.31864	5.95553	5.51908	4.40556	5.00315	4.63838	3.55096	3.83236
ATP5D	6.6617	5.77383	6.30363	7.66559	5.52864	6.71733	5.40106	4.52955	3.27414	4.17424	4.90012	1.26245
ATP5F1	5.73263	5.1999	5.73904	5.65255	4.76551	4.4415	4.99383	4.50719	6.52947	4.56551	3.98745	0.195243
ATP5H	6.30584	5.35333	6.51107	6.47234	5.45729	5.54316	6.24934	5.52889	4.40397	5.71079	5.16385	3.49122
ATP5I	6.7308	6.65841	6.6303	8.01139	5.54173	7.12949	6.35499	4.76213	3.4777	6.21817	5.14514	3.98201
ATP5J	4.62339	4.84844	4.56722	5.51413	3.97969	4.06655	5.88615	5.20565	5.82607	5.79309	4.51874	1.45556
ATP5J2	3.22798	4.12069	4.00047	5.75793	6.35084	3.61323	3.66294	3.60659	4.96458	4.35264	4.08753	1.60573
ATP5J2-PTCD1	2.42939	2.26498	1.65031	0.0837138	1.92363	3.05824	3.63181	2.09397	1.97012	1.58528	1.51999	-0.865042
ATP5L	7.06211	6.59756	6.22783	8.33569	6.39554	6.22545	7.11724	5.90149	4.63457	6.38163	6.07009	5.35353
ATP5O	6.6649	6.03078	6.052	6.75266	5.83567	6.27762	6.29736	5.6536	5.19382	6.08471	5.16487	3.14796
ATP5S	1.72161	1.52665	0.0860803	2.26055	0.405182	1.23966	0.613001	-0.930674	1.56336	1.42802	2.35884	-1.38477
ATP5SL	-0.103875	1.38258	3.7896	-4.22052	3.65681	-0.140392	1.92281	0.0584869	-2.55344	NaN	NaN	NaN
ATP6AP1	2.14232	2.24303	3.10708	2.51816	0.347026	1.83433	2.57242	1.87777	1.79929	2.0875	0.64713	2.5697
ATP6AP2	2.26503	1.61846	2.17092	1.27067	1.27223	1.52945	3.06912	2.13567	2.33127	1.2643	1.67253	-0.82346
ATP6V0A1	0.618404	1.50254	3.1691	1.69795	0.127335	3.36123	1.93591	0.968021	2.66565	1.90261	0.906051	-1.80473
ATP6V0A2	-1.47887	0.567236	-0.732989	0.573908	-1.7079	-1.64868	-0.372681	-0.723777	-1.72507	-2.86491	-1.21298	NaN
ATP6V0C	NaN	-1.07287	NaN	-0.505451	NaN	NaN	3.1555	2.05347	1.93266	-1.69435	NaN	NaN
ATP6V0D1	3.61008	4.11445	4.70574	3.8397	2.40396	4.79039	3.77131	3.41871	3.13618	2.87318	1.32612	1.70142
ATP6V0D2	0.594716	-2.22887	1.42088	NaN	-2.21389	1.8851	0.322009	0.516592	-2.70799	0.0294017	-0.711368	-1.77504
ATP6V1A	4.9402	4.68475	5.36522	4.43977	2.98789	5.67448	4.33972	4.45925	5.02264	4.86581	3.732	4.49208
ATP6V1B1	NaN	NaN	NaN	NaN	NaN	NaN	NaN	NaN	-1.99012	-0.89367	-6.77e-05	0.563517
ATP6V1B2	5.55116	5.22435	6.34431	4.70094	3.32369	6.30066	4.67343	4.17856	5.29316	5.0627	4.18167	3.80543
ATP6V1C1	3.58813	3.34582	4.48342	3.44521	2.23819	3.9299	2.19195	1.94056	1.06697	1.44908	0.820319	0.60325
ATP6V1C2	NaN	NaN	NaN	NaN	NaN	NaN	NaN	NaN	0.447579	-1.67192	-2.1494	-1.86721
ATP6V1D	3.31504	3.05781	4.92032	1.6667	2.18723	3.66806	1.84761	2.16217	3.18646	2.40875	1.27694	-0.200686
ATP6V1E1	4.32004	4.46016	5.22958	4.53503	3.18623	5.06649	4.86767	3.5116	5.17821	4.16779	3.79498	2.88607
ATP6V1F	4.26472	4.1439	4.89967	3.5711	1.68341	4.87479	4.04988	4.11695	4.98712	4.38885	1.26033	2.66459
ATP6V1G1	5.46098	4.88884	5.68501	3.462	3.5959	4.94802	3.56865	3.77009	2.76354	4.70187	5.96873	4.70856
ATP6V1H	3.4828	3.06895	4.10066	1.98714	0.77659	4.74707	2.82574	2.31218	1.75466	2.58761	1.86056	2.70627
ATP7A	-2.68344	-2.66241	-2.74185	-4.99267	-5.55666	-1.89196	-2.62498	-2.84758	1.17024	0.823353	0.360077	1.5026
ATP7B	NaN	-5.97278	-8.47972	NaN	-6.29339	NaN	-5.48453	-6.46488	NaN	NaN	NaN	NaN
ATP8A1	-1.68837	-3.15658	-0.0471077	-4.23094	-2.8335	-4.38608	-1.68087	-4.04734	-5.04223	-5.51478	-6.42922	-3.31312
ATP8B1	-3.41391	-6.2321	NaN	NaN	-3.52174	NaN	-4.87238	-3.08734	NaN	NaN	NaN	NaN
ATP8B2	NaN	NaN	-7.11106	-3.23717	-6.32164	NaN	-2.64003	-2.73798	NaN	NaN	NaN	NaN
ATP9A	-0.806928	-0.359713	-3.85186	-4.07106	-0.832384	-1.5828	-2.80381	-2.89041	-7.3168	-3.91732	NaN	NaN
ATP9B	-4.67188	-3.49307	-2.49579	-4.82164	-4.11499	-6.89611	-4.17257	-1.71629	1.12078	1.5155	NaN	-2.23255
ATPAF1	0.0231173	-1.37682	0.239644	1.75669	1.45836	-0.848313	-0.857321	0.214125	-6.21663	-1.77041	-1.10272	NaN
ATPAF2	-0.529064	-0.0838467	-0.800299	0.226548	0.327086	0.726829	-0.218106	-1.29375	-3.82454	NaN	-4.39257	-0.992144
ATPIF1	7.3589	3.03455	2.49258	4.5596	-0.463424	3.20279	3.87678	4.94344	4.93503	4.54435	0.821431	NaN
ATR	-2.50569	-3.71559	-3.66777	-2.03802	-2.15811	-1.76083	-2.03465	-1.68989	-4.46519	-6.78461	-7.2553	NaN
ATRIP	-1.88257	-0.481709	-1.25931	-3.71021	-1.92329	-0.985388	-0.166573	-3.83905	-3.84482	NaN	-4.85052	NaN
ATRN	NaN	-3.72147	-3.27053	-3.24467	-6.62019	-5.22371	-2.76682	-1.89704	-1.82011	-3.39947	-0.693843	-0.0580195
ATRX	-1.28671	-0.824446	-0.952075	-1.4345	-0.213707	-0.153708	-0.990761	-0.820928	-1.6126	-1.36583	-0.875621	-2.93695
ATXN1	-4.53349	-1.4456	-1.2832	-1.2936	-2.71333	-4.58072	0.40514	-1.6759	-2.88686	-2.81094	0.157667	1.0989
ATXN10	1.9392	1.93608	3.15741	2.09338	1.77842	1.03365	2.36995	3.51588	1.5902	1.30836	1.69423	-0.285514
ATXN1L	-1.55734	-1.28443	-2.8184	-1.89702	-1.96269	-5.40538	-2.55231	-0.971599	-2.95728	-3.58588	-1.64484	0.859028
ATXN2	-1.6287	-0.971282	-0.0861902	-2.11715	-0.909865	-1.11071	-0.0347296	1.85064	-0.919603	-0.807881	-2.06466	-2.93209
ATXN2L	2.45677	1.99629	1.52589	2.08536	1.56507	1.41537	2.39751	3.25088	1.47631	1.86887	-0.286935	-1.4763
ATXN3	0.319507	-0.802007	-0.724036	-3.65502	-0.413448	-1.08158	0.810939	2.88139	-0.340318	1.73072	1.62865	1.89364
ATXN7	-0.642941	-1.18198	-2.15124	NaN	-3.32498	-4.32022	-6.42668	-5.02118	NaN	NaN	NaN	NaN
ATXN7L3	NaN	NaN	-0.750328	NaN	-5.20699	NaN	-2.22599	-3.95823	NaN	NaN	NaN	NaN
ATXN7L3B	1.91562	1.63022	2.93915	2.18549	1.4298	-3.08261	1.41452	1.64952	-1.54916	-1.14808	-0.453889	1.71117
AUH	-2.481	-2.19697	-0.778548	0.467581	-0.439093	-2.41232	-1.27045	-2.24154	-1.87345	-2.48173	-0.730231	0.491514
AUP1	2.51236	1.65	2.28756	2.3803	1.33437	2.05562	4.15973	2.08547	2.07764	1.33692	1.43806	1.33723
AURKA	-3.17145	-2.21243	-5.53664	NaN	-2.31618	-4.04739	-1.29063	-1.20717	NaN	NaN	NaN	NaN
AURKB	-4.95456	-1.74162	-2.31838	-4.16606	-0.77991	-3.78639	0.011904	-0.840918	-4.15593	-2.52419	NaN	NaN
AUTS2	NaN	NaN	NaN	NaN	NaN	NaN	-7.15592	-7.27107	-4.81208	-4.70155	NaN	NaN
AVEN	1.29206	-0.762038	-2.68405	0.123255	-0.915157	-1.45539	0.00913852	-0.349442	-0.330149	0.0407609	-0.696255	-1.14519
AVIL	1.3931	-8.00641	-5.55811	-1.91296	NaN	NaN	NaN	NaN	-5.0997	-2.57843	-3.37969	-6.25986
AVL9	-2.087	-0.032264	-0.892735	-1.67455	-1.75109	-1.46306	-0.899263	-0.669608	NaN	NaN	NaN	NaN
AVPR2	NaN	NaN	-4.65516	NaN	-1.50496	NaN	NaN	-6.42928	NaN	NaN	NaN	NaN
AWAT2	NaN	NaN	NaN	NaN	NaN	NaN	NaN	NaN	NaN	NaN	NaN	NaN
AXIN1	-0.196879	0.733392	2.65213	NaN	-4.45678	-0.221315	-2.59429	0.342149	NaN	-3.84479	-4.73513	NaN
AXL	-1.70769	-4.2288	-2.05138	-1.50632	-2.8581	-3.82422	-1.47932	1.30997	-4.4951	-5.83426	-3.14125	NaN
AZGP1	0.874169	0.908447	1.1117	-0.0916037	0.52276	-1.92394	-0.0219453	-1.95591	6.46977	7.47773	4.30568	3.17918
AZI2	1.30295	-1.14739	0.0563408	1.26158	-2.24672	-4.22893	0.491326	-0.506784	-3.11685	-3.5372	-2.71017	2.98655
AZU1	-3.00237	-3.16226	-1.0743	NaN	-2.89235	NaN	-1.96705	-3.0241	2.43834	NaN	-1.4389	NaN
B2M	8.7064	7.68678	7.85657	6.87093	7.92577	6.21626	5.30875	6.13377	7.03814	7.45763	8.0286	1.04543
B3GALNT1	NaN	-5.49251	-6.751	NaN	-4.50007	NaN	-3.69382	-3.55777	NaN	NaN	NaN	NaN
B3GALNT2	1.86876	-4.21153	NaN	-0.613809	-5.24828	-1.08621	-1.19215	-3.94583	-6.96194	-5.19501	NaN	NaN
B3GALT6	2.08188	-0.0570703	-1.26567	-1.65734	2.06404	-2.19709	-1.17742	-0.430429	-1.09337	NaN	-4.84644	0.138608
B3GALTL	-1.73885	-0.85436	-0.420821	-1.63154	-1.07075	0.790988	-1.53922	1.10656	-7.20144	-0.81656	-1.66506	NaN
B3GAT3	-0.868576	-0.566629	0.537982	-1.51238	-0.127975	-1.38648	0.279369	0.826414	-1.1607	-0.523641	-1.81229	-5.40655
B3GNT2	-4.62308	0.291706	-2.29399	NaN	-1.93094	NaN	-0.901721	0.36345	-4.02488	-3.98539	-4.24261	NaN
B3GNT5	-7.62199	-4.46798	-1.73054	NaN	-3.23037	0.560701	-1.40213	-3.02744	NaN	NaN	NaN	NaN
B3GNT8	-2.09256	NaN	NaN	NaN	-8.23721	NaN	-2.10329	-6.01643	-6.47287	-5.90696	NaN	NaN
B3GNT9	-1.65248	-6.37825	NaN	NaN	-5.46784	-4.39356	-7.48444	-0.412759	NaN	NaN	NaN	NaN
B3GNTL1	NaN	NaN	-5.99068	NaN	-5.4416	NaN	NaN	-2.65222	NaN	NaN	NaN	NaN
B4DLN1	2.81785	2.67242	2.17182	3.40649	1.77066	2.9312	5.02559	3.56222	2.87703	3.26881	1.89097	-0.482669
B4GALNT1	-4.20277	-4.83526	-1.58691	NaN	-4.82338	NaN	-2.22896	-4.66233	NaN	NaN	NaN	NaN
B4GALNT3	NaN	-6.81373	NaN	NaN	NaN	NaN	-4.79801	-5.77467	-5.47643	-6.94453	-4.03796	NaN
B4GALT1	0.811591	0.127426	-2.2304	-2.24249	-2.92671	NaN	1.64252	0.762152	NaN	NaN	NaN	NaN
B4GALT2	-4.73036	-4.28675	-5.35314	NaN	-4.45244	NaN	NaN	-2.45607	NaN	NaN	NaN	NaN
B4GALT3	-0.88832	-2.99424	NaN	-7.12904	-7.1781	-3.34592	-1.3281	-2.16807	NaN	-5.08561	NaN	NaN
B4GALT4	-0.501756	-0.329582	-2.06718	NaN	-6.35068	0.679942	0.0914021	-0.699427	-0.865907	-0.982615	-4.10537	NaN
B4GALT7	0.327608	0.13515	-2.95088	-5.16188	-1.35808	-2.02983	-1.5272	0.133717	-2.57418	-4.50499	-2.35021	NaN
B4GAT1	-7.09008	-0.861808	-2.05361	-1.74904	-1.29761	-2.55248	-1.79268	-0.432441	-4.29827	-4.54596	2.61775	-0.0224423
B9D1	-4.47317	NaN	-2.72436	NaN	NaN	-3.3011	-0.637638	0.0879832	-2.97825	NaN	NaN	NaN
B9D2	NaN	-2.63986	-1.9434	NaN	-1.4867	-3.2042	-2.92548	-2.09952	NaN	NaN	NaN	NaN
BABAM1	2.515	1.95522	1.36816	0.504264	1.26952	0.189998	0.383113	0.933382	-0.152499	-0.33228	-0.50372	4.35715
BACE1	-1.22121	-2.69567	NaN	NaN	NaN	-4.2334	NaN	-1.33853	NaN	NaN	NaN	NaN
BACE2	-0.651009	-3.94433	-4.80922	-1.49921	-3.22233	-1.62868	-1.87064	-2.85501	NaN	NaN	NaN	NaN
BACH1	-0.341449	-0.190552	-1.12618	-2.51408	-0.674148	-3.13742	-2.1858	-1.92219	-1.80123	-0.926324	-3.79967	NaN
BAD	-0.455831	-0.327003	0.0751948	0.673611	-0.718444	-3.31135	0.113434	1.60255	-2.37104	-0.602688	NaN	NaN
BAG1	2.01126	1.11569	2.93871	3.3872	2.44292	2.03755	0.240219	0.615752	1.2555	2.64848	2.73337	-1.10109
BAG2	-0.0394633	0.113083	1.11482	-0.0183987	-2.92737	0.0703265	0.364763	5.11642	-1.02195	-0.942106	1.97139	-3.47272
BAG3	-0.417968	0.331596	1.02114	-0.308621	1.80144	0.877355	2.18239	4.17337	3.75598	3.50208	2.06979	-0.601063
BAG4	-4.63733	2.69816	-0.0937629	-0.196754	-2.53454	-3.31845	-2.51001	0.15913	NaN	-1.61153	-0.495103	-1.96735
BAG5	1.57693	0.557688	1.11271	1.09618	1.20005	4.19078	0.798646	1.61364	1.92708	1.65548	1.00308	1.4569
BAIAP2	2.46261	1.18464	0.863069	-0.553255	0.811249	1.45133	2.97952	1.78532	3.70473	3.32344	2.72448	0.816293
BAIAP2L1	1.07767	-3.22435	-1.98584	-3.25861	-1.31466	-1.59798	1.76426	-1.17104	-0.782034	0.50079	-2.11761	-3.38686
BAK1	3.20483	3.64053	2.02741	3.1063	2.94533	4.00389	1.15581	0.211162	0.327712	-0.762817	1.92643	-0.978717
BANF1	7.58553	6.90872	7.15185	8.69459	8.29648	8.14333	6.70123	6.70804	7.50803	7.12196	7.32014	5.18491
BANK1	-6.43707	-2.18516	-3.8925	-0.588115	-5.67967	-6.78115	-4.25982	-5.85807	NaN	NaN	NaN	NaN
BANP	-4.35967	-2.2745	-3.46517	-0.0187531	-1.30365	-0.0316199	-0.78489	-2.10502	-3.38187	-5.13518	NaN	-0.407145
BAP1	-1.52069	-0.938099	-1.72332	-2.5516	-1.87345	-1.87401	-0.645342	-1.80571	-3.65126	-4.42959	NaN	NaN
BAP18	5.15873	3.89638	3.32923	3.82584	3.86631	4.55691	4.38467	2.79077	3.4669	4.41018	2.03269	-1.0089
BARD1	NaN	-4.015	-4.23569	NaN	-4.45421	NaN	-2.81867	-2.52364	-5.25834	-0.515869	NaN	NaN
BASP1	7.58304	5.21831	4.32132	8.28077	2.20651	2.41151	4.84784	5.52379	0.312047	3.98404	4.75098	2.5837
BAT3	1.97589	1.52525	2.37885	1.66872	1.16156	1.90372	2.64321	2.78343	2.13233	2.58644	0.459715	-1.34603
BAX	5.15835	2.64569	4.09535	2.52506	2.43996	2.93251	1.8908	3.02998	1.92851	1.52428	2.00404	0.620412
BAZ1A	2.16473	1.73184	0.0125638	0.481222	-0.0906041	3.22069	0.670092	-0.648693	-0.525868	-2.65863	-3.93369	-1.29843
BAZ1B	1.26001	1.29611	1.31709	0.826912	1.06267	0.643713	1.61641	1.35666	3.44436	0.178293	2.60043	3.78975
BAZ2A	-0.676717	-0.515978	-0.999262	-2.27387	-0.620956	-0.365481	0.0940857	-1.91655	-4.12282	-4.46141	-4.40701	-4.22343
BAZ2B	-5.73481	-3.67396	-3.43563	-6.5341	-3.22675	-5.10537	-2.90023	-3.69734	NaN	NaN	NaN	NaN
BBOX1	NaN	NaN	NaN	NaN	NaN	NaN	NaN	NaN	1.08777	2.59074	-2.8042	-2.43656
BBS1	-10.1694	-3.88094	-5.4058	-5.60869	1.07716	NaN	-2.77708	-3.24167	-3.71813	-3.90275	NaN	NaN
BBS2	-2.56479	-2.47044	-2.76589	-4.896	-2.70832	NaN	-2.47678	-1.80197	-3.92793	-2.28497	-7.58182	-4.7514
BBS4	-7.79065	-3.39345	NaN	NaN	-3.98378	NaN	NaN	-5.14865	-5.89614	-5.69767	-2.45667	NaN
BBS5	NaN	-2.34557	NaN	NaN	NaN	NaN	-4.57573	-3.54199	-7.34291	-5.06337	NaN	NaN
BBS7	-5.34253	-2.47892	-4.61875	-3.43346	-2.89657	-0.610703	-1.58112	-3.40021	NaN	-6.9869	-5.98167	-2.76041
BBS9	-6.75321	-0.298581	-6.96186	NaN	-4.25329	-4.27024	-4.90806	-2.85702	-3.63283	-1.1246	-3.30456	-4.99782
BBX	-3.7047	-2.64391	-2.29701	-2.78065	-1.93645	-3.24316	-1.00142	-2.24768	-5.70593	-3.70271	NaN	NaN
BCAM	0.169704	-0.730347	-1.55284	-0.547788	3.28011	-2.68446	1.00662	-1.59604	0.933913	1.64757	3.25625	2.4072
BCAP29	2.5668	1.39631	2.54177	2.11387	2.71204	1.21257	2.48755	3.62608	0.0888206	1.64563	-1.82548	NaN
BCAP31	5.6851	5.43568	5.99951	6.24193	4.01441	4.941	6.50289	5.20232	4.73126	5.70835	4.11123	0.601311
BCAR1	-2.70499	-1.62259	-3.33511	-4.8285	-0.531628	-1.77697	-0.626844	1.7965	-1.55744	-1.62642	-3.07082	-2.39778
BCAR2	-4.93836	-5.76297	-4.42991	-4.72802	NaN	-1.41561	-0.927355	-2.12004	-4.7485	NaN	NaN	NaN
BCAR3	-2.57135	-8.06e-05	-3.0513	-4.42981	-0.841197	-0.397203	-1.88582	0.779488	0.191024	-3.66161	-4.24479	-3.35018
BCAS2	3.21297	2.31684	3.08257	1.3621	2.40097	4.40205	3.63473	3.10428	2.72748	2.0396	-0.60969	0.940926
BCAS3	-1.73907	0.338686	-1.23044	-1.42695	1.94417	-1.95522	-2.37514	-0.74186	-2.055	0.0439812	-0.772759	1.40531
BCAS4	NaN	NaN	NaN	NaN	NaN	NaN	NaN	-3.26344	NaN	NaN	NaN	NaN
BCAT1	3.54374	2.97672	4.75504	2.63743	1.27929	5.07029	0.408254	3.192	-0.488709	-0.964456	-0.211362	-0.566447
BCAT2	3.57232	3.11264	3.16304	4.20388	3.18613	3.7167	2.99748	2.15587	1.47752	2.19252	2.02266	-1.22651
BCCIP	2.27308	1.12767	1.28522	1.8058	1.89118	1.77963	4.15134	2.59004	2.60508	1.837	0.342505	NaN
BCDIN3D	-5.36318	-1.80764	NaN	NaN	NaN	-0.679323	-5.73541	-4.00483	-3.25936	-5.83299	-4.61536	NaN
BCHE	NaN	NaN	NaN	NaN	NaN	NaN	NaN	NaN	-1.73666	-4.81276	-1.0376	-3.85724
BCKDHA	1.45054	0.185153	2.28281	1.80971	1.87786	3.15478	1.33764	1.23576	0.553133	1.6191	3.43251	2.11694
BCKDHB	1.85901	2.94537	2.61141	0.90457	2.91134	3.32065	1.75574	1.11152	1.4529	2.47541	3.43	4.6454
BCKDK	0.811476	1.3358	1.85954	-1.08444	0.25219	2.01097	0.830695	1.69269	-0.55422	-0.28812	-0.331151	-2.17108
BCL10	2.27716	1.76066	1.71492	-0.263682	1.88863	-1.86169	1.91926	2.16947	1.47446	1.52262	-1.1272	NaN
BCL11A	-4.15389	NaN	NaN	NaN	NaN	NaN	NaN	-7.90277	-2.65688	-0.795264	-3.02578	-1.11861
BCL11B	-0.156715	1.11224	-2.02957	-1.72996	0.889161	-0.495777	0.354619	-1.43624	-1.01434	0.585659	-4.69597	-1.23807
BCL2	NaN	0.361975	0.0148244	1.18273	-1.06631	NaN	-0.522431	-4.326	1.22923	0.578523	-2.05497	NaN
BCL2A1	-0.47556	-1.40492	-2.18382	-3.84232	NaN	0.806035	-1.43757	-3.86087	NaN	NaN	NaN	NaN
BCL2L1	-3.84271	-0.552971	0.759608	1.1107	0.664121	0.137855	0.924009	0.588436	-0.0517333	0.12297	-2.02412	-0.319331
BCL2L11	NaN	-2.12332	-3.26646	NaN	NaN	NaN	NaN	-7.51156	NaN	NaN	NaN	NaN
BCL2L12	-0.797651	-1.29438	-0.235642	-1.57511	-1.31483	NaN	1.30829	-0.471842	NaN	-3.20577	-4.96136	NaN
BCL2L13	2.14073	1.98931	2.08383	1.32545	1.86598	3.52358	2.40063	2.29594	2.20418	2.49692	1.97137	1.59642
BCL2L2	3.7832	3.12169	1.43795	3.59352	3.33541	2.72113	2.08911	2.93022	1.75043	2.17328	2.51201	3.95385
BCL3	-2.70774	-1.36754	-1.93375	-0.56244	0.170675	-0.256151	-2.4864	-1.65301	-2.11768	-3.43376	-5.89501	0.726548
BCL6	NaN	-6.4608	-6.02977	NaN	NaN	NaN	NaN	-2.78053	-5.73018	-4.85357	NaN	NaN
BCL7B	NaN	NaN	-4.36928	NaN	-1.46098	NaN	-0.833433	-2.62687	NaN	NaN	NaN	NaN
BCL7C	-1.66272	-0.871873	0.530706	-0.556038	0.0199355	-3.59335	-0.69216	0.684249	-3.11917	-0.144164	0.922652	-0.719678
BCL9	NaN	NaN	NaN	-7.38045	NaN	NaN	-6.05817	-6.25346	NaN	-5.51552	NaN	NaN
BCL9L	-1.39976	2.99659	-1.66256	-1.05265	1.26905	2.8496	0.319353	-1.15422	-4.53192	-2.54999	-6.09872	-5.14836
BCLAF1	2.83633	2.79757	2.43268	0.599593	2.74678	2.19043	2.69864	3.99562	1.65582	2.45095	3.04586	-0.255325
BCORL1	-2.5414	-3.43532	-5.04513	NaN	-4.39398	-5.98089	-3.73046	-4.80547	NaN	-7.66342	NaN	NaN
BCR	-1.76215	-1.50851	-1.66373	-1.76263	0.342626	-5.7277	-0.983432	-1.74252	-0.814426	-1.47576	-4.31517	0.224678
BCS1L	1.70498	0.830488	1.50865	1.97161	1.47259	1.36461	1.84204	1.48458	0.0393282	0.44027	-1.62281	-1.18161
BDH1	-0.289858	0.158691	-0.592011	1.41543	-1.44974	-0.212015	2.4691	-3.06595	1.60903	0.857315	0.537878	1.38103
BDH2	-0.795443	0.99869	1.18838	1.62855	2.30265	0.822395	-1.57998	0.440399	0.775286	2.38447	4.57386	2.23306
BDP1	NaN	NaN	NaN	NaN	-5.12992	-6.45355	-7.7725	-7.30319	-4.55862	NaN	-3.23691	NaN
BECN1	2.33168	1.66938	3.44302	0.936045	1.31387	1.77938	1.01754	0.0756305	-1.87205	0.16251	-1.89509	-4.79711
BEND3	-1.81862	-2.04621	-2.68347	-4.73647	-2.2176	-0.981838	-0.911596	-1.54741	NaN	NaN	NaN	NaN
BET1	0.997723	0.766047	1.59495	-0.887385	0.974763	1.52352	4.91275	2.81934	0.469065	0.58466	0.0275702	4.97957
BET1L	-0.29457	0.296831	-0.00713241	-1.63897	0.625133	0.211304	0.0735839	3.05294	1.36373	-1.04428	-1.41205	NaN
BGN	-0.199873	1.54664	0.460054	-3.65183	1.37812	-4.20381	-0.36591	3.15044	7.80825	7.89616	9.57869	7.23951
BHLHE40	0.256848	-2.17838	-1.64282	-3.95935	-0.690704	-1.19778	-0.662395	-2.53018	-5.57861	NaN	-5.90939	NaN
BHMT	-1.83967	0.664635	2.26113	NaN	2.04135	-1.32384	-4.9679	-2.43463	-1.65353	1.05209	0.532176	0.0777412
BICC1	-6.43594	-3.95748	-5.99753	-5.0188	-4.3085	-4.29678	-4.62644	-0.112992	NaN	NaN	NaN	NaN
BICD1	-0.463192	-1.63568	-1.36322	-4.21261	-1.03289	-4.04482	-2.10209	-1.23255	-8.77352	-4.46198	-3.44649	NaN
BICD2	1.92649	1.87314	0.910332	-0.0558851	0.345471	1.79629	1.93485	2.25711	1.83401	2.06756	3.67147	4.44904
BID	5.0411	2.86769	4.01395	1.28211	2.44294	2.32748	2.1143	3.90155	1.46739	0.757335	2.30394	2.12452
BIN1	3.6531	2.46195	3.96192	-1.43332	2.13252	0.829229	1.35448	2.60438	-0.0469427	1.66084	3.42547	0.489483
BIN2	1.99675	2.61919	2.67984	0.729335	-3.18244	0.817617	-2.41497	-0.51563	-1.81588	-2.4888	-0.66467	NaN
BIN3	-1.77709	0.209919	1.16997	-1.33832	-0.0540874	-4.24148	0.141325	1.40981	2.39675	2.46141	2.05576	-1.98652
BIRC2	1.62642	0.485404	-0.531772	-1.3691	0.656996	-1.41913	-1.23015	-0.166825	-3.23808	-3.03072	-2.8824	NaN
BIRC5	-4.4152	NaN	-1.66681	-2.42432	-3.31161	-4.33888	-1.27835	-1.70941	NaN	NaN	NaN	NaN
BIRC6	-1.17145	-0.546719	-1.01139	-1.23849	-0.835939	-2.94714	-0.924564	-0.861668	-2.64001	-3.02934	-1.51794	-3.73457
BLM	1.30701	-0.126923	-1.81233	-1.12489	-0.422291	-1.34188	-1.30301	-2.09088	NaN	-3.4426	-3.39229	-6.89688
BLMH	1.33805	2.84505	2.45213	2.42708	3.41502	2.85095	0.888199	2.41873	6.26765	7.50122	2.85939	2.96573
BLNK	-1.34518	0.998065	0.933571	-3.5995	-0.0148196	-5.97	-3.60437	-2.04194	-1.42602	-3.26027	-1.95893	NaN
BLOC1S1	2.30207	2.06472	2.22756	2.58761	1.03024	-2.43507	1.8561	0.775559	0.508498	1.68781	-2.13484	0.0945582
BLOC1S2	2.75679	3.308	3.08193	2.47255	2.21102	2.18691	1.15865	1.5343	0.411875	1.83843	0.116092	NaN
BLOC1S3	3.42563	0.89341	2.00233	2.10135	0.775988	-0.766413	-0.084236	0.480324	0.0636093	-1.23465	-2.22743	NaN
BLOC1S4	2.0848	1.11457	1.5585	2.25482	0.438805	-0.469663	0.592086	1.41234	0.5822	1.45607	-0.427872	NaN
BLOC1S5	2.97581	1.61294	2.23748	1.95441	0.731427	0.925181	0.30099	2.25229	1.14714	1.18336	-0.0867392	NaN
BLOC1S6	1.8453	-1.4887	1.60381	-0.511839	-0.306132	-2.90491	0.560409	0.76363	-0.813564	0.282351	NaN	NaN
BLVRA	4.0797	5.09808	6.4253	5.95556	3.72308	3.99103	3.26033	4.29069	4.53297	3.91998	3.56939	3.00179
BLVRB	5.88703	6.63342	8.13292	5.95392	5.36964	6.49634	4.29178	4.93656	8.17054	6.24014	7.74437	5.27816
BLZF1	-2.41747	-2.08716	-1.39862	-2.03659	-0.902888	-0.966457	-2.07335	-0.589095	-2.18684	NaN	NaN	NaN
BMP1	-3.64146	-5.25956	-4.47256	-5.84262	-9.52154	-6.89537	-3.79818	-3.69001	NaN	-9.22326	-4.62483	NaN
BMP2K	1.28782	1.48127	2.69168	0.0425206	0.674715	2.37524	0.633927	1.11604	-3.12177	-1.30524	-4.11168	NaN
BMPER	-4.23681	-7.56302	NaN	NaN	-7.93832	NaN	-7.76516	-2.33579	NaN	NaN	NaN	NaN
BMPR1A	-8.57243	-5.49822	-5.32247	-4.47384	-5.39228	-4.84688	NaN	-3.18521	NaN	NaN	NaN	NaN
BMPR2	-3.22917	-2.97476	-2.21928	NaN	-2.26839	-1.19347	-0.671039	-0.603951	-3.51358	-4.84474	NaN	NaN
BMS1	0.602604	0.873758	-0.778835	1.60478	0.614054	0.828011	1.97147	1.12303	-2.47352	-0.868476	-2.50357	-2.53163
BMX	NaN	-7.12928	NaN	NaN	-2.7148	NaN	-3.83613	-5.1298	-4.66736	NaN	-1.07207	NaN
BNC1	-7.31093	-5.28757	-3.09516	-1.04324	-2.27013	-5.81633	-1.2992	-3.04422	NaN	NaN	NaN	NaN
BNC2	-5.69175	-0.917484	-7.28359	-4.01413	-7.40184	-3.47446	-7.68402	-2.82785	NaN	NaN	NaN	NaN
BNIP1	2.71199	0.100475	-0.144646	2.87345	0.586781	-1.23182	1.30358	1.24292	-0.393486	-2.06161	-1.31248	NaN
BNIP2	-2.04926	-0.0158381	-1.28557	-1.21055	-0.560371	-2.71126	2.14119	-0.0389489	-4.31725	-6.05215	NaN	NaN
BNIP3	NaN	-4.21631	-3.74028	NaN	-3.3559	NaN	-4.7116	-0.074661	NaN	NaN	NaN	NaN
BNIP3L	-0.0733149	1.85131	-0.116031	NaN	0.213269	-1.13987	-2.37199	1.59737	1.71815	0.690226	-1.29114	NaN
BNIPL	NaN	NaN	-4.06432	NaN	NaN	NaN	-1.49038	NaN	-0.744867	1.21639	-5.16757	NaN
BOD1	-3.61076	-2.23037	-0.557472	-1.28761	-0.657509	-3.54574	-0.243455	-1.03253	-1.3585	-4.53957	NaN	NaN
BOD1L1	-0.702893	-0.202277	-1.01152	-1.2235	-0.468649	-0.926484	0.754069	-0.53024	-2.92561	-0.742722	-2.15941	-1.67454
BOK	NaN	-3.59604	-4.07469	NaN	-2.91214	NaN	-1.98579	-2.02019	-1.0117	-0.817571	-1.91628	0.406316
BOLA1	-2.5736	-1.74351	-0.221526	0.158975	0.0972729	NaN	-0.325491	1.38879	1.59324	1.04624	-0.633762	2.5346
BOLA2	3.3359	3.75727	5.18894	4.67458	3.94595	4.0016	3.12583	5.5745	5.0047	4.51773	4.03135	3.72637
BOLA3	-2.2495	-3.5661	-4.59536	-4.33915	-2.63141	-4.20644	0.67923	0.366629	NaN	NaN	NaN	NaN
BOP	1.46224	-4.50017	-6.80477	NaN	-2.63835	2.0751	-3.36681	-5.83098	NaN	-5.76072	NaN	NaN
BOP1	1.51389	1.13697	0.760024	-0.531134	2.37416	2.69719	2.23476	1.70538	0.252072	-0.674412	-1.44891	0.874319
BPGM	0.384102	0.779134	-1.20569	1.06947	1.67037	-1.12413	0.709327	1.42946	5.35688	1.34384	3.92894	0.674283
BPHL	1.15731	1.11859	3.40681	1.44218	0.754848	2.3809	4.18208	2.32259	2.45145	2.74225	0.607719	-1.9758
BPI	-5.22288	-7.30619	-5.99173	-1.57772	NaN	NaN	-4.35622	NaN	2.82678	-3.10088	0.634229	-2.3956
BPIFC	NaN	NaN	NaN	NaN	NaN	NaN	NaN	NaN	-0.327959	-0.138888	-0.622771	4.23047
BPNT1	1.15795	1.8794	1.75921	3.11858	2.3472	2.04344	1.98337	2.77658	2.35446	2.54142	2.00002	0.782721
BPTF	-0.290676	-0.669685	-1.78478	-1.57416	-2.04945	-0.988603	-1.20377	-0.843475	-2.70337	-2.6947	-3.10998	-4.98721
BRAF	-4.21845	-4.2511	-3.18668	-5.54672	-4.56496	-3.28796	-2.20915	-2.57819	NaN	-4.65124	-4.23494	NaN
BRAP	-2.74646	-0.30668	-1.02861	-0.770017	-0.996231	-2.88164	-0.418824	-0.998918	-1.28075	-1.67854	-3.76316	-2.25328
BRAT1	1.63183	3.38999	-0.0551747	1.26535	-0.780899	-0.113865	0.103309	0.950293	-0.426118	-0.277684	-0.010263	-5.1384
BRCA1	-4.6461	-3.95592	-6.10419	-8.10789	NaN	-4.1662	-0.34469	-3.52353	-4.82173	-7.95201	NaN	NaN
BRCA2	-4.16597	-3.76014	-7.12201	-6.70275	-6.54787	-5.8883	-6.17181	-5.26778	-11.0841	-5.34467	-5.73965	-9.47041
BRCC3	2.57479	2.30377	2.49752	2.252	1.89936	1.54925	1.3289	2.30399	1.55258	2.17095	0.172647	-5.26226
BRD1	0.182025	-1.3031	-1.6562	-1.73364	-2.03005	-2.86777	-1.25834	-0.882065	-2.43366	-2.15794	-5.07922	-5.46149
BRD2	-0.864245	-0.0216743	-0.439087	0.0975419	-0.352687	-3.0102	1.14543	0.496982	-1.38514	-0.327191	-5.87706	NaN
BRD3	-0.0497469	0.0856702	0.568989	1.225	0.610005	0.161835	-0.560654	-1.17718	-0.630078	0.0994116	-2.18684	-0.391731
BRD4	1.3718	1.15754	1.63126	1.11056	0.988824	0.519498	1.05873	1.23621	-0.424729	0.564576	-1.36796	-0.195408
BRD7	-1.58649	-1.04617	-1.09976	-3.21669	-1.81493	-2.80006	-0.223625	-0.698312	-0.0944753	-1.60482	-4.72253	-5.34841
BRD8	-2.33884	-1.07848	-1.32573	-2.48408	-1.20887	-2.1206	-1.15852	-1.20675	-4.36539	NaN	NaN	NaN
BRD9	-1.62942	-1.44275	-2.76795	NaN	-0.559484	NaN	-3.03662	-1.29653	-6.68546	-2.83395	-4.45708	NaN
BRE	2.79282	1.92541	2.37904	2.83564	1.74798	0.788486	1.54972	1.19227	2.57075	1.8467	1.48277	0.626743
BRF1	-7.80128	-4.0478	-5.10497	NaN	-4.94553	-1.19585	-3.01909	-5.07447	-6.51359	-4.75953	NaN	NaN
BRI3BP	3.94125	1.77991	-0.822681	0.219002	-2.34044	1.00441	1.05873	-0.707922	0.877368	1.88622	0.610072	NaN
BRIP1	NaN	NaN	-6.07333	-6.31186	NaN	NaN	-4.34665	-4.64316	NaN	NaN	NaN	NaN
BRIX1	1.17064	2.3149	2.70156	2.14109	2.72601	2.06614	3.16216	3.39103	1.15926	1.89859	-0.87103	0.842086
BRK1	3.62729	4.33598	4.17483	3.3782	4.66922	1.36604	3.56683	4.58914	1.74694	3.66119	3.07364	2.59627
BRMS1L	-2.80304	-1.48836	-1.89617	-5.95879	-2.21456	-3.83791	1.28976	-1.76071	NaN	NaN	NaN	NaN
BROX	0.353502	1.97093	2.58296	3.40979	1.67749	2.79489	3.37813	1.79711	1.89118	3.16096	2.12088	0.332015
BRPF1	-1.40462	-1.38427	-2.4443	-2.05513	-1.06833	-1.76825	-1.35266	-1.87289	-2.79222	-6.92766	-7.09422	NaN
BRPF3	NaN	NaN	NaN	NaN	-7.77701	-7.25899	-6.6803	-3.02357	NaN	NaN	NaN	NaN
BRWD1	-7.22703	-7.32654	-7.92894	NaN	-6.13577	NaN	-3.96997	-5.03887	-6.71858	-4.14756	NaN	NaN
BSCL2	2.03497	-2.17147	-4.63743	NaN	-2.39814	2.52469	-2.57346	-1.93148	-0.678246	NaN	-1.8379	-5.52838
BSDC1	-1.56871	0.00751374	0.0310755	4.33906	-1.36192	0.263932	0.802238	1.2665	0.298471	0.96971	1.68745	-2.12902
BSG	3.19985	3.20084	2.1585	2.31465	2.02556	0.849777	4.01848	5.10568	2.05907	2.94069	1.53984	-2.81285
BSPRY	-7.98598	-3.4825	NaN	2.52445	-5.78324	NaN	-3.67947	NaN	-0.575895	1.07957	-3.27377	NaN
BST1	-1.52357	2.1405	2.96233	3.80718	1.01446	-0.634714	-0.0703691	-0.409616	-0.697726	-0.668369	0.99168	-2.18324
BST2	-1.71954	0.327397	1.80488	1.05313	3.51202	-1.79045	-4.64539	1.10282	0.484641	-0.51669	1.90831	-1.82636
BTAF1	-0.374292	0.0484462	-0.721045	-0.927195	-1.18073	-2.56958	0.285594	0.377241	-0.645331	-1.41881	-2.51893	-2.90496
BTBD1	-3.0843	-5.87764	1.4602	-4.97596	-5.0289	NaN	-2.74543	-3.30604	NaN	NaN	NaN	NaN
BTBD10	-6.37919	-4.75105	-5.698	NaN	-4.30128	-0.386024	-2.33294	-3.24279	NaN	NaN	NaN	NaN
BTBD11	-2.04511	-2.13008	-3.1222	NaN	-3.34127	-2.34023	0.117058	-1.13281	-0.675112	-0.51669	-1.2317	1.74234
BTBD2	-1.12051	-1.98076	-2.05877	1.25646	-0.989968	-3.27066	-1.24346	-0.433029	-3.73319	-4.34506	NaN	NaN
BTBD7	NaN	NaN	NaN	NaN	NaN	NaN	NaN	-5.6195	NaN	NaN	NaN	NaN
BTBD9	NaN	-3.89747	-5.55315	NaN	-4.91741	-5.27195	-3.62363	-2.6518	-2.80747	-4.07166	-4.4671	NaN
BTD	0.861446	0.645473	2.20873	-2.44982	0.200907	0.0336913	-3.72172	-1.13263	0.93585	-2.32008	-0.381522	NaN
BTF3	3.98283	3.14606	3.29927	1.50948	3.80827	3.3156	5.07316	4.45613	3.03076	4.61852	2.06733	2.08552
BTF3L4	5.48531	4.94824	5.67965	2.8916	4.36524	3.96134	4.45055	4.63136	5.00093	5.09851	3.47022	0.494587
BTG1	-1.25434	-2.91974	-3.96921	NaN	NaN	-0.343167	NaN	-3.92724	-0.736403	-1.52796	-3.75062	NaN
BTK	3.28717	2.52944	1.67585	5.58138	1.55439	2.85836	3.48694	-0.0695246	-2.26459	-1.80009	-1.25764	-1.44748
BTN2A1	-3.79006	-3.75954	-3.18805	-1.19452	-5.22193	-5.59675	-5.29334	-0.0958147	NaN	NaN	NaN	NaN
BTN3A1	NaN	-2.97882	-4.70252	NaN	-5.57016	-2.74319	-6.99019	-7.08353	-7.40405	-2.77835	NaN	NaN
BTN3A3	-3.44539	-1.71651	0.0538535	-2.02408	0.692166	-2.22938	-2.75289	-0.884427	-0.224936	0.0798435	0.393768	0.803538
BTNL9	NaN	NaN	-7.3821	-1.16663	-2.55354	-4.56932	NaN	-5.77756	NaN	NaN	NaN	NaN
BUB1	-4.78974	-2.49382	-9.26146	-6.45388	-3.43467	-0.93254	-4.20854	-2.91162	NaN	NaN	NaN	NaN
BUB1B	-5.35344	-3.26606	-3.32876	NaN	-2.24987	-1.79969	-3.75443	-1.86787	NaN	NaN	NaN	NaN
BUB3	4.24424	3.4302	3.65357	4.15609	3.28011	3.31632	4.37883	3.86758	2.95045	3.28722	0.980053	-2.59816
BUD13	-1.0995	-1.45363	-2.96127	-4.76283	-1.56232	-1.72442	-0.71738	-1.90438	-3.55107	-2.8161	NaN	-2.58441
BUD31	3.04006	2.51964	2.53651	1.43433	2.23845	2.69895	2.04744	3.57746	-1.28499	0.772758	-0.56502	NaN
BYSL	-0.248053	0.0308092	-0.478757	1.9163	0.376927	-1.59575	1.95308	2.45333	0.450093	0.339238	1.03225	1.03957
BZW1	3.66953	3.54464	3.48226	3.57394	3.17599	1.69832	4.37066	3.73015	3.22332	3.18606	2.71791	3.47798
BZW2	3.17417	2.05864	1.31358	1.59786	2.62831	1.82221	2.25453	3.27577	3.02969	2.80629	1.16	0.698754
BAALC	NaN	-4.26738	-2.36051	NaN	-2.18992	NaN	NaN	-0.335411	NaN	NaN	NaN	NaN
C10orf11	-0.305651	1.39649	2.14149	2.81561	-0.0653774	-0.269281	3.98031	-2.15802	-1.52725	-2.94709	-4.56606	NaN
C10orf32	2.42995	2.87182	3.50384	2.47533	1.94752	0.763476	1.8598	2.74995	4.51059	1.92478	2.57554	1.79269
C10orf35	NaN	-5.34454	NaN	NaN	-2.24143	NaN	-0.161608	-3.11522	NaN	NaN	NaN	NaN
C10orf54	1.11185	0.791383	0.336301	-2.20557	-0.266917	-1.8431	-0.244835	0.509189	-0.646609	-0.962529	-1.62271	NaN
C10orf76	0.0218656	0.473963	0.671812	0.659356	-0.793301	-1.36181	0.687965	0.48023	-0.110439	-1.10849	-2.10686	-2.28796
C10orf88	-5.2874	-6.23225	NaN	-3.65051	NaN	-5.03581	NaN	-3.08096	NaN	NaN	NaN	NaN
C11orf31	3.76247	3.54644	3.31598	5.76449	3.20705	4.46559	2.34519	2.97148	2.25618	2.19545	1.79572	-0.412524
C11orf52	NaN	NaN	NaN	NaN	NaN	NaN	NaN	NaN	-4.8518	0.608844	NaN	NaN
C11orf54	-0.159889	-0.922133	1.47271	1.20566	1.04919	0.979612	-3.88094	0.567559	2.76499	2.75236	-0.794208	NaN
C11orf57	-2.0436	0.873934	1.75375	-4.2356	2.7077	-3.40106	-0.47798	-2.10133	-3.5414	-5.02155	-2.40644	NaN
C11orf68	0.121432	1.55791	0.999883	1.07848	1.08768	-0.0372687	0.86294	3.21464	-0.376275	0.135855	0.180198	-0.378272
C11orf73	1.71602	1.11442	1.86139	2.17519	1.03562	1.55294	-0.347555	2.92569	2.96238	2.30087	-0.217727	-1.82245
C11orf74	NaN	-1.99383	NaN	NaN	NaN	NaN	NaN	-1.92049	NaN	NaN	NaN	NaN
C11orf84	-2.17442	-2.3056	-3.72431	-3.22731	NaN	NaN	-2.28167	-0.593213	NaN	NaN	NaN	NaN
C11orf96	-5.39155	-3.38177	-3.84765	-2.50362	-3.91266	NaN	-7.87835	-1.94002	-2.71745	-3.86096	-1.31526	NaN
C11orf98	1.63948	1.82404	1.80824	0.811294	2.07757	-1.32022	4.22225	2.72	1.09396	2.0144	-0.587437	NaN
C12orf10	1.70056	2.6417	2.51601	2.69962	3.27132	3.30854	1.55775	3.16599	2.24852	2.91225	2.55702	2.68897
C12orf29	-0.76812	0.0913156	-1.81575	0.554722	-2.35176	-5.71095	-0.649666	0.448453	-1.36199	-0.555764	-5.87901	NaN
C12orf4	1.7945	0.260299	0.990792	-1.31224	-0.149746	-0.591966	0.173185	-1.00333	-2.262	-3.34463	NaN	NaN
C12orf43	-1.91274	-0.672571	-1.00491	NaN	-1.0491	-4.2441	-0.00761747	0.00382451	-2.61804	-3.16139	NaN	NaN
C12orf45	2.82552	2.00926	1.64388	-4.60805	0.706462	0.117982	-0.904894	-0.196207	1.14512	-1.89854	-4.26223	-2.63656
C12orf57	-6.07216	-0.0442191	0.553546	0.22293	1.4884	2.14342	3.12203	3.07854	2.1495	3.57552	1.0428	-1.94104
C12orf73	-0.59283	-3.01334	-3.70012	-1.09089	-2.97598	-4.15729	0.280495	-2.02771	NaN	NaN	NaN	NaN
C12orf75	-1.24829	-0.611101	-1.74453	NaN	-1.20927	-4.20844	1.32152	4.31849	-1.40644	-0.273438	NaN	-4.31869
C14orf1	2.06062	0.12643	0.23845	-0.274857	0.865103	1.10929	2.45826	0.0961599	1.08823	-0.714925	-3.94553	NaN
C14orf119	1.5181	-2.30554	-2.5952	-0.0993607	-0.846892	-4.79606	-0.320707	1.07243	-2.62233	-3.48318	3.85251	NaN
C14orf142	1.729	7.4413	2.32387	3.01619	2.10535	2.81946	3.29774	2.4952	2.86795	2.5883	1.2999	NaN
C14orf159	3.07852	2.60449	3.69157	4.41892	1.93179	-0.565477	0.183926	0.116158	1.87202	1.72195	1.00477	0.334061
C14orf166	5.29262	4.17984	5.15006	4.35781	4.99341	5.48267	5.55292	4.88041	4.15925	4.69807	4.05118	1.19922
C15orf38-AP3S2	4.00746	2.95952	3.30827	1.91359	1.85435	1.55846	-0.608194	1.66938	1.18407	0.517816	-0.182637	-3.30528
C15orf39	-4.68353	-4.66249	-7.15448	-4.0808	-4.76186	NaN	-2.51229	-3.93357	NaN	NaN	NaN	NaN
C15orf40	-1.65722	0.297552	1.37724	-3.07168	0.0448174	-0.0930445	0.206093	1.00889	-1.01324	1.61452	-0.0326724	NaN
C15orf41	-3.13678	-0.839217	-3.58316	-2.07538	-2.35444	0.307944	-0.607924	-1.56133	-1.56564	2.36529	-3.68853	NaN
C15orf52	-0.814381	-1.34936	-0.679549	-0.736985	-2.36676	-0.27304	2.09374	-2.20723	-2.30509	-0.198965	-1.15665	-2.31784
C15orf57	0.388659	-0.0972297	0.749163	-1.22343	-1.35159	0.776414	-1.07612	-0.318351	NaN	NaN	NaN	NaN
C16orf13	1.13353	2.10432	2.95896	0.349337	1.20446	1.17848	0.339467	2.65066	2.46581	2.30016	1.72368	0.501753
C16orf54	-1.9164	0.304223	-2.18006	NaN	NaN	NaN	NaN	-4.3365	NaN	NaN	NaN	NaN
C16orf58	-2.62129	0.526872	0.501418	2.10989	0.324616	-0.810002	0.12051	0.268417	-0.514698	-3.86212	-2.38456	-0.207364
C16orf59	NaN	NaN	NaN	NaN	NaN	NaN	NaN	-5.52618	NaN	NaN	-1.19822	NaN
C16orf62	1.53886	1.84763	3.32779	2.35573	1.48056	0.819824	0.0695835	1.46863	0.442498	0.648401	0.115717	-1.53435
C16orf70	0.980598	-0.647491	-1.05821	-2.43766	-0.886314	0.00380174	0.752687	-0.473088	-0.538945	0.246271	-3.51374	0.171907
C16orf72	-0.597125	0.737554	-1.10632	NaN	-1.44814	-3.10083	NaN	-5.31211	NaN	NaN	NaN	NaN
C16orf86	NaN	-2.88388	-2.18	NaN	-2.72579	-3.8149	NaN	-6.3703	-3.08641	0.00170523	NaN	NaN
C17orf53	-5.9588	NaN	NaN	NaN	NaN	-6.79312	NaN	-6.07336	NaN	NaN	NaN	NaN
C17orf59	2.14201	1.89335	1.90658	-0.29339	1.3864	0.00955009	0.939542	0.00579873	-0.0093987	0.902112	2.45015	-0.200686
C17orf62	3.21593	2.90528	2.3842	2.27712	2.06087	-1.00279	1.15819	-0.396224	-1.17243	-0.943638	-4.28938	NaN
C17orf75	-0.475933	-1.22569	-2.38672	-1.43418	-2.23692	-0.195822	0.661103	-0.0965204	-0.047618	-0.325512	-0.415083	-0.250938
C17orf80	1.80775	1.18873	0.594662	3.98955	0.646984	-2.95979	-0.30764	-2.11682	NaN	-6.17499	-1.76549	NaN
C17orf85	0.208848	0.475268	-0.798372	-0.364658	-0.115814	-0.449704	0.448747	1.65754	-2.31861	-0.589194	-4.44532	NaN
C17orf89	0.393175	-2.43069	-1.20817	-0.0827452	-2.486	NaN	0.662048	-0.309421	NaN	NaN	NaN	NaN
C18orf21	-3.45178	-1.73235	-3.78316	-3.94092	-2.86253	-2.61736	-2.33447	-1.16428	-0.17096	-1.8964	-2.56448	0.799367
C18orf25	-0.840325	-1.22672	-0.405182	NaN	0.0739404	1.83172	1.4664	0.856993	-0.248036	0.0201237	-2.77128	NaN
C18orf8	1.22494	3.59322	-0.308042	-0.785464	1.76422	1.88639	-0.228424	1.04671	-0.626794	0.444002	2.86999	-0.423096
C19orf25	-1.25946	-0.225074	0.947717	NaN	2.36801	0.999654	1.64705	2.28007	1.80619	0.604447	-0.0685856	NaN
C19orf43	2.48854	2.72662	0.688796	-3.28741	2.79365	-0.606679	1.97585	3.008	1.55606	2.86489	1.85057	-1.33478
C19orf47	-3.89407	-2.21013	-3.06842	NaN	-2.15316	NaN	-1.30213	-3.64895	-7.9109	-4.93297	NaN	NaN
C19orf52	4.79626	4.28142	2.99321	0.174276	3.2786	1.36663	0.915845	1.04453	0.868386	0.530852	-1.78377	NaN
C19orf54	-4.49232	-3.33561	-3.7055	NaN	NaN	NaN	-4.39246	-3.12348	NaN	-3.29923	-3.05306	NaN
C19orf66	3.12474	1.95522	0.89812	-1.83745	1.70398	3.95912	2.63169	0.981058	0.437037	1.0196	-1.77809	NaN
C1GALT1	-4.58283	-3.52894	-2.64163	-4.04657	-5.68643	-3.85046	1.14417	0.342669	-2.59492	-3.8599	NaN	NaN
C1GALT1C1	1.40894	-0.288361	-0.248144	-4.28193	-0.916811	-4.38554	0.212686	-0.159683	NaN	NaN	NaN	NaN
C1orf106	NaN	-3.35292	-4.37115	NaN	-7.05262	NaN	-6.09593	NaN	-0.31808	-0.795818	3.45492	-0.00997235
C1orf109	-3.5699	-0.887215	-2.37763	-1.30646	-0.146983	NaN	-3.28685	-1.80239	-0.977197	-2.23812	-3.15639	1.02314
C1orf122	-0.618849	-0.95401	-2.71263	NaN	0.0440671	-2.37023	-1.18488	-0.00277581	-3.72611	NaN	-2.49468	NaN
C1orf123	4.39665	3.6644	3.882	3.35659	4.65629	4.35779	1.24772	3.88717	2.83383	4.10956	4.10959	1.68991
C1orf131	-2.46548	-0.506447	-0.480769	NaN	0.470607	-3.6765	0.213669	-0.919491	-2.77822	-3.38467	-3.48366	NaN
C1orf162	1.05016	-2.09511	-3.15068	NaN	-2.93064	NaN	-4.65493	-5.32672	NaN	NaN	NaN	NaN
C1orf174	1.0266	1.39599	0.922317	-0.332875	0.174336	NaN	0.0896897	-0.899597	NaN	NaN	NaN	NaN
C1orf186	NaN	-0.658005	-0.889374	4.70385	-1.65461	-3.76606	-1.00061	-1.63051	NaN	NaN	NaN	NaN
C1orf198	-2.52831	-0.870768	-0.362532	NaN	-0.452913	1.88335	-1.82282	0.614373	0.566692	1.91187	-0.772643	NaN
C1orf21	-2.90297	-3.81284	-2.52553	NaN	0.516944	1.34755	-1.75356	-0.12798	1.04731	1.95157	-1.57453	NaN
C1orf43	NaN	-4.4164	-2.66366	-1.64124	-5.27663	NaN	-0.724936	-1.20166	NaN	-4.58829	NaN	NaN
C1orf50	3.51529	4.186	1.79659	0.418554	-2.48788	-0.637908	0.765436	1.95094	0.366842	-0.371881	-1.61319	-1.81693
C1orf52	-4.65906	-1.58718	-2.22534	NaN	-6.08639	NaN	-1.69934	-0.627749	NaN	-3.25153	NaN	NaN
C1QA	-5.70522	NaN	-0.110839	NaN	-6.06845	-3.06249	-4.87001	-6.16846	3.39861	1.79507	2.30777	-3.43114
C1QB	-0.664257	-1.25615	0.638396	NaN	NaN	NaN	NaN	-7.30561	2.95299	1.42101	3.71399	1.94287
C1QBP	6.5905	5.61291	5.31821	5.55384	5.63638	6.61791	5.51443	4.92391	5.17309	4.98599	4.83083	4.75507
C1QC	-2.21129	1.48336	1.74597	NaN	-0.612914	NaN	-4.92327	-4.40328	3.38314	2.10154	4.7466	2.25803
C1QTNF3	-2.48049	-1.15464	-1.13168	NaN	-0.2179	0.921189	-3.81028	-1.97994	-5.62699	-3.75949	-0.233406	-6.86349
C1QTNF5	NaN	NaN	-4.44511	-0.701986	-2.8942	NaN	-3.61746	-2.76906	NaN	-1.00203	0.785577	-3.52558
C1QTNF7	NaN	-3.82489	NaN	NaN	NaN	NaN	NaN	NaN	-1.54131	-1.40498	-1.77417	-4.01026
C1R	NaN	NaN	-10.8593	NaN	NaN	NaN	NaN	-4.11907	2.28374	1.01248	2.94005	1.79953
C1RL	-3.06242	-3.56282	-7.43844	NaN	NaN	NaN	-4.17554	-3.34979	-0.740492	-2.1404	-2.99079	NaN
C1S	-2.52144	-2.8008	-5.91851	-5.32891	-2.01024	-4.72147	-4.41465	-3.5507	1.97442	1.68742	3.33219	2.12515
C2	NaN	NaN	-4.20826	NaN	NaN	NaN	NaN	NaN	-0.352367	-1.21616	-0.514612	2.51157
C20orf194	-7.06895	-6.08248	-6.07754	-6.40592	NaN	NaN	-5.36438	-3.00458	-3.15462	-7.81861	NaN	NaN
C20orf24	NaN	-2.27202	-3.85346	NaN	-2.70204	NaN	-3.01121	-0.292679	-1.53588	NaN	NaN	NaN
C20orf27	4.22302	3.5721	2.55371	1.9794	1.10121	2.18682	0.737594	2.94723	1.12373	0.93063	-0.30055	-1.54242
C21orf2	-4.32151	-2.36561	-1.67719	NaN	-2.19984	-0.335887	-3.18527	-1.09012	-4.22545	-1.89296	NaN	-3.78138
C21orf33	5.05858	5.09843	5.68345	5.9281	5.11171	4.5273	4.65476	3.42732	3.79095	4.78888	4.51498	1.41866
C21orf59	-2.92412	-2.79564	-1.81741	-1.02029	-0.62798	0.266559	-1.43613	-0.952256	-2.73559	-1.92796	NaN	NaN
C2CD2	-0.771771	-0.657433	-0.940113	-1.62209	-0.0857606	0.204468	2.1102	0.282056	-0.666269	-2.6177	-6.13839	NaN
C2CD2L	-1.83309	-1.16345	-0.368412	-3.24246	-0.0561417	-3.18929	-2.60208	-0.81862	-3.43909	-3.05943	-3.60581	NaN
C2CD3	-4.07441	-3.86377	-4.88961	-3.20945	-5.18093	-6.25456	-4.28858	-5.20297	NaN	-5.10666	-5.99176	NaN
C2CD4C	-2.21952	-2.58486	-6.51439	NaN	-4.27563	1.0897	-2.56984	-4.50141	NaN	NaN	NaN	NaN
C2CD5	-2.00441	-0.469609	-0.108848	-0.306564	-1.52318	-3.89939	-0.565518	-1.59333	-2.76698	-0.231092	-3.30536	-1.6738
C2orf16	-8.3817	NaN	-5.77506	-4.37041	-8.22232	-7.33675	NaN	-6.89692	NaN	-5.92094	-3.96719	-6.12389
C2orf44	-1.60876	-1.8123	-2.12913	-2.6507	-0.903949	-3.21867	-2.16646	-2.49663	NaN	NaN	NaN	NaN
C2orf47	0.601943	-0.254759	-0.0145036	0.169539	0.465573	-0.281112	0.492227	0.828721	-0.855522	-0.756285	-3.46043	-3.77835
C2orf49	0.0708839	-0.474247	-0.884967	-4.17657	0.799591	-1.38094	0.140383	-0.542728	-1.46212	-0.842056	-2.90099	NaN
C2orf54	NaN	-5.18794	NaN	-2.00488	-7.71103	-4.81816	-2.22327	-4.95784	1.91875	1.38777	-0.555931	-0.129501
C2orf68	NaN	NaN	NaN	NaN	NaN	NaN	NaN	-4.3741	-2.75744	NaN	NaN	NaN
C2orf69	-0.76266	-1.59227	-1.83562	0.252382	-1.86478	-4.32871	-1.44334	-1.29615	-1.64571	-2.64874	-2.67022	NaN
C2orf76	-1.06864	-0.609564	-1.2084	-2.61491	-1.28114	-2.51416	-2.1643	-1.69408	-2.67218	-3.56996	NaN	0.63518
C2orf88	-1.35962	-4.02638	-1.99117	NaN	-1.40881	0.404836	NaN	-7.02073	-3.50446	-3.63784	-0.729333	NaN
C3	0.856945	1.58743	2.1645	0.287971	0.809435	0.374057	-2.55017	-0.195844	6.22693	4.70725	6.5207	6.02114
C3AR1	-4.518	-0.120865	-0.579369	-1.18905	-2.21213	-1.4193	-2.26782	NaN	NaN	-3.84534	NaN	NaN
C3orf14	-1.52877	NaN	NaN	NaN	NaN	NaN	NaN	-2.98887	NaN	NaN	NaN	NaN
C3orf17	2.59913	0.681135	-2.2706	-0.252072	0.704986	0.616179	-0.244895	-0.461058	-2.93395	-2.52066	NaN	NaN
C3orf38	-0.227146	-0.91376	-1.14788	-1.9604	-1.05734	-2.96501	-0.344754	1.07651	NaN	-1.57051	-0.139923	NaN
C3orf58	-0.28345	0.0984449	2.13317	1.71724	0.520604	2.87237	-0.352267	1.65255	-1.19084	2.00768	0.505899	-1.89015
C4A	-2.78242	-0.277285	-0.915913	-1.4751	-1.12954	-0.643101	-3.33148	-0.673584	4.59534	3.18949	4.90838	4.11759
C4B	NaN	NaN	NaN	NaN	NaN	NaN	NaN	NaN	-2.94226	-0.6055	0.184435	-1.1339
C4BPA	-8.86687	-6.77184	0.61514	-4.2356	-3.94832	-0.950151	NaN	-6.65286	2.17926	1.34095	3.71244	1.50973
C4BPB	NaN	NaN	NaN	NaN	NaN	NaN	NaN	NaN	2.10106	-1.56286	1.33138	2.04362
C4orf27	-0.467211	-0.126439	0.187434	-1.99195	0.856393	1.02123	-1.0593	2.67102	0.401892	0.378842	0.415461	-1.09837
C4orf3	-2.75891	-2.57832	NaN	-1.66925	NaN	NaN	1.71566	1.4541	0.0584405	1.56505	-0.203932	NaN
C4orf32	2.02218	1.23022	0.776223	1.5769	2.3115	0.890249	2.09724	0.689007	0.16595	-1.6767	-1.76551	-3.07033
C4orf33	NaN	0.557962	-2.13554	-0.894035	-3.10799	NaN	-4.15532	-1.92695	-1.78301	-0.570747	-6.84164	NaN
C5	-8.96348	-3.10999	-3.42176	-4.16355	-3.38281	-5.255	-5.0454	-3.09986	1.53856	0.277308	1.20779	1.11946
C5AR1	1.81538	2.97882	3.01604	3.67364	-4.52299	NaN	-6.03216	-5.00859	NaN	NaN	-2.52165	-1.26195
C5AR2	NaN	-3.37611	-1.48523	NaN	NaN	NaN	NaN	NaN	NaN	NaN	NaN	NaN
C5orf22	-3.23036	-1.9461	-2.51145	-3.86925	-1.70356	NaN	-2.4085	-0.666461	-0.732144	-1.42163	-6.13372	NaN
C5orf24	-2.32415	-2.74561	-0.315917	NaN	0.952191	1.68668	-0.272802	-0.650992	NaN	-3.54544	NaN	NaN
C5orf30	NaN	-3.95342	-5.76122	NaN	-2.52669	NaN	-5.47031	-1.49343	NaN	NaN	NaN	NaN
C5orf51	-0.190794	-0.486837	0.326753	-1.52273	-0.701429	0.827036	0.0380382	0.709664	-1.43225	1.06614	1.11469	NaN
C6	-2.35069	-2.02076	-1.6301	NaN	-5.37912	NaN	NaN	-2.09342	1.18641	0.639217	3.30558	2.1992
C6orf106	2.60315	1.45779	0.0570507	NaN	0.929757	-2.68265	-1.98208	-0.655894	-1.87249	-1.62229	-2.49358	-1.40332
C6orf120	-1.32041	-0.881786	0.439438	-1.23087	-0.221404	-2.15689	0.166206	3.95371	-1.12438	0.742945	-2.00247	NaN
C6orf132	-3.84709	-3.98739	-2.19047	-4.40002	-2.20688	-1.20944	0.404489	-1.78158	1.06691	2.47861	0.320003	-0.97457
C6orf136	NaN	NaN	-2.85785	NaN	-6.39854	NaN	-2.35259	-3.40426	NaN	NaN	NaN	NaN
C6orf203	-2.5186	-2.51944	-3.25417	-3.76132	-2.49834	-0.664162	-3.7	-0.570365	NaN	NaN	-0.373603	NaN
C6orf47	-0.762717	-0.125868	-0.515081	-2.95967	0.240595	0.692577	-2.26235	-1.42138	-1.97255	-2.72777	-2.94418	-3.06516
C6orf89	-0.567718	-0.991244	-1.92774	-2.70891	0.0916364	-1.24966	2.77381	-0.103172	-5.37763	-1.21438	-3.27502	NaN
C7	-3.99421	-0.983896	-0.684341	-0.945666	-2.0652	-5.85963	-5.41233	-4.32312	0.332694	-0.352495	0.934642	3.54322
C7orf25	-3.91819	-3.81908	-4.63784	-2.0433	-2.71587	-1.3444	-2.45343	-0.263061	-3.93866	NaN	NaN	NaN
C7orf26	-2.26006	0.308068	-0.124311	-2.62846	-1.39143	-4.02454	-0.628252	-1.16822	-3.74849	-2.40113	-2.81331	NaN
C7orf43	NaN	-4.31895	-3.34958	-5.7221	-5.56763	NaN	-6.43283	-3.85737	-0.38322	-3.34622	-5.65235	-3.7185
C7orf50	1.53355	1.17899	1.56804	0.314192	3.12389	2.62111	2.80161	2.61258	0.170409	1.11603	-0.041149	0.867274
C7orf73	NaN	NaN	NaN	NaN	NaN	NaN	NaN	NaN	-4.25291	4.51452	NaN	NaN
C8A	-5.71869	-0.0348204	1.94517	NaN	-4.94633	NaN	NaN	-2.76852	1.79987	4.35627	3.10617	0.159438
C8B	-4.00841	-1.65242	0.880655	-2.64321	-1.98246	-3.01381	-4.94807	-5.24873	2.33818	0.95981	1.7906	-1.40463
C8G	NaN	NaN	NaN	NaN	NaN	NaN	NaN	NaN	2.49268	1.92461	3.01284	0.925215
C8orf33	-0.248689	-0.583432	-1.055	-0.77425	0.962375	-1.60349	-0.18189	1.02786	-2.1679	-0.217236	-0.424232	NaN
C8orf4	-3.79006	-1.01971	-2.47422	NaN	-1.31851	NaN	1.3044	-2.10439	NaN	NaN	NaN	NaN
C8orf59	2.60761	0.283521	-2.97184	-2.84615	1.41179	2.71936	0.210761	-0.881967	NaN	-1.85936	NaN	NaN
C8orf82	1.97683	2.1837	2.64324	2.80851	1.59241	3.06518	1.55835	1.36073	1.5324	2.62691	1.80152	1.45955
C9	-1.59374	2.52182	2.7686	-0.276162	1.09996	-1.47522	-2.32467	-1.4915	4.36081	3.26828	5.56808	3.7062
C9orf114	0.517444	-2.15616	-1.83263	-0.801688	0.553662	0.449553	0.161006	0.244316	-1.24326	-1.21609	-3.29755	-4.17059
C9orf142	4.22869	2.98966	3.18505	3.60183	1.92352	2.94815	1.91558	2.40264	2.31439	3.16893	2.37707	3.19223
C9orf16	-1.74747	-3.61611	2.01766	-0.267467	NaN	-2.70166	-0.308832	-1.24608	-5.13111	-0.0155969	NaN	NaN
C9orf41	-4.10655	-2.30479	-2.46483	-2.0261	-3.37218	-2.88611	-1.70825	0.847703	-2.54572	-1.43545	-0.850736	NaN
C9orf64	0.517468	1.07441	1.38997	2.66845	1.15694	0.0710267	0.159941	1.94783	0.503436	0.641283	0.439431	-0.523487
C9orf72	-2.80488	-1.06215	-1.79931	-0.680845	-2.44812	-3.8901	-4.44092	-2.535	NaN	NaN	NaN	NaN
C9orf78	1.40994	0.891218	0.357647	-2.67602	1.15725	-0.197111	0.143023	2.37141	-0.781566	-0.300241	-2.59047	-5.74594
C9orf89	2.84441	3.35084	2.85584	3.24661	2.72756	1.90684	1.33865	2.09934	1.59018	0.958481	1.02288	-1.19231
C9orf91	-1.6287	-3.75725	-2.36753	-3.17449	NaN	NaN	-1.5291	-6.83011	NaN	NaN	NaN	NaN
CA1	1.20592	1.35028	1.561	2.57318	1.02188	-3.11889	-0.704942	-0.520282	9.5466	4.82353	9.53298	8.09465
CA12	0.107462	-0.846588	-0.986771	-0.0395203	-0.364592	-2.51009	1.0373	0.578566	3.27909	4.17468	-1.05776	-1.72147
CA13	2.12348	2.49591	-0.139535	-0.86374	0.113893	0.158098	-0.645302	0.673857	-0.204646	2.77653	0.0736687	-0.57794
CA2	5.43338	3.13432	2.34087	3.01244	1.02995	2.85705	4.93279	-2.17295	7.38051	6.89707	7.78559	6.64772
CA3	-0.672925	-4.23546	-0.149477	-3.11422	-2.06286	-4.11512	-9.58868	-3.87842	0.937927	1.60596	2.08276	0.498305
CA4	-6.06971	NaN	-4.76822	-3.59404	NaN	NaN	NaN	-6.16647	-4.10771	-3.21187	-5.71244	NaN
CA5B	0.774498	1.26798	0.265532	1.8002	2.60673	-0.549466	-2.13175	-0.024505	-2.28624	-1.47399	-1.9429	NaN
CA6	NaN	NaN	NaN	NaN	NaN	NaN	NaN	NaN	-3.43667	NaN	0.652311	NaN
CA8	-6.26045	-3.81233	-1.68289	-2.68668	0.7524	-0.385091	-5.26074	-3.14295	NaN	-4.65333	-4.39443	0.868182
CA9	-10.4015	NaN	-7.22393	NaN	-5.05656	-5.36623	-6.7376	-4.74137	-2.09281	-0.411242	-6.6051	-1.38012
CAB39	5.74796	4.44231	4.02023	3.59487	2.80563	7.52474	4.64365	2.81065	3.45195	3.57688	2.99461	0.567931
CAB39L	-2.69092	-1.88456	-0.661176	-4.3902	-1.9552	-1.88987	-1.8292	-0.262237	1.73559	1.8901	1.41315	1.26915
CABIN1	-1.33612	-2.77912	-1.38611	-2.61218	0.621561	-0.767002	-4.25745	-2.14821	-1.56693	-3.17684	-1.43896	-7.51624
CABLES1	-1.6942	-1.92677	-1.5651	-2.91782	1.12639	NaN	-1.95061	-2.79522	-2.66577	-1.95022	NaN	NaN
CABLES2	-6.53549	NaN	NaN	NaN	NaN	NaN	-5.37265	-3.9264	-5.36211	-6.44736	0.617728	NaN
CACHD1	-5.34416	-7.91977	-9.69771	-3.95985	-5.85991	NaN	-6.37673	-4.46648	-3.68778	-3.48428	-4.73714	-4.49926
CACNA1C	-2.40092	-7.70988	NaN	NaN	NaN	-2.06397	-7.61106	-5.64584	NaN	-6.49676	NaN	NaN
CACNA2D1	-1.53613	-1.04127	-0.372664	-0.514294	-0.298076	-0.80595	-4.78972	0.679062	-0.161365	0.369838	1.64351	0.483112
CACNA2D2	-4.62597	-4.45591	-6.28941	-0.454658	-5.78154	-5.27572	-3.97765	-4.907	-3.55177	-3.97407	-3.88956	NaN
CACNB3	-3.32138	-4.94514	-4.41458	-7.16898	-1.092	NaN	-3.81337	-1.59317	-2.78699	NaN	-4.18222	NaN
CACTIN	-2.22028	-1.04684	-1.14743	-0.0635433	-0.290486	-0.173355	-0.0864122	0.316398	-2.62444	-2.91259	-3.28594	NaN
CACUL1	-0.0818591	0.304974	0.0909095	-2.64702	-0.489982	-1.62755	-0.27271	-1.16899	-2.63662	-4.0334	NaN	NaN
CACYBP	3.97679	3.1753	3.33329	2.70776	2.52888	2.47412	3.87568	5.255	2.60982	3.66139	2.54453	2.0672
CAD	2.01218	1.49012	1.20725	1.40996	1.72447	1.8151	2.26184	2.74169	1.97719	1.81116	0.44372	1.77602
CADM1	NaN	NaN	-4.61892	NaN	-6.20975	-5.18771	-2.68463	-2.28664	-1.12843	0.777472	-0.751053	-2.60028
CADM3	NaN	NaN	-2.1842	NaN	-5.3434	NaN	NaN	NaN	-3.71756	-0.127348	-0.674365	NaN
CADM4	NaN	-2.21867	NaN	NaN	-2.81046	NaN	-2.7637	-3.88879	-3.72756	-1.12342	-3.25911	NaN
CADPS	-6.4531	NaN	-4.34985	-5.96312	-5.57724	-7.5885	-3.13302	-7.9861	-3.1232	-1.33003	-4.58873	NaN
CALB2	2.08992	2.12211	0.400915	8.13426	0.174793	1.29307	1.79231	0.201663	0.85562	2.55922	2.88372	2.14095
CALCOCO1	-0.0722943	0.562797	-1.48419	-0.237045	0.770555	0.458316	0.797131	0.752621	0.40082	-0.289912	-1.4254	-0.613399
CALCOCO2	5.26426	1.46401	-0.4551	-1.91461	-1.57001	1.64579	-0.224424	1.60642	-0.460181	-0.182153	0.504276	1.37
CALCRL	-0.729718	-3.16975	-1.29361	NaN	2.1153	NaN	-2.9451	NaN	NaN	NaN	NaN	NaN
CALD1	-3.51135	-6.52757	NaN	NaN	-4.92183	NaN	NaN	-2.73332	NaN	NaN	NaN	NaN
CALHM2	0.6697	0.623153	0.256683	-0.0714569	0.84782	-2.62614	-2.93988	-0.866548	-1.95635	-2.23228	-0.72552	4.46383
CALM2	8.86141	7.87301	6.96989	9.98869	6.86098	8.19443	7.01572	7.02607	7.45559	6.3576	6.42092	8.55666
CALML3	6.88414	6.59026	4.88498	6.01344	6.52524	6.68518	4.78134	4.85978	6.9456	4.77077	4.84357	2.04304
CALML4	-1.81685	-1.66962	-0.712276	NaN	-3.09647	-0.241169	NaN	-4.73467	NaN	NaN	NaN	NaN
CALML5	2.50112	2.93039	2.71834	1.74786	1.89021	4.47301	5.06667	0.04575	9.39013	7.97888	6.72266	5.73885
CALR	8.74995	7.61993	8.17858	6.06679	7.19781	7.65386	6.62263	8.14098	5.39141	5.08514	5.95559	3.46621
CALU	4.92343	5.40216	6.68083	5.35866	6.16841	6.78183	4.2733	8.26404	3.57971	3.33265	5.05208	2.06337
CAMK1	2.88642	2.49255	2.87705	-0.151456	1.49314	-0.928829	-0.765474	2.29253	0.0403348	-1.51396	-0.132332	0.499607
CAMK1D	3.81697	2.60951	2.32689	0.73553	0.820966	1.84653	0.400696	-0.672552	1.45284	2.11853	0.421996	0.490401
CAMK2B	-3.29332	NaN	NaN	NaN	NaN	NaN	NaN	-4.40057	-3.15739	-2.30691	NaN	-3.8551
CAMK2D	1.30863	2.28206	1.83886	1.57475	3.12053	3.11526	2.51603	3.7756	2.53483	5.04755	2.11899	1.89146
CAMK2N1	NaN	-2.26248	NaN	NaN	NaN	NaN	-1.75817	-1.8774	NaN	NaN	NaN	NaN
CAMK4	-2.09341	-2.30274	-3.95608	-3.93435	-2.2633	-2.53683	-4.24107	-0.885647	NaN	NaN	NaN	NaN
CAMKK1	NaN	-5.46138	-6.49	-2.33443	-4.76958	-5.69316	-4.58403	0.194987	-3.01634	-2.0828	-4.31396	NaN
CAMKK2	-1.56129	0.992346	0.247638	-3.33464	0.467564	2.00101	-2.04967	0.28726	0.490778	-1.24959	1.81311	-1.71091
CAMKMT	NaN	-7.4353	NaN	NaN	NaN	NaN	NaN	-3.49232	-4.50496	-5.19186	NaN	NaN
CAMLG	-1.53438	0.715667	-0.647969	NaN	0.320216	-3.99976	-0.718421	1.10736	-1.04604	0.0531998	4.59181	NaN
CAMP	-2.42953	-1.24666	-1.74847	NaN	-1.10708	-1.59125	-2.52356	NaN	1.40812	-2.45899	1.10493	1.45227
CAMSAP1	0.533922	0.884185	-2.47448	-0.690082	-2.21165	-4.35392	-2.21855	-0.86973	-0.7589	-1.85071	1.95746	-2.91173
CAMSAP2	-4.09427	-2.0063	-1.29782	-1.93453	-0.982526	-2.95197	-0.426087	0.246989	-1.24674	-1.66725	-4.37097	-2.17424
CAMSAP3	-4.66117	-1.84054	-2.1974	-1.32051	-2.55642	-2.9699	-1.61384	-5.67374	0.0959728	1.92158	1.01516	0.357377
CAND1	4.5621	4.05883	4.05153	5.18624	4.70714	5.19415	4.76047	4.69362	4.7272	5.33625	4.02442	4.03113
CAND2	-2.37	-2.55297	-3.04101	NaN	-2.70132	-4.12584	-3.89458	-3.33173	-6.18657	-3.39346	-2.38548	NaN
CANT1	-0.670207	-0.453577	-1.48682	-0.00807006	0.681163	-2.50431	1.63046	0.386262	-5.35777	NaN	3.00274	-0.278465
CANX	7.19617	6.42822	7.27573	7.04875	5.93837	6.43752	6.29062	5.70917	4.66077	4.59497	4.62715	2.925
CAP1	8.61122	7.96714	7.65196	8.66329	6.31123	6.76872	6.85232	6.84057	5.95309	6.25921	6.04662	4.3
CAP2	-1.94884	-3.17163	-1.9897	NaN	-4.58238	-1.53947	-3.1445	1.85827	1.04976	-0.834246	1.27504	3.04101
CAPG	7.98137	7.33148	5.83594	10.331	4.55296	8.11177	6.14456	5.8437	6.15515	6.87336	5.07956	5.01603
CAPN1	5.09906	4.86899	4.8074	6.14225	4.66303	4.97213	4.74478	3.75442	5.2543	5.17579	3.75866	3.78915
CAPN12	NaN	NaN	NaN	NaN	NaN	NaN	NaN	NaN	-6.75518	-4.63578	-4.61662	NaN
CAPN15	-1.99184	-3.06012	-6.33856	NaN	-6.55788	NaN	-2.76033	-2.01463	-3.49019	-4.49409	-4.14736	NaN
CAPN2	6.43434	5.09937	5.17293	4.945	5.24621	4.2945	4.81349	5.56284	3.07757	3.06763	4.03483	2.98643
CAPN5	-1.8423	-1.52511	-0.670814	-0.0211478	-1.81781	1.17082	-0.317737	0.9866	-0.504926	-1.46463	-0.303807	-4.52002
CAPN7	-1.65543	-0.454294	0.169343	0.548296	-0.947071	1.16408	-1.21226	-1.16537	-0.412353	0.318292	-0.791275	-0.533175
CAPNS1	6.90891	5.91858	6.2534	7.05738	5.61553	5.85915	6.76816	6.83098	4.34097	5.02314	5.03934	6.6216
CAPNS2	1.66154	-1.17787	2.55656	2.75781	0.275319	0.540202	0.458216	-2.14786	4.46968	5.22479	3.14787	3.03451
CAPRIN1	3.42107	2.47237	3.18586	3.21881	2.46369	3.41121	4.37078	4.85887	3.31286	3.35127	1.94558	-2.78449
CAPRIN2	NaN	NaN	NaN	NaN	NaN	NaN	NaN	-5.84868	NaN	NaN	NaN	NaN
CAPS	-2.06416	-4.73005	-0.333824	5.82669	-2.82824	-0.214924	-2.20109	-0.237521	-0.427729	0.000876902	1.57183	-1.07221
CAPZA1	8.12012	7.08997	6.96535	6.88853	5.99109	6.43454	6.79666	6.77178	6.78612	6.96685	5.25843	3.15211
CAPZA2	6.78736	6.45505	6.45364	6.32218	5.97696	5.24865	3.92558	4.66006	3.6743	4.85461	4.55131	2.2608
CAPZB	7.94124	7.28747	7.2913	7.13143	6.20383	5.88778	5.56303	6.60491	5.74339	6.38865	4.94314	4.2053
CARD11	NaN	-3.36802	-4.98821	-4.61882	NaN	-3.94897	-4.64355	-5.04894	NaN	NaN	NaN	NaN
CARD14	NaN	NaN	NaN	NaN	NaN	NaN	NaN	NaN	-0.620081	-2.0019	-4.1778	-0.698736
CARD17	NaN	NaN	NaN	NaN	NaN	NaN	NaN	NaN	1.42538	0.387473	1.71824	2.62802
CARD18	NaN	-6.92002	-1.08203	NaN	-2.1697	NaN	3.67807	-1.81506	4.63522	3.92003	1.77539	-0.836333
CARD6	-2.59894	-2.21958	-1.13154	-3.26202	-2.09427	-2.43659	-2.92377	-3.87605	-2.13067	-7.34327	-3.54447	-1.33452
CARD8	-2.00467	-0.0676284	0.422485	-1.24414	0.148043	-4.33603	NaN	-1.36451	-2.19298	NaN	-3.70125	-4.255
CARD9	2.36421	1.50339	0.474184	-0.204763	-0.630374	-1.02754	-2.14827	-0.141885	NaN	-2.60978	-2.97154	-1.05125
CARHSP1	3.9754	3.18286	4.40381	2.55365	4.93123	2.9548	4.04642	5.17819	4.40901	4.26851	4.58446	1.18722
CARKD	1.49893	3.76831	2.80382	2.97903	2.85173	5.26122	1.15114	1.90387	2.69311	3.88286	2.68237	0.41752
CARM1	2.20621	2.12479	1.99755	0.911484	0.999742	2.38666	2.68157	3.38851	1.26928	1.50239	0.511896	2.57923
CARS	4.52908	2.7956	2.64528	3.15038	3.04941	5.61504	3.33428	3.76252	2.73003	2.29283	3.24358	0.820155
CARS2	1.41497	2.14059	1.71379	-0.00593119	-1.91001	0.709209	3.14732	2.78856	-1.09035	-1.03106	-2.8793	-4.04818
CASC3	0.963182	-2.90536	-1.05075	1.03047	-1.193	0.650481	-2.83971	-0.2595	0.711658	0.170154	-1.74634	NaN
CASC4	-1.46513	-0.866428	-1.38558	-2.40684	0.474634	-4.24435	-1.82839	1.30297	-4.19181	-2.73597	-1.35472	NaN
CASC5	-4.37806	-4.38383	-4.21816	-2.49582	-2.56825	-5.49326	-0.854205	-3.10371	1.91123	3.8324	-6.77167	NaN
CASK	-0.266247	-0.421713	0.720813	4.45007	0.410431	0.182204	0.833256	1.67489	1.32073	0.966352	-0.232292	-0.385106
CASKIN2	-1.76079	-0.608949	-1.03327	-2.57662	1.29248	-1.06791	-2.36428	-0.727139	1.80847	-2.91376	-2.5046	-3.15346
CASP1	5.08858	4.782	5.46873	-0.0712118	2.4191	1.36243	3.382	1.9302	3.35759	4.07031	1.19341	3.29808
CASP10	0.21428	-0.0823105	1.44487	-0.238524	1.99259	0.526903	-1.69605	-0.858983	-0.0873403	-0.616849	-2.3311	NaN
CASP14	-0.999983	0.481254	-0.154773	-2.45938	-0.523326	1.69211	1.90709	-2.35979	7.99857	9.05818	4.31816	5.13848
CASP2	-0.691501	-0.874677	-3.01173	-2.11399	-2.74514	-6.60616	-2.15649	-0.420674	-1.24326	-0.170156	-1.04233	NaN
CASP3	1.64526	1.36686	1.68151	2.50167	1.35266	0.0022045	1.13647	3.17553	0.574833	-0.415489	-0.859188	NaN
CASP4	1.1612	1.22812	1.52449	-2.75466	-0.294171	-1.49124	1.08105	1.13215	0.530347	0.0303699	-2.39307	NaN
CASP6	2.22787	1.23237	0.829865	0.277449	0.350335	0.318615	0.434107	1.18497	-0.643373	0.398304	-0.00427305	-0.822467
CASP7	-1.12905	0.310052	0.78624	1.74037	1.60702	-2.08502	-1.25852	1.76678	3.70193	2.07484	0.376969	-0.592296
CASP8	1.57894	1.0465	1.47102	0.525871	-0.665259	0.0965579	-0.0368064	0.173018	1.3855	-0.849333	1.35479	3.10508
CASP9	0.372493	-2.66012	-1.84584	-3.68997	-3.35977	-1.66924	-2.68267	-1.62239	-0.395132	-2.26263	-3.30309	NaN
CASQ1	-0.837513	-0.468494	-0.18326	-1.01492	-2.89095	-2.18779	0.267952	0.819547	-1.92816	-0.498377	-2.25613	NaN
CASS4	-0.79121	-1.42112	-2.26372	-4.60904	-2.00326	-0.994021	-4.81032	-3.35871	NaN	NaN	NaN	NaN
CAST	NaN	NaN	NaN	NaN	NaN	NaN	NaN	-4.83271	-0.807641	-0.462037	-3.91171	-0.0370023
CASZ1	-5.15968	-4.44174	-1.2207	-5.74627	-4.25774	NaN	-2.31783	-7.67558	-0.25621	-0.882222	-1.0376	-2.50047
CAT	6.95807	6.39605	6.74847	5.38423	4.50106	3.8907	3.89963	4.72955	7.44015	7.15036	6.67335	3.74968
CAV1	4.80299	4.93091	6.31645	3.51301	9.40097	7.28868	7.87269	7.39467	5.11361	6.23317	7.66673	1.24116
CAV2	0.371459	2.46297	3.73189	-0.125173	7.19775	4.89296	3.97528	4.92713	1.35812	0.760011	3.82515	2.09856
CBFA2T3	NaN	NaN	NaN	NaN	NaN	NaN	NaN	NaN	-4.25738	-2.27157	NaN	NaN
CBFB	4.11998	3.00037	3.40034	4.15679	1.4276	4.06939	1.38544	4.2946	2.06064	2.45421	-0.676853	-1.20983
CBL	3.13586	3.69309	2.06527	-0.128803	2.89595	2.95276	0.287567	0.497357	-1.43426	-0.333485	-0.791393	0.430825
CBLB	-1.80664	-2.00114	-1.89205	-5.96873	0.351009	0.134194	-6.7475	-2.20224	NaN	NaN	NaN	NaN
CBLC	-2.51282	-2.79081	-4.65753	0.194011	-5.46484	-1.87409	-0.933678	NaN	NaN	-3.38757	NaN	NaN
CBLL1	-0.931379	-0.140625	-1.07869	-0.697723	-0.343168	-3.07837	0.129451	-0.857691	-2.56325	-0.162784	NaN	-2.96197
CBR1	4.9002	5.02918	6.28352	5.2896	3.71616	7.74349	4.99796	5.94209	7.27692	8.20221	6.0712	4.12156
CBR3	2.84357	3.24243	2.40621	2.479	3.49405	4.17338	1.43546	3.61059	4.99808	5.41684	4.52363	-0.51926
CBR4	1.47277	1.27089	3.05775	1.85588	1.69581	1.49026	1.40269	-2.32715	1.46341	2.61264	4.25437	1.4557
CBS	-1.69399	-0.126923	-0.987569	-4.63402	-0.125535	-1.07309	0.48649	2.14552	NaN	NaN	NaN	NaN
CBWD1	-2.09971	-1.13274	-3.02921	-1.69093	-4.07898	1.45433	0.951246	-0.266456	1.41935	-1.16636	-4.28912	NaN
CBX1	3.80909	3.65381	4.63928	4.89668	3.54289	3.84801	5.2373	4.39869	2.97296	3.99163	3.40637	2.62404
CBX3	6.49784	6.20668	5.3987	5.50754	5.47792	5.90745	3.95817	4.76888	1.79122	4.14193	3.39585	4.06671
CBX4	0.0706291	0.0972403	-2.81895	-1.51596	-0.436997	0.0554176	-1.36885	-1.8227	NaN	-5.37399	NaN	NaN
CBX5	4.18109	3.34534	3.04805	3.08708	3.67959	4.3092	4.29295	4.26907	1.1597	3.29562	3.86595	1.2231
CBX6	0.24374	-5.88751	NaN	NaN	NaN	NaN	-3.92804	-4.05647	NaN	NaN	NaN	NaN
CBX7	NaN	NaN	-1.87508	1.87405	-4.14204	NaN	-6.37158	-3.38938	0.0773545	-0.477004	NaN	NaN
CBX8	-1.64755	-1.67283	-1.26526	-1.0524	-0.916827	-3.28139	-1.28315	-0.962178	-3.22805	-3.84131	NaN	NaN
CBY1	-2.12599	-2.63115	NaN	NaN	NaN	NaN	-3.74387	-1.10897	NaN	NaN	NaN	NaN
CC2D1A	0.439751	1.18457	0.542897	-1.12336	1.58294	0.707224	1.05788	0.482027	1.55373	1.21859	0.213639	4.71096
CC2D1B	-0.320365	-0.0617299	0.179099	0.912151	-0.0843927	-0.290182	0.0805461	0.888292	-0.677898	-1.34357	-0.982632	-2.93906
CCAR1	3.69698	3.17382	2.06703	2.04531	1.60388	2.00871	2.8957	2.18288	1.23023	1.62541	2.56516	-1.6527
CCAR2	3.69313	3.13981	3.0847	2.8376	3.32489	3.45299	4.07242	2.85912	2.7633	3.24456	1.63943	0.172642
CCBE1	0.428036	-5.35347	NaN	-0.808617	NaN	0.352196	-4.68582	-0.828154	NaN	NaN	NaN	NaN
CCBL1	-6.07016	-1.69718	-2.06578	1.41794	-0.468768	-0.492791	-0.581497	1.16497	-2.00214	-1.63362	-2.08644	NaN
CCBL2	1.08827	1.52301	2.03529	2.94305	1.30122	0.00929223	2.38801	2.24236	3.34837	2.7707	3.93718	1.60092
CCDC101	-2.01762	-0.383006	-1.10878	-2.36068	-0.930477	-2.56868	-0.322099	-0.325101	-2.47834	-1.71346	-4.57209	NaN
CCDC102A	-5.71171	-5.04894	-2.823	0.194139	-0.567615	NaN	-4.71465	-1.1574	-5.33267	-2.43721	-1.51899	-1.22991
CCDC109B	-1.63357	-0.608949	-0.881995	1.19284	-0.0460769	-5.22452	0.0692456	0.389894	-2.2033	-1.85186	NaN	NaN
CCDC115	-0.01046	0.430983	0.875726	0.698188	0.865386	-0.281086	-0.96211	0.00211133	-1.78996	0.565374	-0.962168	NaN
CCDC12	1.59963	1.04644	1.77705	-3.3619	2.14971	1.64115	0.0889756	1.46811	1.21497	1.45932	0.503369	-0.852243
CCDC120	-3.53113	-0.898661	NaN	-1.9604	NaN	-1.76892	-3.7311	-7.74049	-0.552461	-3.21196	NaN	NaN
CCDC124	4.44104	6.04757	2.68574	5.04536	3.04014	3.35978	3.6721	4.90856	3.28558	3.12848	1.88338	-1.34057
CCDC126	NaN	NaN	NaN	NaN	NaN	NaN	-2.37869	-2.77655	NaN	-1.97369	NaN	NaN
CCDC127	2.82594	3.09157	3.12972	-0.579854	1.8504	1.47291	0.00694753	0.366117	NaN	-3.2739	-2.70292	NaN
CCDC130	-6.05569	-3.84524	-5.22951	NaN	-3.89823	NaN	-5.42598	-2.34362	NaN	NaN	NaN	NaN
CCDC132	0.487044	0.329899	0.932675	0.397015	0.102007	-1.18922	-0.477628	-0.0250423	0.20366	0.368604	-0.204244	-0.519524
CCDC134	-1.37256	-0.255192	0.927214	-2.17391	-1.66126	-1.75629	1.92761	2.08848	-0.582731	0.258665	-1.44525	-1.54314
CCDC137	-1.35748	-1.86294	-2.4179	NaN	-0.798809	NaN	1.04579	0.409812	-0.0730606	-0.5813	2.00677	0.813049
CCDC14	-7.38131	-7.20733	-6.18955	NaN	-4.80473	NaN	-4.6628	-6.6395	NaN	NaN	NaN	NaN
CCDC141	-3.61637	-2.19132	-2.72853	-1.90617	-3.12125	-5.11861	-5.19953	-5.92229	-5.99563	NaN	NaN	NaN
CCDC149	-5.82576	-4.51069	-2.8475	NaN	-4.87479	NaN	-3.30128	-2.90004	NaN	NaN	NaN	NaN
CCDC15	-7.47904	-2.89546	NaN	-8.12237	NaN	-4.48287	-3.61113	-6.14267	NaN	NaN	NaN	NaN
CCDC167	NaN	-3.91092	NaN	0.657397	-5.07545	NaN	-1.52757	0.708129	NaN	NaN	NaN	NaN
CCDC174	-0.730717	-4.54969	-3.29361	NaN	NaN	NaN	-4.33874	-4.24592	NaN	-2.41028	NaN	NaN
CCDC186	-2.38969	-0.408072	-1.17755	-0.462069	-1.1074	-1.91062	-2.27565	-0.997862	-0.632524	-1.64784	-2.92837	NaN
CCDC22	2.41126	2.691	4.25342	2.4022	1.50751	0.868141	0.762737	1.94245	1.63543	1.99085	1.98292	-0.154582
CCDC23	-2.62599	-0.939258	NaN	-0.186299	NaN	NaN	NaN	-0.494863	NaN	NaN	NaN	NaN
CCDC25	-0.619209	0.461349	0.607451	2.38164	0.748158	-2.56689	0.122303	2.1206	1.13367	0.691608	-0.818846	-1.20753
CCDC28A	-6.25132	-3.50977	-2.66322	-1.24207	-3.8176	-3.49606	-1.81007	-1.118	NaN	-3.2468	-4.4408	NaN
CCDC28B	-4.45207	NaN	NaN	NaN	NaN	NaN	-1.76668	-1.48727	NaN	NaN	NaN	NaN
CCDC3	NaN	NaN	NaN	NaN	NaN	NaN	NaN	NaN	-2.80957	-1.64415	NaN	NaN
CCDC43	2.01384	0.851426	1.53727	0.656029	1.52891	3.0909	1.83744	1.62614	-1.2822	0.76741	-1.15212	NaN
CCDC47	3.40256	2.55572	3.03328	1.40886	2.83905	1.71	3.9467	4.05458	2.3694	2.39627	2.23397	1.23398
CCDC50	2.2478	1.19791	1.52729	-0.656787	1.92322	0.0631398	1.4696	3.28257	-1.2134	0.848116	0.689531	NaN
CCDC51	-0.351018	-0.532723	-2.09172	-1.70588	-1.1861	-0.736951	0.0248063	1.71527	-1.54194	-2.14223	0.351344	3.72456
CCDC53	1.46491	1.91701	4.37289	2.51116	1.30978	1.9299	1.06431	1.2925	-0.563285	-0.3725	-1.47495	NaN
CCDC58	3.67624	3.17146	3.46218	3.32804	2.96242	2.12861	4.99534	3.04466	1.62291	2.83727	2.41959	3.26993
CCDC59	-2.55329	-0.358369	-0.0506836	-1.99404	-0.705488	-0.762702	1.2098	-0.451276	-2.18972	NaN	NaN	NaN
CCDC6	3.80338	3.25772	2.31013	1.25023	2.32811	1.32795	1.83907	2.88615	2.84107	3.27492	0.946991	1.64195
CCDC61	-2.22969	-2.24164	-2.35321	-3.63902	-2.43909	-1.41873	-2.0162	-1.68896	-2.91571	0.1213	4.40726	2.84631
CCDC64B	NaN	-6.00465	NaN	NaN	NaN	NaN	-5.1368	-6.74052	2.83635	1.4711	0.327417	1.32252
CCDC69	NaN	-4.46816	NaN	-2.69899	-3.42181	NaN	NaN	NaN	-4.23547	-4.39115	0.671317	NaN
CCDC71	NaN	-6.254	-3.80734	-0.963522	-3.37593	NaN	-2.27014	-6.97109	NaN	-4.20298	-0.195221	-5.24694
CCDC71L	3.74146	4.52535	-3.44587	4.26813	3.99244	-0.304963	1.22948	2.29409	NaN	NaN	NaN	NaN
CCDC77	-2.40872	-3.52064	-3.85535	NaN	-2.74485	NaN	-6.36576	-5.29578	-4.82306	-4.92104	NaN	NaN
CCDC8	-5.1741	-6.59568	-6.02303	NaN	NaN	NaN	-4.77779	-0.601424	NaN	NaN	NaN	NaN
CCDC80	-1.66526	-0.898961	-2.28405	-2.07366	-2.90723	-2.45913	-4.30927	-0.0155337	-1.3281	-2.73211	1.6489	0.64068
CCDC82	NaN	-4.87254	-5.54486	NaN	-3.42568	-4.24652	-2.65906	-3.25258	NaN	NaN	NaN	NaN
CCDC85A	NaN	-4.45954	-5.14586	-4.53573	-2.83246	-6.31696	NaN	-2.25	NaN	-6.64123	NaN	NaN
CCDC85B	NaN	-3.09845	-5.05402	-3.05959	-3.34275	NaN	-3.37181	-1.73811	NaN	NaN	NaN	NaN
CCDC85C	0.0186985	NaN	NaN	-2.11892	-2.18229	-4.32152	-2.20716	-2.52022	-0.458084	-2.21039	-1.63572	-3.01179
CCDC86	0.971072	0.0205197	-1.99103	-2.02135	-0.192528	-1.24853	0.789108	1.76999	0.147825	0.555058	-1.67044	-0.516888
CCDC88A	2.62648	1.93039	1.70702	1.97072	0.682718	-0.471282	-0.187128	0.552511	-2.5943	-3.70487	-4.30764	0.265823
CCDC88B	2.14663	1.09942	-0.286597	-0.147026	-2.07107	1.69458	-1.63681	-3.23134	-1.85943	-1.40338	-4.43039	0.464226
CCDC88C	-0.119419	-1.85555	-1.9487	-3.70925	-0.658187	-2.41221	-5.06655	-7.18574	-4.343	-4.07854	-5.4668	-5.90028
CCDC89	NaN	-6.68932	NaN	1.86743	-5.2116	NaN	NaN	-5.912	NaN	-2.04467	-3.15464	NaN
CCDC9	0.954023	1.12586	1.05545	2.34326	0.669428	0.633572	0.115165	1.30206	-1.56914	0.823948	-2.39735	NaN
CCDC90B	1.80249	1.36681	2.54079	1.59333	1.30056	0.849537	0.16686	0.939592	-0.435295	0.0267748	-1.52315	NaN
CCDC91	-0.618181	1.51725	2.08423	-1.41221	-1.30988	-1.22341	0.949542	0.225012	-0.739037	1.71817	0.337261	-1.85717
CCDC92	-2.00938	-1.84343	-4.19677	-1.51271	-1.41214	-5.04243	-2.83966	0.795097	-5.37336	-4.60869	-2.36071	NaN
CCDC93	1.6428	2.2426	3.76453	2.07868	1.79596	1.00387	0.105712	0.932829	0.542626	0.660838	3.14428	0.758339
CCDC94	-0.866195	-0.247281	-0.0540942	-5.29223	-0.896728	-2.30625	0.611063	0.252542	-1.56448	-1.52291	-3.43245	-6.6677
CCDC97	-1.92565	0.6464	0.664758	0.803831	0.282617	-3.88303	-2.06538	0.0386965	-4.96907	-2.1878	NaN	NaN
CCL14	NaN	-4.89669	-1.19912	NaN	-0.371026	NaN	-4.70438	NaN	NaN	NaN	NaN	NaN
CCL18	-3.6613	-2.35576	2.14422	-1.90464	-3.13954	-3.61608	-2.58803	NaN	0.577171	2.29393	3.19944	NaN
CCL21	NaN	-4.17149	NaN	NaN	-0.31948	-1.93655	NaN	-3.79913	1.2068	NaN	1.94513	-1.47155
CCL22	2.29738	-1.56222	-2.11721	-1.84246	NaN	NaN	-1.22742	NaN	NaN	NaN	NaN	NaN
CCL3	-3.78254	0.137753	3.3876	NaN	-2.89791	NaN	-3.53536	-7.91725	NaN	NaN	NaN	NaN
CCM2	0.0274571	-0.154189	0.123684	-0.895336	-2.50272	0.275933	-1.13481	0.149875	3.56611	-0.145292	-0.83579	-2.25539
CCM2L	-6.78765	-4.04474	-3.8555	-2.42678	-1.08447	NaN	-2.30564	NaN	NaN	NaN	NaN	NaN
CCNA2	NaN	-5.99086	-5.48912	NaN	-4.0221	-3.63155	-0.292518	-0.794599	NaN	NaN	NaN	NaN
CCNB1	-0.325554	-0.545249	-2.55937	NaN	-2.64377	-4.11981	-0.241508	-0.622027	-5.45986	-5.14733	NaN	NaN
CCNB2	-4.83773	-2.52434	-2.7753	NaN	-4.13305	NaN	-3.32718	-0.156559	NaN	NaN	NaN	NaN
CCND1	-2.68596	-2.31385	-2.71228	NaN	-2.64468	-2.19401	-3.1668	1.66285	-3.60287	-3.69736	-1.02363	NaN
CCND2	-3.17103	-2.89124	-3.15566	NaN	-3.60256	-2.5521	-0.914744	-5.24147	NaN	NaN	NaN	NaN
CCND3	NaN	-3.09391	-2.92058	-2.72754	-3.10866	-3.75802	-0.810822	-0.18528	NaN	NaN	NaN	NaN
CCNDBP1	-1.04539	-2.12884	-5.83183	NaN	-3.00592	-2.09681	-2.19865	0.264244	NaN	NaN	NaN	NaN
CCNE1	NaN	NaN	NaN	NaN	NaN	NaN	-4.08336	-2.62842	-2.90348	NaN	-7.85842	NaN
CCNH	-1.86394	2.0847	0.592505	-1.71437	1.50548	-1.78269	1.99231	1.4834	-2.94222	-1.99108	-3.55701	NaN
CCNK	0.0545785	0.393874	0.380874	-0.897127	0.509958	-0.00261952	1.64228	1.16444	-0.192521	-0.970942	-3.3528	1.45623
CCNL1	-0.0703609	3.49248	2.33216	-0.105496	3.5607	-2.9516	-0.762764	-1.1802	-2.02836	-3.17414	NaN	NaN
CCNL2	-4.01213	-1.10865	-1.19735	-4.42348	-3.41849	NaN	-1.5698	-1.16671	-3.6896	-5.58566	NaN	-2.88661
CCNT1	1.10832	0.115242	-1.01735	-1.23341	0.440136	-0.40314	0.691121	0.896261	-1.55448	-0.545023	1.03162	NaN
CCNT2	NaN	-3.82124	-5.47335	-1.09002	-2.76219	-5.30048	-2.70334	-1.25195	-1.20208	-1.80198	-5.27904	NaN
CCNY	0.790874	0.313135	0.667233	-0.428523	1.22564	-0.293969	-0.418587	0.38929	-0.205274	0.166095	-1.412	NaN
CCNYL1	1.61762	-1.56734	-0.923468	-5.81228	-0.979708	-2.90672	0.122977	-1.82135	NaN	1.86441	NaN	-0.0719773
CCP110	-4.66813	-6.23364	-2.85305	-2.35211	-5.59425	-3.61423	-1.33824	-2.37184	NaN	-6.94488	-8.07213	-5.48207
CCPG1	-0.666857	-0.249482	-0.48913	-1.7912	-1.64476	-5.18197	-1.34125	-0.644785	-3.78774	-4.83871	NaN	NaN
CCR1	-7.72137	-1.46482	0.0152894	-2.12807	NaN	NaN	-7.4786	-5.97207	NaN	NaN	NaN	NaN
CCR2	2.14973	0.621871	-2.19418	NaN	NaN	NaN	NaN	NaN	NaN	NaN	NaN	NaN
CCRN4L	-4.13819	-3.92078	-5.10567	-4.68831	-4.13218	-1.97583	-3.49001	-2.25044	-4.82486	NaN	NaN	NaN
CCS	2.64564	2.64569	2.69728	2.96953	1.79536	1.68048	0.921872	1.94107	3.78381	2.71337	2.04573	0.174682
CCSAP	-2.14076	-3.88724	-2.8756	NaN	NaN	NaN	NaN	-3.68369	-2.46718	-2.858	NaN	NaN
CCSER2	NaN	-4.84947	-3.15785	-4.7298	-6.25316	NaN	-4.18569	-3.51163	-6.07254	NaN	NaN	NaN
CCSMST1	-1.68718	-0.770122	-0.29955	NaN	-0.711248	NaN	-5.24731	-2.83123	-0.787758	NaN	NaN	NaN
CCT2	6.14092	4.90533	5.10679	5.87235	5.33487	6.51448	6.20447	6.39728	5.75675	5.99881	5.08074	7.3607
CCT3	5.56656	4.8266	4.77626	5.75242	5.14802	5.37045	6.14627	6.11419	5.88505	5.86854	4.91789	2.53484
CCT4	5.79422	4.84016	4.57118	5.32312	5.05037	5.35515	5.91825	5.72044	5.25016	5.10306	4.01049	2.62446
CCT5	5.25457	4.40936	4.38848	5.29034	4.72008	4.79157	5.72467	6.23338	5.31521	5.97463	4.12072	2.91258
CCT6A	5.80329	4.70301	5.06208	5.47808	5.19778	5.33386	6.27648	6.25856	5.50599	5.49691	4.68848	3.4081
CCT7	5.43345	4.84522	4.33677	5.36193	4.83629	5.17182	5.28543	5.45085	4.90311	4.8242	4.25345	5.28806
CCT8	5.59874	4.75911	4.59122	6.19442	5.00282	5.1106	5.85997	5.69874	5.08879	5.29737	4.2331	2.8057
CCZ1	2.63447	2.13555	1.20345	-0.140101	2.51451	0.162183	0.529162	0.822312	-0.0272158	0.564274	6.67229	8.01876
CD101	0.41359	0.376757	-1.1632	-2.82968	-1.31528	-4.1063	-3.14576	-2.38413	-7.2191	-8.83939	-5.08603	NaN
CD109	-0.523041	-1.30648	-1.3942	-2.10042	-1.2645	1.86316	0.990268	2.79277	2.4584	3.43576	2.28627	3.07722
CD14	-0.548898	3.42967	3.43119	-2.32823	-0.302417	-0.685675	-1.28494	-0.944306	3.01958	1.72485	3.85766	3.19313
CD151	3.08827	2.28958	1.17265	3.13788	3.95312	0.607404	3.20511	3.77454	0.8966	1.83011	2.68775	-2.2316
CD163	-0.744216	3.37555	5.70689	-2.35727	0.133148	-0.724532	-0.900444	-2.37595	-0.563044	-1.46401	2.59585	-0.868498
CD163L1	-5.59878	-2.13492	0.802707	-1.59382	-4.26362	-2.1767	-6.38193	-1.18164	4.02521	-1.3114	3.00906	-0.942595
CD180	3.93736	3.23303	2.14339	0.990903	-0.0248429	0.276647	-2.42799	-2.81729	-5.17698	-4.98261	-2.73615	NaN
CD1A	5.70896	-0.998711	0.483767	-1.78516	0.472033	0.490972	-3.8445	-0.846392	1.31457	2.21632	-0.469746	-2.04437
CD1B	4.77979	1.40999	0.869347	0.169617	1.92678	2.25125	-2.25822	-3.12406	NaN	NaN	NaN	NaN
CD1C	6.11213	3.37989	1.94744	1.14248	-0.20893	2.85982	-0.618616	-2.55	1.39706	2.36937	1.92256	-0.923969
CD1E	2.97185	-1.21489	0.274189	0.160359	-7.32336	-1.55616	-1.72448	-2.31442	NaN	NaN	NaN	NaN
CD200	NaN	-1.19733	0.41145	NaN	-0.0782079	NaN	NaN	-4.8434	NaN	NaN	NaN	NaN
CD200R1	-3.14922	-2.08504	-0.114395	-0.491159	NaN	NaN	-5.11058	-3.00161	NaN	NaN	NaN	NaN
CD207	3.24371	-1.0004	-0.85704	-0.969219	-0.224213	4.66206	-2.40904	-2.73692	0.931116	3.73676	1.06625	0.103408
CD209	-5.15765	-2.54552	0.1882	-1.379	-4.42635	NaN	-2.26978	-1.27659	-3.1953	-2.23093	2.5026	5.6516
CD226	-1.49067	-4.20334	-9.02587	NaN	-4.81777	NaN	-1.91188	-5.3097	NaN	NaN	NaN	NaN
CD247	-0.0301405	0.733222	0.500469	-0.26961	-0.146602	-0.782991	-3.10038	-2.22182	NaN	NaN	NaN	NaN
CD248	-2.91915	-1.60276	-2.25429	NaN	-4.22617	-0.270742	-4.34861	1.4938	-3.84921	-1.2887	1.82384	0.0793969
CD274	-0.404664	-2.00635	-2.4506	NaN	-2.08068	-0.602699	-0.24067	0.648471	NaN	NaN	NaN	NaN
CD276	1.87433	3.07661	3.07478	1.42361	1.60707	0.9043	3.13555	2.62081	2.18167	0.959924	2.39495	1.14935
CD2AP	-0.476724	1.34266	2.91118	2.63218	3.20164	1.61935	1.92441	2.57325	2.89237	3.30375	1.72784	2.50175
CD2BP2	1.74645	0.856397	1.19863	0.887807	1.15354	0.000497388	1.45119	2.2004	-3.44471	1.87861	-0.310595	NaN
CD300A	3.21048	2.9137	2.81684	1.17822	0.698378	1.43814	0.186666	0.266881	-1.03005	-3.15484	1.55872	NaN
CD300LF	2.7549	2.25936	0.845134	NaN	-1.19404	3.15398	NaN	NaN	NaN	NaN	NaN	NaN
CD33	2.92499	1.56364	1.00035	2.32731	-1.64243	-3.70223	0.228897	-2.59182	-2.07157	-1.7304	NaN	NaN
CD34	-0.953628	0.945568	3.89884	0.354432	6.1305	-1.76245	1.88175	-1.02381	0.939717	-0.444009	4.40151	1.34029
CD36	1.48226	2.69368	4.4779	-2.64248	0.391943	-1.29023	-0.236517	-3.20516	2.60472	-1.21809	3.90096	2.579
CD37	-1.69974	-1.07321	-3.13945	-1.67306	-1.76566	NaN	NaN	-5.99732	-3.99365	NaN	NaN	NaN
CD38	NaN	-2.59811	-4.13591	-3.55366	-5.10651	-4.78219	-4.82323	-5.23902	-2.88328	-4.41803	-3.36301	NaN
CD3D	-1.24766	-2.17609	-1.37789	NaN	NaN	-3.22967	-6.11617	-7.69343	NaN	-4.19297	NaN	NaN
CD3E	-4.09011	-3.34835	-1.0853	NaN	-1.01525	NaN	-3.49212	-2.60638	NaN	NaN	NaN	NaN
CD3EAP	-1.87814	-1.67334	-0.498724	-0.975283	0.0113462	-1.57672	1.86419	1.01687	-2.12928	-1.14216	-3.63277	NaN
CD3G	NaN	NaN	NaN	NaN	NaN	NaN	NaN	-3.25107	NaN	NaN	NaN	NaN
CD4	-2.68114	-2.40236	-1.12259	NaN	-4.35252	1.15575	-1.24375	-2.93456	NaN	NaN	NaN	NaN
CD40	2.96398	-0.0732968	-2.06073	-1.64808	0.249879	NaN	-0.124914	-0.230377	-2.47044	-1.21935	-1.29	1.6731
CD44	7.17408	6.06573	5.73798	8.84832	1.0294	5.37661	5.35292	6.31471	6.29323	6.3032	5.80782	1.25268
CD46	0.127632	0.165927	0.47679	2.05804	0.113734	-1.10656	0.923075	0.354905	-1.38215	-1.40228	5.47668	NaN
CD47	4.752	4.39224	5.61367	5.56786	4.7974	2.1393	3.52989	2.1936	2.78069	3.28038	2.56471	0.356731
CD48	0.134933	-2.68916	1.51583	-1.84215	1.13855	4.71037	NaN	NaN	-1.58686	-3.57174	NaN	NaN
CD5	-3.79972	-2.73541	-4.28862	-1.68117	-2.61953	-2.47263	-3.73211	-3.70574	-4.08609	NaN	-2.34473	NaN
CD55	-0.169189	-0.393128	0.080632	4.44017	-0.523202	-1.58747	-0.555211	0.0822567	0.874608	2.66069	6.22805	3.70479
CD58	3.50348	2.23055	1.88293	1.77248	1.88113	2.41873	-0.0169143	-2.78399	0.599594	1.29997	1.13456	-2.78252
CD59	5.09172	4.48909	6.66557	7.88338	7.71424	7.35663	7.00448	7.33229	6.38361	6.14444	7.22588	2.51624
CD5L	NaN	NaN	NaN	NaN	NaN	NaN	NaN	NaN	-3.13846	2.84891	1.17631	-1.78969
CD6	-8.33546	-5.38362	-5.70243	NaN	-3.72818	NaN	NaN	-8.41616	-4.51314	NaN	NaN	NaN
CD63	3.36119	3.11937	5.51548	7.79069	2.35642	4.62678	4.86088	5.91376	1.62798	1.15385	2.96108	-1.759
CD68	1.8021	3.57933	5.59366	0.728104	0.0415635	NaN	-1.24718	1.9518	-1.15038	NaN	1.1929	2.81056
CD69	NaN	NaN	NaN	-1.0935	NaN	NaN	NaN	NaN	NaN	NaN	NaN	NaN
CD7	NaN	NaN	NaN	NaN	NaN	NaN	NaN	NaN	NaN	NaN	NaN	NaN
CD74	5.44694	4.64237	5.03981	1.1004	3.79117	2.15672	-0.461218	-0.268904	1.88886	1.22597	2.36121	-1.08904
CD81	1.01302	1.33778	2.25355	1.91158	3.11796	0.855048	4.04247	5.83146	5.74105	6.10612	7.44078	6.08624
CD82	-3.53353	2.66246	0.127222	5.28639	0.523956	0.00380174	1.54972	-0.812044	0.942072	-0.546187	-0.50468	-5.13711
CD83	2.05725	1.12964	-0.543561	1.15432	-5.38727	NaN	-5.2589	-5.651	NaN	NaN	NaN	NaN
CD84	0.708628	0.893887	1.07347	1.3817	-1.46089	-1.93399	-4.56586	-4.38231	NaN	-2.2532	NaN	NaN
CD8A	-2.0311	-1.76019	NaN	NaN	NaN	-1.5852	-0.966309	-2.6339	NaN	NaN	NaN	NaN
CD9	5.47685	6.15244	6.49661	8.5338	6.90891	4.71408	7.79397	3.88127	6.1397	8.33829	6.58023	4.54916
CD93	-5.79152	-1.87617	-2.61193	-2.24552	-2.46009	-5.19681	NaN	-7.00287	-2.40927	-0.540193	-1.40316	NaN
CD97	2.43423	2.54395	2.70651	2.67873	0.0646816	-0.494893	0.860152	2.4191	-2.05342	0.263933	0.0749552	-0.785739
CD99	NaN	NaN	-0.480676	NaN	-1.06446	-1.69206	NaN	1.54171	NaN	NaN	NaN	NaN
CD99L2	-5.04854	-2.9963	-3.10145	NaN	-1.48124	-2.49343	-2.45982	0.69089	-0.394487	-1.33783	-0.654934	NaN
CDA	-3.10912	1.9699	-0.358008	-2.85821	0.280282	NaN	3.18709	1.39211	1.43871	3.42624	4.21695	-0.829367
CDAN1	-1.56366	-2.60879	-4.78848	-2.07477	-4.24093	-5.52607	-3.38871	-0.351428	NaN	NaN	NaN	NaN
CDC123	-0.56633	0.188727	-0.3461	-0.173647	0.388795	3.92007	0.949018	1.04159	-3.62407	-1.65907	NaN	NaN
CDC16	-0.284021	-0.0524674	-0.654716	-0.496332	0.0635303	0.21192	-0.0133826	0.707644	-1.16045	-0.732195	-4.01577	-1.07863
CDC20	-2.63654	-0.354707	-1.97261	2.99919	-4.8048	-1.34363	0.0395667	-1.55876	NaN	NaN	NaN	NaN
CDC23	-1.42973	0.139399	0.417041	0.334637	0.578342	-1.82782	-0.915842	0.56747	-1.89365	-0.409208	6.1208	2.64653
CDC25C	-4.00497	-3.98362	NaN	-1.22827	-5.69313	-3.79081	-1.77706	-5.55606	NaN	NaN	NaN	NaN
CDC26	2.26642	0.145859	0.72932	-1.09021	1.96006	NaN	0.828273	1.66439	-2.4339	0.498083	-0.876988	NaN
CDC27	-0.262429	0.0524919	-0.365858	1.32963	0.395084	0.68237	1.05897	-0.115136	-3.08161	-1.75236	-2.58546	NaN
CDC2L1	2.47764	1.83436	1.18085	2.42371	1.34188	2.27267	2.87631	1.90989	2.04435	0.462402	-1.49095	-0.93197
CDC34	-2.78697	-2.86553	-0.543659	-5.67015	-2.70905	-1.66691	-1.18626	-0.498309	0.209371	-1.25468	-0.92646	NaN
CDC37	5.35518	4.62545	4.58634	3.56837	5.27558	4.34199	5.00768	5.3415	3.9116	5.05601	3.18118	2.32955
CDC37L1	-3.37984	-0.653499	-0.930807	-3.14445	-2.0264	-4.5845	-0.927307	1.05169	0.580635	-1.54581	-2.36947	NaN
CDC40	0.40133	1.31765	0.840456	0.799833	0.177684	-1.87869	-0.140239	-0.216195	-1.15462	-2.05047	-1.97628	2.38702
CDC42	7.91943	7.03091	7.73612	8.28293	7.17764	7.06406	6.32445	6.53514	5.99989	7.37651	5.99212	4.52658
CDC42BPA	-4.75572	-3.71733	-2.7139	-3.42182	-1.1748	-3.87685	-2.28797	-0.404311	-5.40853	-4.21868	-4.65146	-5.99899
CDC42BPB	0.736869	0.791965	0.205446	4.88538	1.75854	1.46102	1.00435	1.34241	0.99651	0.960482	0.0813706	0.946285
CDC42BPG	1.93963	-2.12246	0.080505	-0.0454661	-1.09112	-0.40014	-1.1676	-5.88054	-0.168999	-0.026371	-0.353994	-1.77999
CDC42EP1	-2.26899	1.30432	-0.754229	-3.84052	-0.58931	-3.72753	1.96539	2.01954	0.502628	0.961776	2.99868	1.50778
CDC42EP2	-4.49458	-0.999195	1.96233	-4.06329	1.17449	-4.07731	-0.618577	1.17501	NaN	NaN	-1.18881	NaN
CDC42EP3	-0.0723999	-3.12197	-2.57344	-1.44987	-0.260003	-0.849092	-0.537937	2.59641	NaN	-1.81403	NaN	-2.57489
CDC42EP4	-1.69887	-0.732621	-0.966168	0.176496	1.08249	0.344057	-0.388506	0.837172	0.419103	0.620672	0.222199	1.64681
CDC42EP5	2.22816	2.41173	-0.357234	3.11518	1.87214	4.42911	1.50741	1.60876	NaN	NaN	NaN	NaN
CDC42SE1	NaN	-3.48092	NaN	-1.29883	NaN	NaN	1.33644	0.221166	0.231205	2.97861	NaN	NaN
CDC42SE2	2.16994	0.61239	0.694718	1.95004	0.463081	NaN	0.134489	-1.95638	NaN	-0.956699	NaN	NaN
CDC45	-1.61972	-2.24002	-3.23923	-1.88179	-4.07084	-2.79904	-3.73221	-4.03564	NaN	NaN	NaN	NaN
CDC5L	3.14247	3.59539	2.2404	3.98937	2.88644	3.0029	3.81291	2.93513	2.83169	2.76574	4.21928	4.03692
CDC73	2.13799	0.845811	1.03969	1.07571	2.05356	1.97824	1.95882	1.64188	-1.2421	-0.96539	-1.72373	-4.39708
CDCA2	-2.82068	-1.82566	-1.95884	-4.83198	-4.6436	0.61914	-1.45128	-3.08342	NaN	-2.6088	NaN	-3.82506
CDCA3	-1.454	0.448299	-0.151153	NaN	0.86189	NaN	-1.075	-2.33034	NaN	NaN	NaN	NaN
CDCA4	-4.31038	NaN	NaN	NaN	NaN	NaN	-1.03118	NaN	-3.04974	NaN	-5.07689	NaN
CDCA5	-4.38015	NaN	NaN	NaN	-5.31739	-3.55387	-1.11696	-3.76818	NaN	NaN	NaN	NaN
CDCA7L	-6.10267	-4.51861	-8.37406	-2.94381	-4.51952	-5.40621	-3.80415	-2.9873	NaN	NaN	NaN	NaN
CDCA8	-3.24856	-2.475	-1.43255	0.381543	-1.69783	-1.77779	0.563326	-0.793752	NaN	NaN	NaN	NaN
CDCP1	-2.96864	-1.18344	-1.46581	-1.63118	-1.99067	-2.58118	1.38476	-0.406917	-1.8289	1.52384	-2.35748	-2.5082
CDH1	0.88009	-1.16102	1.06019	0.412345	-0.461765	2.79564	4.04899	-3.11282	3.42029	5.10566	3.00181	1.98592
CDH11	-0.547381	-2.68061	-2.97205	NaN	-3.9793	NaN	-2.75013	0.41408	-0.798234	-0.946585	-0.629984	-3.1444
CDH13	-1.35414	0.506485	1.78447	-2.15522	6.76757	-1.79315	-0.303227	-0.509451	2.24232	3.33524	3.9496	1.66093
CDH2	-7.939	-4.72333	-10.0778	-5.53248	-5.84135	NaN	-4.55725	-0.647327	NaN	NaN	NaN	NaN
CDH3	0.23017	2.91423	-1.66916	-0.339758	2.22999	2.42925	3.02643	-0.543248	1.94289	1.02099	3.10452	0.229552
CDH5	-2.37712	-3.75165	-1.56818	-5.99181	1.73197	-5.90804	-3.98733	-4.84034	-1.64675	-1.80231	0.0709633	1.55993
CDH6	NaN	-5.10996	NaN	NaN	NaN	NaN	NaN	-5.93977	NaN	-5.25293	0.0422458	-2.04285
CDHR1	-4.82914	-2.18636	-5.39179	NaN	NaN	NaN	NaN	NaN	-5.60095	-4.49108	-4.82946	-1.23634
CDIPT	1.1612	2.66767	2.26874	4.98127	3.05014	2.35505	4.61717	1.36985	1.73221	2.7609	1.37983	-4.32898
CDK1	-0.816442	-0.192116	-2.2693	0.395265	-1.88519	0.749649	3.04545	2.6075	1.98753	0.472319	-1.27715	-2.93688
CDK10	-4.74608	-4.44279	-2.11861	NaN	-3.35124	NaN	-3.84844	-2.77619	-4.21155	-7.41803	NaN	NaN
CDK12	-2.60536	-1.53652	-2.8776	-1.19565	-1.62432	-5.18276	-0.172555	-1.6159	-2.3838	-2.33637	-3.3564	-4.43505
CDK13	-0.00159013	0.114163	0.674464	0.181801	0.0246759	-0.172599	1.00422	1.14863	-1.15741	3.38786	2.51344	-2.94288
CDK14	-0.934126	-0.782889	-5.43984	NaN	NaN	-0.258348	-5.97692	-2.36815	NaN	NaN	NaN	NaN
CDK16	-6.70749	-2.86756	-0.801878	-4.94545	-0.0308026	-3.79669	-1.87621	-0.306315	-3.20421	-2.39671	-5.4325	NaN
CDK17	-2.31365	-0.327357	-1.35659	-5.84372	-0.776813	-7.16306	-0.506693	0.713374	-1.88166	-4.10562	-1.81431	NaN
CDK18	NaN	NaN	-6.10181	-3.74118	NaN	NaN	-4.80585	-5.55165	-2.1968	NaN	-4.28251	NaN
CDK19	-5.9154	-4.83664	-4.65787	NaN	-5.07195	NaN	NaN	-2.97282	-3.09188	-3.0139	NaN	NaN
CDK2	0.210613	0.96685	0.629355	-0.784108	1.35199	4.39867	1.90094	1.6195	1.55044	1.00966	-1.49965	-1.43161
CDK2AP1	1.16312	0.760493	0.502627	-3.91919	-0.229042	NaN	1.88834	2.09074	2.02749	1.48336	NaN	-1.55835
CDK4	-2.16218	-1.17114	-0.307752	2.30377	1.54447	-0.463029	-0.100761	3.09208	0.460105	1.1856	-0.212303	-2.53259
CDK5	1.07072	1.17357	0.829922	-0.685011	0.865103	-0.085635	0.644836	1.98817	1.90586	1.28015	-0.715143	-4.25483
CDK5RAP1	-8.51329	-0.758217	-0.932407	-0.399926	-0.641596	-2.32476	-1.0978	-1.08878	NaN	NaN	-3.58072	NaN
CDK5RAP2	-5.8541	-2.26895	-2.87167	-0.159672	-3.70692	-3.51233	-0.613299	-2.08364	-5.57421	-3.638	-7.58559	NaN
CDK5RAP3	2.86265	3.10498	2.56044	4.13526	2.10237	2.81288	2.97412	2.71015	1.68685	2.24095	0.542814	-2.10566
CDK6	0.397703	0.663745	-0.180861	3.7697	0.00322026	-0.759879	1.18462	0.569518	1.52519	3.24708	-1.7332	-2.35634
CDK7	1.13588	2.87463	4.44712	1.74786	0.836166	1.0491	1.4446	2.64256	2.37539	-0.854052	-0.486064	-1.99643
CDK8	-1.72374	-1.72102	-3.31229	-2.35231	-1.43179	-2.71523	-0.513582	-0.35438	-3.66045	0.63891	0.491615	-3.89165
CDK9	-0.652113	0.53543	-0.427576	0.110969	-0.436066	0.0651259	1.58678	0.634418	-0.510036	0.784172	-3.33978	1.47141
CDKAL1	-0.392755	1.72856	-0.564552	-0.0588585	-0.61068	-0.551208	0.430466	0.0630448	-0.363956	-2.19603	-1.33584	-2.35022
CDKN1A	-1.31607	0.644623	0.171937	-3.34497	0.0225616	-1.28875	0.728666	1.71506	-2.38693	NaN	NaN	NaN
CDKN1B	-1.80558	1.01674	1.43361	-0.32961	1.73246	3.4062	-2.4813	-3.66831	0.148955	0.435397	0.845187	-1.88875
CDKN2A	NaN	NaN	NaN	-1.97534	NaN	-4.58684	-0.483316	-1.36522	0.130415	-0.00640735	-3.6467	NaN
CDKN2AIP	1.69323	1.67014	0.737154	1.76546	0.969022	2.04789	1.91504	-0.528811	-0.685849	0.601024	-0.416076	-0.621021
CDKN2AIPNL	2.9235	2.15604	1.5635	-1.21143	1.47132	3.30259	2.93772	0.852319	1.46133	0.247776	1.13506	-0.974118
CDKN2C	-2.65885	-0.180108	-2.35786	2.62487	-2.2188	-3.49173	-2.34588	1.41843	0.828304	2.54049	0.384563	-0.799799
CDON	NaN	NaN	NaN	NaN	NaN	NaN	NaN	NaN	-5.46982	-5.46289	-4.08293	-0.679331
CDPF1	-0.518721	-2.29544	NaN	-4.1519	-5.13176	NaN	-1.83705	-1.53841	-2.57807	-4.29932	-2.89086	NaN
CDR2	-1.3052	-3.04997	-4.72889	NaN	-2.41886	-0.681819	-1.83542	-0.311255	NaN	NaN	-1.20212	NaN
CDR2L	-1.6955	-0.136147	0.00829907	1.26438	-0.475207	0.22067	-2.82927	1.54352	NaN	NaN	NaN	NaN
CDS1	NaN	NaN	NaN	-2.54519	-5.36304	NaN	0.556971	NaN	-1.96528	-1.13458	-3.16463	NaN
CDS2	2.3894	1.81548	1.12854	2.50763	2.91932	2.34925	0.471208	1.01524	NaN	0.190443	-0.289499	-6.01586
CDSN	-2.49471	0.244982	0.259966	1.43314	-0.179716	-1.00054	1.30553	-3.09049	5.02377	6.51494	0.854169	-0.916324
CDT1	NaN	-4.0653	NaN	NaN	NaN	NaN	-3.55529	-5.67989	NaN	NaN	NaN	NaN
CDV3	2.89957	2.47903	3.43159	0.355731	3.44185	2.83924	3.09916	4.11915	-1.11775	1.32945	-1.06624	NaN
CDYL	-0.483163	-0.559131	-0.867288	-2.29518	-1.44631	-1.97779	0.671348	-1.12931	-1.40567	-1.40338	-2.7645	-3.59549
CDYL2	-5.31844	-1.40407	-4.53359	-3.17507	0.920521	-0.313727	-3.37796	-2.58713	-5.91048	-1.61553	NaN	-4.43046
CEACAM1	NaN	-7.12478	NaN	NaN	-3.75532	NaN	-1.24495	NaN	-1.07054	NaN	NaN	NaN
CEACAM5	NaN	NaN	NaN	NaN	NaN	NaN	-3.77331	NaN	-0.581101	-5.04	-2.06369	NaN
CEACAM6	NaN	-4.69301	NaN	-1.78526	-0.57336	NaN	0.481384	-4.90664	0.0476781	2.55911	0.827397	3.86986
CEACAM8	NaN	NaN	NaN	NaN	-4.32161	-2.86493	NaN	NaN	-2.1811	NaN	-3.4764	NaN
CEBPA	NaN	-1.56699	-2.41872	NaN	-4.0082	-2.89981	NaN	NaN	0.946826	0.114424	NaN	NaN
CEBPB	2.01309	1.93113	2.46172	-2.02479	1.91968	-0.429668	2.27472	1.88064	1.03088	1.35996	1.71077	-2.52595
CEBPD	-1.49821	1.15109	0.885478	-0.568438	-0.264643	-1.63257	0.324054	-3.134	-1.2081	-1.37746	-1.94353	1.04033
CEBPG	NaN	NaN	NaN	NaN	NaN	NaN	1.21962	-1.19702	NaN	NaN	NaN	NaN
CEBPZ	0.103855	-0.242459	-0.220157	0.548476	0.404273	-1.62755	2.50304	1.72425	0.0140921	0.325486	-2.32634	-2.83566
CECR1	2.07181	1.18889	1.65831	0.0108929	-2.3611	-3.04828	-2.19146	1.3026	-4.72309	-1.58862	-2.43055	NaN
CECR5	2.86665	3.17347	3.80423	2.93541	3.0611	2.89313	3.79098	2.03316	2.81445	3.05322	1.40981	0.911925
CELF1	1.19662	-0.0267132	0.974693	0.658451	0.583744	1.58371	2.0282	2.57119	-0.0213997	1.0806	-0.842333	-1.64574
CELSR1	-8.46745	-5.29501	-4.29671	-4.81612	-4.89023	-8.45663	-3.59782	-5.27738	-2.15578	-1.2318	-1.56384	-2.10804
CELSR2	-7.09113	-6.23273	-7.38507	-6.83867	-6.13825	-3.24238	-3.14596	-4.20137	-1.54831	-0.742775	-0.916966	-1.65542
CEMIP	-3.93299	-3.73965	-0.978349	-3.59319	0.00767382	-7.80669	-6.09805	-0.795378	-3.00022	NaN	NaN	NaN
CEND1	NaN	NaN	NaN	NaN	NaN	NaN	NaN	-1.0058	NaN	NaN	NaN	NaN
CENPA	-0.769659	NaN	-4.74671	NaN	NaN	NaN	-3.47436	-2.55379	-1.60038	-1.8128	0.0857807	NaN
CENPB	-1.06549	-0.612086	-0.927228	-0.386523	-0.203475	-0.526759	1.62505	-0.124607	-1.42441	-0.644147	-1.29237	-2.84601
CENPC	-0.309253	0.162403	-0.470828	-0.583301	-0.356204	-1.12724	-1.14256	-1.09192	-2.07201	-0.810116	-2.76123	-0.858236
CENPE	2.07483	2.2488	0.082313	-2.71011	2.55711	1.93075	-3.93779	-2.18245	NaN	-6.22203	NaN	-3.45344
CENPF	-2.00092	-2.06732	-3.60223	-1.97248	-2.74664	-2.53959	-2.53172	-1.89802	-3.07476	-6.15979	NaN	NaN
CENPH	0.0592744	-1.83828	NaN	0.264351	-2.39896	0.820437	-2.62899	-3.039	NaN	NaN	NaN	NaN
CENPI	NaN	-4.55944	NaN	-0.855434	-3.8912	-5.6839	-5.35534	-3.46186	NaN	NaN	NaN	NaN
CENPJ	-3.83864	-3.52476	-5.26391	-5.58582	-6.90479	-5.6415	-1.9038	-4.82974	NaN	NaN	NaN	NaN
CENPK	-3.92362	-3.73917	NaN	NaN	NaN	NaN	-1.59766	-1.04523	NaN	NaN	NaN	NaN
CENPL	-3.62613	-2.27555	-3.15444	-4.12534	-3.27137	-3.00954	-2.74316	-2.42936	NaN	NaN	NaN	NaN
CENPN	-3.89735	-4.58396	-4.82673	NaN	-2.76797	-2.4966	-3.54997	-3.24292	NaN	NaN	NaN	NaN
CENPQ	-6.7951	-8.80789	NaN	-3.28781	-4.55434	NaN	-1.36878	-2.22614	NaN	NaN	NaN	NaN
CENPT	-0.869859	-0.791998	-1.1771	NaN	-3.48827	-2.11019	-3.38447	-0.688148	-5.98977	NaN	-5.19531	NaN
CENPU	-5.18343	-4.30288	-4.65634	0.073359	-3.0305	-0.534288	4.4286	-0.399408	-2.88172	-5.16667	NaN	NaN
CENPV	-3.06626	NaN	NaN	-2.59604	NaN	NaN	NaN	-1.26938	NaN	-2.50785	-1.74796	NaN
CENTA2	-1.21141	-0.221829	-0.587919	-3.05254	-3.04881	NaN	2.87172	-5.39359	-4.09035	-6.23759	-4.59086	-3.89466
CEP104	-4.09307	-2.28874	-1.44913	-3.98965	-7.63511	-4.61927	-5.0286	-4.6965	NaN	NaN	-3.19494	NaN
CEP112	-0.481574	-3.66652	NaN	-5.53965	-2.05074	-4.65773	-3.61851	-2.34603	NaN	-2.02962	-2.29512	-6.4524
CEP120	-1.22738	-1.43576	-2.15062	-1.02895	-2.41771	-3.27532	-3.81377	-5.19439	-7.02084	-2.73247	-7.88448	NaN
CEP128	1.36895	-1.03606	-0.432958	-1.85201	-0.414593	-0.10728	-0.660433	-0.232625	-1.96485	-3.3954	-3.95906	-7.44953
CEP131	-0.837572	-1.04534	-2.13402	0.057532	-1.46863	0.636775	-1.32848	-0.32396	-1.78173	-1.78947	-3.46267	-3.97317
CEP135	-1.1866	-2.17312	-1.14639	-0.30909	1.53403	-1.90721	-1.60627	0.483067	-3.88393	-3.15498	-3.52695	NaN
CEP152	-0.696264	-0.480079	-4.16415	-5.14776	-3.45357	-4.118	-5.41254	-3.92085	NaN	-3.74655	NaN	NaN
CEP162	-5.87998	-2.67468	-4.3386	-2.42462	-4.83121	2.20142	-2.41794	-5.34367	NaN	NaN	NaN	NaN
CEP164	2.10765	-0.494706	-2.05277	NaN	-1.2935	1.44562	-2.07388	-3.64822	-5.79987	-6.50033	-6.21918	NaN
CEP170	1.17227	0.690127	0.578437	-0.218064	0.517425	0.602711	0.641772	2.82915	-3.27235	-1.28691	-2.9664	0.337997
CEP170B	1.48692	-0.586696	1.01345	-0.758528	-3.04519	-1.62447	-0.313671	-0.640476	-1.34681	-0.277723	6.40415	6.37751
CEP192	-3.28286	1.17241	2.49258	0.808916	2.52084	-5.11133	-2.29454	-0.123024	2.0833	-4.48728	-1.90375	-6.2338
CEP250	-1.7078	-2.26794	-1.68828	-3.14652	-0.331654	-1.15891	-3.26383	-1.09072	-7.78292	-6.16395	-3.38995	-3.93561
CEP290	-0.766981	0.261879	-3.05489	-3.6115	-3.34502	-0.929694	-3.60656	-2.02555	-7.39549	-7.10857	NaN	NaN
CEP350	-1.17515	-2.57107	-2.66424	-4.02672	-2.16622	-1.91796	-3.92569	-2.41633	-4.03994	-4.26446	-6.82749	NaN
CEP41	2.12401	1.19833	-0.728088	-4.76203	-2.03723	0.525326	-1.7188	0.990062	0.634045	-1.62701	1.23155	1.07035
CEP44	-5.59465	-2.82292	-1.46193	-0.294105	-1.88741	NaN	0.0195942	-1.17036	-2.17435	-2.40097	-1.24333	NaN
CEP55	-3.39204	-3.44336	-3.56212	-0.603007	-5.96017	-2.05406	-1.06877	0.543479	NaN	NaN	NaN	NaN
CEP57	0.419856	-1.70058	-1.9913	-1.29912	-4.3635	2.37936	-1.81567	-1.48572	-3.81454	-2.28351	NaN	NaN
CEP63	-5.03268	-3.1578	-4.71834	-3.38188	0.391353	-6.66576	-5.73218	-2.53278	NaN	NaN	NaN	NaN
CEP68	-2.96359	-1.01222	-2.10768	NaN	-0.2175	-2.32541	-3.036	-2.99107	NaN	-5.81091	-2.11285	NaN
CEP76	-3.47999	-5.67244	-4.74698	-5.67928	-4.11526	-7.73526	-4.34645	-3.36264	-6.51518	-4.81025	NaN	NaN
CEP78	-3.18626	-3.62866	-3.74365	-3.34435	-6.55101	-1.22811	-3.55338	-2.83594	-4.16509	-4.37942	-4.44909	NaN
CEP85	-0.14036	-1.59167	0.0131958	-4.36529	0.198062	-1.49465	-0.291588	-0.620788	-4.77408	-3.62205	-3.88355	NaN
CEP89	-2.98327	-6.23665	-6.91989	-5.58162	NaN	-4.79204	-5.40212	-1.55849	NaN	NaN	NaN	NaN
CEP95	-7.6017	-4.99797	-7.34234	-2.45056	NaN	NaN	NaN	-5.99387	-7.69892	-6.21139	NaN	NaN
CEP97	-1.37916	-3.02146	-4.01292	NaN	-1.68998	-4.24115	-0.97072	-0.0588937	-5.58113	-5.16016	-4.44712	NaN
CEPT1	1.05069	1.27302	1.67154	5.83e-05	1.4578	0.35673	1.61517	1.43631	1.36481	2.26238	0.383888	NaN
CERCAM	-2.99424	-3.37875	-2.53769	-3.02681	-1.26669	-1.01258	-1.14071	2.55307	-4.56017	NaN	-3.18505	NaN
CERK	-5.72701	-8.30874	NaN	NaN	-6.70887	NaN	-4.61088	-0.825624	NaN	NaN	NaN	NaN
CERS2	1.63743	1.03824	1.71277	1.92692	0.611918	1.2537	3.62012	2.30973	-0.173415	0.312706	0.0140857	-1.49048
CERS3	NaN	-6.09303	-3.2433	-5.51504	-3.18244	-1.6546	1.68874	-6.75842	3.45254	1.71653	0.243351	3.6374
CERS4	-1.00743	0.210268	-1.54371	NaN	-1.70121	-0.983206	NaN	NaN	2.77178	-0.649339	-1.48426	NaN
CERS5	-0.174466	-2.12742	-4.30777	NaN	NaN	-5.33063	0.2162	-3.13678	NaN	NaN	NaN	NaN
CERS6	-4.72735	-2.71326	-2.3883	-0.660423	-2.87226	NaN	1.26427	-0.782828	-3.93783	-0.927416	-4.63084	NaN
CES1	4.37013	4.72183	3.76253	3.18949	1.46383	3.05824	-0.86445	2.52554	1.84163	3.37457	4.64502	3.36123
CES2	-1.89459	-1.11196	-1.46174	-0.336331	-1.49346	-4.15086	1.81329	-0.311288	2.21771	2.16754	0.424471	1.51069
CES4A	NaN	-2.54139	-7.11385	-3.67552	-6.52798	-2.44552	4.05546	-0.531251	-0.639125	-2.12613	-0.114992	-3.42075
CETN2	2.02292	0.919884	1.23206	2.36634	1.71017	4.2989	4.01485	2.98418	1.46054	3.04119	1.30111	3.7494
CETN3	-4.9498	-3.42789	-3.72059	-2.41625	-3.94077	NaN	-3.40955	-3.35695	NaN	NaN	NaN	NaN
CFAP20	0.854061	0.538845	-0.184861	-1.04138	0.760339	0.838088	1.07132	-0.482227	-3.15763	-0.0419128	0.519569	-2.37035
CFAP36	-3.38857	-3.52782	-1.55984	-0.709357	-1.97737	-1.43571	-0.93799	1.11597	-4.84329	-2.29037	-4.79899	-4.93823
CFAP97	-1.63108	-1.86749	-4.44496	-3.78746	-4.0035	-3.53821	-3.00815	-0.624529	NaN	NaN	NaN	NaN
CFB	-2.55947	-3.1962	-1.9018	-3.19282	-3.19798	1.99059	-5.67802	-3.29978	3.4049	2.78011	3.3668	2.16086
CFD	1.86766	0.245355	0.82028	-2.13062	-0.749153	-5.40639	NaN	-1.91764	5.00959	4.69819	7.64704	4.78462
CFDP1	0.420856	-0.437448	-1.31199	2.29244	-0.911513	0.890949	0.788536	2.12569	-0.871377	-0.0268907	-4.19966	-2.79358
CFH	NaN	NaN	NaN	NaN	NaN	NaN	NaN	NaN	-1.72408	-4.73903	NaN	NaN
CFHR1	NaN	NaN	NaN	NaN	NaN	NaN	NaN	NaN	2.01312	1.49154	2.47546	-0.242422
CFHR5	NaN	NaN	NaN	NaN	NaN	NaN	NaN	NaN	-0.517658	0.328942	2.50093	-2.19116
CFI	-2.4544	NaN	-6.6136	NaN	-4.35769	NaN	-2.6586	-6.97253	-0.513375	-1.03641	0.019508	-2.70361
CFL1	11.0453	9.52435	9.21783	9.8558	9.17498	10.1545	8.18847	8.98259	8.45082	8.50054	8.3264	7.97148
CFL2	0.93285	0.321058	2.00057	1.42187	3.44974	1.57008	2.24142	4.83746	1.33518	2.95692	2.77126	1.81942
CFLAR	-0.715803	-1.52383	-1.23912	-2.74843	-0.821799	-1.94344	-2.29242	-3.64077	-2.98988	-3.37862	-5.44929	NaN
CFP	-5.95104	-2.13382	-2.07636	NaN	-4.61656	NaN	-1.95247	-6.41411	-0.141764	-0.917564	-1.84059	NaN
CGGBP1	1.56091	2.19078	1.36387	0.962965	1.38046	1.88809	2.15143	1.61187	1.33256	0.75191	-0.144707	NaN
CGN	-3.60713	-3.60513	-2.8685	-4.44123	-2.03332	-1.61696	-1.29914	-4.82244	-0.986987	-0.60264	-1.72337	0.0628417
CGNL1	-1.76431	-0.887737	-2.31368	1.97525	-0.00633262	-2.99675	-2.47932	-2.86335	-3.90059	-3.93677	-2.46051	-5.7864
CGREF1	4.27719	3.65899	-2.7132	NaN	1.98878	0.345147	NaN	-2.75223	NaN	NaN	NaN	NaN
CHAC1	0.274078	NaN	-0.861179	NaN	NaN	-0.39669	-5.04381	NaN	-2.19717	-1.96408	NaN	0.308133
CHAC2	-0.0915232	-0.847312	-1.20747	2.40704	-1.32837	NaN	-1.14973	-0.372797	-0.356196	-2.5744	-2.23864	NaN
CHAD	NaN	-2.7308	-1.93735	-0.130877	-4.5143	NaN	-4.13952	NaN	NaN	-3.5479	NaN	NaN
CHAF1A	-4.50586	-1.23126	-1.94974	-1.89713	-2.57592	-6.2298	-0.461706	-0.362319	-5.33466	-5.54813	-7.12926	NaN
CHAF1B	-5.2255	-4.59366	-4.01585	-3.91549	-2.67061	-2.71438	-1.79206	-0.168308	NaN	NaN	NaN	NaN
CHAMP1	0.960795	0.319993	0.0553077	-0.0198169	0.490631	0.310475	0.407433	0.31066	-0.00813834	-0.36982	-2.04882	-3.81311
CHCHD1	0.17792	0.38588	0.282905	-0.105088	-0.203475	-0.686023	2.57774	1.55463	-0.273289	0.654957	-1.7242	NaN
CHCHD2	4.3541	3.44359	4.1125	5.23382	2.69634	3.90489	4.37652	3.48872	1.45501	3.77066	2.36779	3.16663
CHCHD3	5.356	5.02906	5.2152	5.64581	4.61342	5.06177	4.40274	4.26297	2.06871	4.09461	3.55868	0.162401
CHCHD4	3.40821	2.92052	3.74654	1.90365	2.76206	1.93138	1.77902	2.27402	-0.68848	-1.11614	1.5137	-0.6341
CHCHD5	-0.0827092	-2.24189	-0.295055	-2.08376	-2.33792	-1.11118	2.38568	2.00007	-2.53324	-0.393081	-0.742077	0.970766
CHCHD6	2.00869	1.73741	2.46544	3.3759	1.43417	0.884636	3.33995	1.86249	3.94544	1.88009	0.516969	-3.14692
CHCHD7	0.779614	0.118808	0.872521	NaN	-0.58931	NaN	-5.41773	-0.362608	-2.02191	-1.35722	-3.24594	NaN
CHD1	-2.37719	0.308231	-1.12816	-2.35052	-0.285657	-1.38252	-0.499981	-0.935591	-2.1957	-2.7685	-4.63796	NaN
CHD1L	-0.54611	0.155222	-0.0300795	0.168113	-1.41806	0.732698	0.575885	0.71281	-1.27349	-0.612942	-2.684	-1.8595
CHD2	-0.661237	-1.56818	-0.36668	2.17287	-0.617259	-0.916325	2.48266	-0.399164	-1.57781	-1.93611	0.59374	-1.60994
CHD3	0.937103	-1.06064	-3.84263	-0.77156	-1.26227	-1.47841	-1.33364	-0.913757	-2.83616	-0.540888	-2.52251	NaN
CHD4	2.75674	1.89832	1.72885	1.46211	2.08422	2.28838	2.79133	2.66608	2.77624	1.67609	0.830981	-1.69533
CHD6	-2.12058	-2.42754	-3.77726	-5.42962	-1.23745	-4.04632	-4.15275	-4.19366	NaN	-6.37854	NaN	-4.44358
CHD7	NaN	-8.36754	-5.0538	NaN	NaN	-4.2455	-3.46728	-8.32894	-7.0985	NaN	NaN	NaN
CHD8	-3.18898	-1.90343	-2.96412	-3.51932	-2.02826	-3.84984	-0.733458	-1.31982	-3.04496	-3.50589	-4.97341	NaN
CHD9	-7.18003	-4.76753	-3.65478	NaN	-5.99106	-4.7857	-3.09346	-4.00074	-0.022561	1.35473	2.07658	2.8301
CHDH	0.414644	-1.86301	-2.94645	NaN	-2.69769	NaN	-4.81017	-3.94576	-2.384	-2.63685	-1.73284	-3.36945
CHEK1	-1.22965	-1.36608	-2.64375	NaN	-3.27678	-2.12833	-1.35803	-1.05379	-4.88018	-5.58315	NaN	NaN
CHEK2	-0.975303	-1.77033	-2.43556	-0.925422	-7.29217	NaN	-2.65839	-1.99892	-2.63801	-1.72101	-1.67221	NaN
CHERP	1.22737	1.23946	1.21603	1.23977	0.897308	0.976757	2.36872	2.63005	1.38862	1.24264	-0.00332239	-2.05928
CHFR	-2.11299	-1.33709	-2.16226	-1.56844	-3.71615	NaN	-2.78735	-0.753523	-2.56119	-4.41333	NaN	NaN
CHGA	-5.46811	-6.27089	NaN	NaN	NaN	NaN	-3.02388	-4.81224	-2.64787	NaN	NaN	NaN
CHGB	-5.5002	-5.06651	NaN	NaN	NaN	NaN	NaN	-1.44693	NaN	NaN	NaN	NaN
CHI3L1	NaN	-6.63791	-5.66473	NaN	-7.98744	NaN	NaN	-4.71615	1.56299	2.40665	1.8944	4.50255
CHI3L2	NaN	NaN	NaN	NaN	NaN	NaN	NaN	NaN	1.37896	NaN	-2.51173	NaN
CHID1	2.23549	3.19113	4.99505	0.825464	1.79204	2.13689	1.48117	2.21995	-1.02616	0.45358	0.624948	1.3137
CHKA	-4.9007	-1.17833	-2.19481	-2.03754	-4.12507	-5.13767	-5.00264	-1.33097	NaN	NaN	NaN	NaN
CHKB	1.11638	1.49827	1.69474	0.469119	1.69145	2.76392	-0.247268	0.415665	1.49237	0.013031	-1.96732	1.11938
CHL1	-3.98407	-4.71654	-5.7794	-3.73174	NaN	NaN	NaN	-4.46753	-0.416273	0.746903	-0.407068	-1.17198
CHM	-1.11869	-1.11492	-1.02758	-3.74083	-2.64323	-2.49709	-1.63429	-0.913807	NaN	-3.99578	NaN	NaN
CHML	-6.77177	-4.89514	NaN	NaN	-6.74909	-4.50411	-4.51096	-2.91869	-4.48494	-3.23537	NaN	NaN
CHMP1A	4.66222	5.15119	1.99064	1.07336	2.97745	4.62905	2.47653	4.10449	3.03621	2.35672	1.45723	2.60774
CHMP1B	5.62989	4.79025	4.46195	2.86923	3.47222	2.24834	1.59335	1.28601	1.98064	-0.50882	0.277388	NaN
CHMP2A	3.33884	3.43888	3.16809	2.17752	3.10303	3.37562	2.37859	2.0589	2.43139	2.99254	1.69717	0.261224
CHMP2B	1.77195	2.6446	2.08739	0.400377	0.974501	-0.851119	1.38602	2.5963	-2.08136	1.70816	-0.811339	3.50863
CHMP3	2.41798	3.38822	3.31466	1.82658	3.61826	2.33727	3.01404	3.15559	-0.837501	1.91838	3.27757	-0.382105
CHMP4A	0.830679	1.5516	1.72642	2.18977	0.0524644	-2.85151	-0.467718	1.47187	-0.41511	1.8536	-0.912497	NaN
CHMP4B	4.66024	4.46913	4.81707	2.14446	3.6449	4.03497	3.02195	2.76452	1.70242	3.99815	2.85995	2.7026
CHMP4C	NaN	-2.75902	NaN	NaN	-2.31084	NaN	-1.87844	NaN	-3.60473	-0.932519	-2.37136	NaN
CHMP5	2.22623	2.29263	1.7789	1.01771	1.1489	3.4633	4.29733	2.88313	3.20164	4.33338	2.47473	5.44566
CHMP6	2.14935	0.698095	2.01243	3.17374	1.27251	1.64108	1.96032	1.17512	-0.0532019	1.66003	0.521128	0.112374
CHMP7	1.07773	5.08745	-0.463961	1.97607	0.0949405	-0.0465986	0.0689801	1.0492	-2.25013	-1.76661	1.1666	1.91547
CHN1	-2.62535	-3.55281	-2.9577	-1.55518	-0.768266	0.536255	-2.04256	-1.44762	-4.08526	-4.23246	NaN	NaN
CHN2	-1.33022	-3.55749	NaN	2.45978	-4.0277	1.53864	-2.44775	-2.09991	NaN	NaN	NaN	NaN
CHORDC1	3.56066	1.80687	2.61733	2.64104	1.2896	2.70702	2.73542	4.05752	2.7141	2.33723	-1.25816	-0.232874
CHP1	5.69482	4.12259	4.68279	4.61538	2.38307	4.27307	3.80561	4.6825	3.92952	3.85855	2.32531	1.3997
CHP2	NaN	NaN	NaN	NaN	NaN	NaN	-3.31005	-1.55888	-0.362695	0.726812	-0.621728	-2.12143
CHPF	-1.75253	-2.71972	-6.45725	NaN	-4.08683	-6.00028	-1.42466	-0.257841	-5.35923	-5.60575	-5.67854	NaN
CHPF2	-2.82454	-1.57033	-1.78016	-3.76838	-1.01952	0.847254	-2.06474	0.327174	-4.61971	-3.00026	-4.30764	NaN
CHPT1	NaN	-6.09727	-2.62833	1.05285	NaN	NaN	-0.821882	-0.56917	NaN	NaN	-1.66562	0.00569425
CHRAC1	1.43417	1.21159	0.57846	-2.08624	-0.375034	-2.80109	1.49354	1.63688	4.94422	0.486272	-1.24795	-0.881036
CHRD	-1.98322	-4.36403	-5.05782	-2.79839	NaN	-0.85812	-5.67219	NaN	-5.72776	-5.05996	NaN	NaN
CHRM2	NaN	NaN	NaN	NaN	NaN	NaN	NaN	-1.38661	NaN	NaN	NaN	NaN
CHST11	1.64087	2.79229	NaN	NaN	-2.96346	0.633153	-2.67245	-0.75535	NaN	NaN	NaN	NaN
CHST12	-1.54772	-7.61167	-4.40119	NaN	-5.98833	NaN	-4.72112	-1.81604	NaN	NaN	NaN	NaN
CHST13	-3.29819	-2.78184	-0.634413	NaN	NaN	NaN	-3.57489	-5.41113	NaN	NaN	-1.56678	NaN
CHST14	-1.45052	-2.28584	-2.32364	-2.88523	-3.60675	0.917758	-1.1785	1.39085	-2.24848	-3.99527	-1.3695	NaN
CHST3	0.146314	-3.36225	-2.86887	-2.34959	-3.9563	-3.81658	-1.49344	-1.10786	NaN	NaN	NaN	NaN
CHST7	-6.27092	-4.48412	-3.76388	-2.01793	-4.63017	NaN	-4.72433	-2.52813	NaN	NaN	-6.80999	NaN
CHSY1	-3.96294	-4.51556	-5.72306	-6.44865	NaN	NaN	-3.71621	-1.83754	NaN	NaN	NaN	NaN
CHSY3	-5.01505	-9.55245	NaN	-3.90974	-1.99762	-5.71651	NaN	-1.439	NaN	NaN	NaN	NaN
CHTF18	1.45164	1.43198	-0.598195	-5.1991	-2.71972	-3.61386	0.286986	-0.851506	-1.9943	-2.1214	-0.697792	-1.60837
CHTF8	0.397855	-4.52342	-2.79048	-1.63326	-2.92299	-2.29188	-0.933678	3.03675	-4.41054	-2.53857	1.36306	NaN
CHTOP	-0.541818	-0.0644655	0.870926	-2.25524	-0.62347	2.48374	2.52587	2.36296	1.23348	2.30061	-1.55739	-1.86623
CHUK	1.70795	-0.802358	-0.58908	0.999665	-0.716041	-1.18052	-1.21425	-0.069109	1.89232	-0.241119	-1.88072	-1.16187
CHURC1-FNTB	-0.530513	-1.22512	-2.31961	NaN	-2.61447	NaN	-7.22524	-0.200693	-4.29207	NaN	-3.71363	NaN
CIAO1	1.8543	1.72149	1.45788	1.13639	1.30426	0.653647	-0.0805626	1.38601	-1.14664	-0.233601	-0.727874	NaN
CIAPIN1	2.47024	1.8694	1.85862	2.43044	2.33278	2.45874	2.25081	1.48212	2.09253	2.473	-0.184175	0.00615247
CIB1	1.75788	-1.29546	1.44537	1.85749	-0.0793882	0.428702	1.10738	-1.21429	-1.84597	NaN	-0.119988	-1.24517
CIC	-2.99493	-2.06873	-2.39214	-2.42187	-1.88576	-3.80895	-1.07197	-1.15693	-4.98745	-2.66715	-3.93017	NaN
CILP	NaN	NaN	NaN	NaN	NaN	NaN	NaN	-4.88951	-0.702238	-3.21637	2.40394	0.52413
CILP2	NaN	-10.6024	-6.99239	NaN	-7.6795	NaN	-7.4426	NaN	-2.95407	-3.7996	-0.757336	-1.48072
CINP	-0.716958	-3.6864	-3.06713	-3.19048	-3.76944	-5.09011	-1.50792	-0.252592	NaN	-2.38647	NaN	NaN
CIR1	-4.51555	-4.75671	-4.88237	NaN	-2.56586	NaN	-2.08426	-0.596863	-3.10687	0.448869	-4.63483	NaN
CIRBP	5.52262	3.83611	5.06439	3.82113	5.07313	6.14371	3.31459	3.05062	2.79378	4.69302	4.34873	3.49767
CIRH1A	0.698087	-0.844488	0.188612	0.403026	-0.590605	0.0243427	1.90676	1.41982	-0.0691127	-0.699204	0.331459	NaN
CISD1	4.81932	3.80537	4.50556	3.7574	4.05424	6.8098	3.83866	3.41673	5.75049	6.01231	4.22744	1.74533
CISD2	5.17299	4.77184	5.09191	4.86701	3.52679	4.6975	4.91921	3.33573	2.69522	2.53483	3.09051	4.70306
CISD3	-2.82134	-0.966394	0.632996	0.316676	-3.39371	NaN	-0.172327	-0.210392	-0.999347	0.265101	NaN	-4.06322
CIT	-0.47924	-0.599091	-2.05166	-0.411436	-0.14527	-0.818941	-1.22038	-0.224641	NaN	-5.79383	NaN	NaN
CITED2	NaN	NaN	NaN	NaN	NaN	NaN	NaN	0.451257	-1.26338	NaN	NaN	NaN
CIZ1	-4.95539	-2.09533	-1.85953	-0.430997	-1.40566	-6.15179	0.931863	-1.98678	-3.5195	-0.738247	-4.27397	NaN
CKAP2	-0.826435	-0.300962	-7.99676	-5.86464	-3.9102	NaN	-2.91943	-1.63731	NaN	NaN	NaN	NaN
CKAP2L	-1.25339	-8.11146	-9.91158	-5.1573	NaN	-1.18125	-1.61601	-0.558453	NaN	-4.85652	-9.65815	NaN
CKAP4	2.70585	4.00853	3.01555	3.97897	4.39558	5.28327	6.35502	7.33295	5.4649	5.29201	5.6905	1.80317
CKAP5	2.52979	2.93819	1.78544	1.6524	1.41214	2.12519	2.94994	3.04239	2.64368	2.48711	1.54838	2.11469
CKB	1.41309	2.49327	2.61037	1.29631	1.84476	3.4241	2.03693	3.84552	6.09251	7.28737	6.8028	5.9178
CKM	0.391697	-0.0924972	-1.39729	0.129772	-0.134095	2.33902	-3.3666	-1.62008	0.39296	4.18506	1.69621	2.6348
CKMT1A	1.06291	-0.188301	-0.341883	1.42404	-0.445635	1.0426	6.45248	-0.398033	6.17722	5.48912	4.43764	2.45536
CKMT2	NaN	-4.17928	NaN	NaN	-1.33558	NaN	NaN	-7.88737	-3.66535	-2.68568	5.92024	-1.1058
CKS1B	-1.40285	NaN	NaN	NaN	-2.37178	0.779315	-1.19053	2.35113	-0.969924	-1.63987	NaN	NaN
CKS2	-1.27971	-3.54019	-1.51897	NaN	-2.6078	NaN	-1.93165	1.87132	-0.427949	-2.91321	NaN	NaN
CLASP1	-6.21866	-6.0492	-2.21161	-9.29611	-4.19732	NaN	-2.85537	-6.73109	0.379877	-3.55564	NaN	NaN
CLASP2	NaN	-4.22503	-5.94843	-3.40894	-3.91396	-1.40658	-2.19077	-4.23201	-5.19012	-4.35749	-3.97175	NaN
CLASRP	-1.21739	-1.30927	-1.30253	-1.9711	-1.86676	0.48067	-1.99373	-1.32378	NaN	-2.65626	-1.89892	-4.5856
CLC	-1.06759	-2.69152	-0.0703524	NaN	-2.74508	-1.31112	-2.11202	-1.6281	-1.70666	-1.43631	0.656356	0.672148
CLCA2	-2.89476	-4.70893	-2.95457	-5.33773	-1.29017	-1.22356	1.97024	-3.88237	2.62879	1.88657	0.875589	-2.38115
CLCA4	NaN	NaN	NaN	NaN	NaN	NaN	NaN	NaN	-1.59262	0.952117	-1.99519	-2.85857
CLCC1	0.949127	0.770729	1.70723	1.10854	0.289174	0.531579	0.677078	1.4172	-0.412788	-0.582016	-1.46729	-0.46783
CLCN2	-4.63833	NaN	NaN	NaN	NaN	NaN	-6.72458	-7.82074	NaN	NaN	NaN	NaN
CLCN3	-2.55131	-1.21452	-0.139461	-3.43097	0.845813	-2.71765	-1.37883	-0.685767	0.194503	-0.328992	-1.68154	-5.92271
CLCN5	-2.32729	-3.48543	-2.5515	-4.57807	-6.16022	-5.18158	-3.26322	-2.87086	NaN	NaN	NaN	NaN
CLCN6	-3.10941	-4.22835	-1.78039	-2.55405	1.82004	-2.19065	-3.54822	-3.20297	NaN	NaN	NaN	NaN
CLCN7	-0.205186	0.638969	1.09337	-1.29068	-0.758911	1.44156	-0.957381	0.254979	-0.837793	-0.916541	-2.05928	-5.04479
CLDN1	-1.48672	NaN	NaN	NaN	-1.49775	1.80002	1.98407	-3.41986	0.98761	2.36869	-2.19584	-1.46653
CLDN11	2.79166	-0.92879	1.0391	NaN	-2.90917	0.852055	0.112474	4.12945	-4.64239	-4.35422	3.16111	NaN
CLDN3	NaN	NaN	NaN	NaN	NaN	NaN	-0.627391	NaN	0.600636	-1.46314	NaN	-0.304708
CLDN5	NaN	-2.94651	-2.02696	NaN	2.22175	NaN	-2.28069	-3.76245	NaN	NaN	NaN	NaN
CLDND1	-1.17734	-0.395034	-2.83158	2.18388	-1.83832	-2.12032	0.726601	-1.299	-1.15389	-0.718698	-1.32894	NaN
CLEC10A	3.40894	1.18088	0.635223	-0.209374	-5.60958	-3.74077	-1.1693	-6.31342	NaN	NaN	NaN	NaN
CLEC11A	-9.05911	-3.17592	-2.47902	NaN	-2.7515	-0.887749	-3.98693	0.530647	-2.70387	-3.40496	-1.07093	NaN
CLEC14A	-4.82193	-0.821524	-1.22431	0.835221	-0.0929862	NaN	-8.57947	-2.40958	-4.3935	NaN	-3.04192	NaN
CLEC16A	-3.47287	-2.74418	0	-3.04595	-2.00095	-2.2305	-0.345108	-1.3002	-7.802	-3.11084	-3.01572	NaN
CLEC1B	NaN	-3.59128	-6.00857	NaN	NaN	NaN	NaN	-4.1847	NaN	NaN	NaN	NaN
CLEC2A	NaN	NaN	NaN	NaN	NaN	NaN	NaN	NaN	-2.31706	0.0417216	-4.07572	-1.92324
CLEC2B	NaN	-2.5175	-0.50086	NaN	-0.445167	NaN	NaN	-0.766808	NaN	NaN	NaN	NaN
CLEC3B	0.587587	1.89714	2.1056	2.61638	1.69774	-0.142945	1.46024	0.0537874	4.55899	5.12634	7.77047	8.86755
CLEC4A	-0.138444	-0.738995	-1.82774	NaN	NaN	-1.60349	-6.16521	-5.45077	-7.00809	-4.21666	NaN	NaN
CLEC4G	-4.46724	-2.47491	-0.329516	-1.03062	NaN	0.90903	NaN	-7.27167	-5.54097	NaN	-2.68822	NaN
CLEC5A	2.4139	-0.201165	-0.490072	NaN	NaN	NaN	NaN	-4.36882	NaN	NaN	NaN	NaN
CLGN	-2.33899	-3.17552	-1.68084	-0.409189	-6.0136	-4.5542	-6.70173	-2.20693	NaN	NaN	NaN	NaN
CLIC1	8.84549	7.87648	7.83101	9.441	7.4819	7.51247	7.35527	6.73246	7.01121	7.69319	6.52306	6.54611
CLIC2	7.19578	5.63351	5.90595	4.83805	7.1981	1.65089	1.29297	0.308315	3.51214	2.77555	4.19921	5.8561
CLIC3	0.532373	-0.404601	-0.3508	-0.970533	-1.91004	0.613355	3.12293	2.84083	5.73656	5.60849	2.98137	2.81815
CLIC4	5.25973	4.42355	4.21713	4.03127	5.91448	6.10263	4.51133	6.84747	3.49963	4.08579	5.40355	3.65818
CLIC5	-3.85942	-1.84112	-2.36966	NaN	3.08794	-1.62028	NaN	NaN	-3.73102	-2.28362	NaN	NaN
CLIC6	-3.58938	-1.47285	-0.310537	-0.444305	-0.213508	-1.18558	-0.588944	0.187817	-0.166246	0.0556256	2.21619	-3.14358
CLINT1	4.59404	4.39886	5.01573	2.51132	7.00065	3.58764	4.03033	5.70731	4.60282	3.64866	1.37603	-1.35577
CLIP1	2.40667	2.07861	2.19977	2.31172	1.36376	2.84539	2.11874	2.91926	3.61436	3.30617	2.1697	1.52064
CLIP2	2.09086	1.91562	2.77978	3.1351	0.591467	2.36499	0.465588	2.56345	-0.43478	0.478626	0.683387	-5.01685
CLIP4	-5.12774	-5.58969	-2.9909	NaN	-4.13301	-4.29822	-3.76114	-4.03946	-4.1973	-2.08361	-3.79167	-3.72639
CLK1	-0.927111	0.437006	-1.50214	-0.929693	-0.410703	1.03566	0.510546	-2.6727	-0.584119	-2.02196	NaN	NaN
CLK3	-2.44572	-2.05943	-3.70992	0.291382	-2.32434	1.32476	-0.068323	-1.11159	0.0231251	0.573539	-3.96624	NaN
CLK4	NaN	NaN	NaN	NaN	NaN	-6.4838	-2.19993	-3.39118	NaN	NaN	NaN	NaN
CLMN	2.9823	1.85499	0.114134	-4.43598	1.72408	-2.52857	-1.10394	-4.78876	-6.16393	-5.09093	-4.83198	NaN
CLMP	-0.320532	-3.05	NaN	-0.563991	-6.12733	-4.88242	-4.14847	1.82366	NaN	NaN	-2.59583	NaN
CLN3	NaN	-5.37601	NaN	-2.82395	NaN	NaN	-3.52763	-4.42544	5.01336	0.622392	5.77072	5.23488
CLN5	1.33593	2.69903	3.76243	0.816221	-0.359068	-0.37196	1.96662	0.648302	1.38985	0.540026	-0.722053	-4.72201
CLN6	-0.677466	0.263894	1.56464	-2.82655	0.379242	-1.15457	-0.582255	0.695382	-0.789923	-0.268744	NaN	NaN
CLN8	-4.80565	-2.76868	-0.217657	NaN	NaN	NaN	-1.71572	-5.12694	NaN	NaN	NaN	NaN
CLNS1A	3.09294	1.71917	2.35871	1.86327	0.750562	0.960843	2.43508	3.83306	1.11496	2.2647	0.93113	-0.47025
CLOCK	-4.03077	-3.29147	-4.34105	-3.04518	-5.14697	-4.16162	-1.16067	-1.3743	NaN	NaN	NaN	NaN
CLP1	-2.087	-0.920531	-1.10545	-1.37143	-0.612782	-2.61523	-0.300574	-1.9152	-1.89199	-3.14254	-4.39172	NaN
CLPB	0.901043	1.08937	1.64796	-0.110461	0.142057	0.712513	1.55525	1.39246	-0.738946	-0.898596	-2.32596	-4.30159
CLPP	1.16512	1.43227	0.507947	1.00219	1.65058	0.97092	2.86711	2.98453	0.655988	1.6093	0.513035	0.634351
CLPTM1	0.873348	0.119624	0.835669	0.641186	0.0462335	1.96954	1.24228	2.87895	-1.57973	-0.222844	2.66176	-2.09418
CLPTM1L	-0.124772	-1.36837	-0.416112	-1.66907	-0.605831	-1.44504	1.37102	0.885936	-1.71427	0.223593	-0.391615	-0.601063
CLPX	2.00694	2.09897	0.888979	0.386771	1.62134	-0.374537	2.83343	1.60007	1.08174	0.313219	-1.18043	0.270255
CLSPN	-4.00454	-4.61098	-5.81524	-3.93694	-5.79737	-7.59305	-3.37446	-3.07349	NaN	NaN	NaN	NaN
CLSTN1	-3.88573	-1.81911	-9.51454	-0.274363	-1.47896	-0.0434522	0.0110498	-1.33689	-0.818934	-3.21418	-2.21295	-3.3595
CLTA	5.64888	6.83759	7.81181	4.77416	5.25592	4.25631	4.18403	6.34365	1.55777	4.96153	3.44743	-1.10628
CLTB	5.68653	5.51341	5.54568	6.31183	4.75638	4.26454	5.46919	3.20249	5.3594	5.31414	5.60487	0.154072
CLTC	6.59127	6.33917	7.46621	5.46024	5.80443	6.24765	5.71462	6.28145	5.79158	5.56632	5.08406	3.72372
CLTCL1	-2.29616	-3.82375	-1.58953	NaN	-2.87534	-5.37267	-4.13493	-2.86903	-4.27225	-4.86059	NaN	NaN
CLU	-1.13462	-0.90212	0.1966	-0.640514	1.07716	-1.74704	-1.92163	1.37943	5.15395	4.79268	6.37352	4.33494
CLUAP1	-1.08445	-0.696331	-5.1656	-4.17183	NaN	-3.4521	-2.94617	-1.42773	-3.44875	-2.6224	NaN	NaN
CLUH	-6.98327	-5.57153	-4.05844	NaN	-4.92601	-5.38427	-4.52459	-3.87836	-2.53615	-3.86323	-5.73009	-4.98147
CLYBL	0.576029	0.994875	2.30709	1.44775	1.59685	0.319447	-1.96735	-1.66724	-0.970991	0.573003	1.31212	-0.623145
CMA1	2.81661	4.73854	5.76791	12.2227	1.77446	2.24364	3.56681	1.69811	5.38073	4.29192	8.11688	6.43437
CMAS	3.03043	2.79398	2.57538	3.19663	3.20723	3.39653	2.60879	1.01426	1.52908	1.05062	0.38674	0.207886
CMBL	1.47482	1.14371	2.71803	3.01911	0.1547	-0.192234	0.863775	2.08845	-0.640229	1.12892	1.19631	-0.147735
CMC1	1.21906	1.97626	2.73809	2.14552	2.33575	3.09333	4.21777	3.37266	0.0469929	0.176685	0.438332	1.80087
CMC2	2.21812	2.22349	1.58245	-0.308982	-0.377936	1.79267	3.79264	2.48696	-0.0931385	-0.30374	NaN	NaN
CMC4	3.16432	1.19388	1.91203	1.89199	1.61155	1.05567	-1.19557	0.945707	-0.0519027	0.00180078	-5.61592	0.8355
CMIP	-2.59602	-2.47542	-1.8343	-2.68263	-0.49119	0.0726936	-0.763065	-1.64274	-1.8256	-0.894974	-3.89831	-3.79192
CMKLR1	-3.79609	0.373153	3.25987	-2.55621	-4.15765	NaN	NaN	-2.04052	NaN	-2.69397	-1.59368	NaN
CMPK1	4.18865	4.08344	4.17593	5.26274	4.00336	5.19816	3.33438	4.63891	5.89552	5.98589	5.00056	4.43128
CMPK2	0.715959	-0.112697	0.784741	0.663835	2.00928	-1.63478	-3.61175	-2.68114	0.668173	-2.34924	-2.51754	-1.50037
CMSS1	-0.325429	0.461379	-2.42473	0.0202099	-0.456919	-1.2914	1.93093	-0.195587	-1.06313	-0.409293	-3.82469	-4.21493
CMTM3	1.05834	1.7243	-0.474368	-1.63897	-7.37623	NaN	NaN	-1.8633	-0.452334	NaN	-3.34143	NaN
CMTM5	-3.66444	-0.80658	-1.73343	NaN	1.25497	NaN	-3.13024	-2.7789	-4.44299	NaN	-1.42516	-2.64938
CMTM6	1.63313	2.3757	-0.209174	-0.347417	-0.81102	-0.736771	1.14222	0.548454	-4.45811	0.787224	-0.328938	-0.911522
CMTM7	2.20309	1.55626	2.8456	0.0342301	0.177836	-3.48716	0.852458	-2.04755	NaN	-2.27331	NaN	NaN
CMTR1	-0.81156	-0.816833	-0.469991	0.655103	0.709251	-0.958239	-0.397952	0.589928	-2.05226	-1.71513	-1.44612	-3.75654
CMTR2	-2.85968	-1.96753	-3.21395	-1.48625	-4.38136	0.32814	-0.687952	-1.35908	-3.51813	-5.87798	NaN	NaN
CNBP	4.33024	4.00613	3.52807	2.77	3.94025	3.18715	3.38238	4.9263	3.65432	4.55252	3.5414	2.13384
CNDP1	-6.04828	NaN	NaN	NaN	-0.999184	NaN	NaN	-2.18581	-3.02816	NaN	-2.91599	NaN
CNDP2	6.4858	5.16271	6.4246	4.7528	5.23359	6.14518	4.1462	4.18445	5.87923	5.05293	4.93251	5.09873
CNEP1R1	4.87659	1.74932	1.29496	0.0880819	1.69666	1.33834	0.814371	0.509189	-2.07558	-3.04236	NaN	NaN
CNIH1	1.22766	0.938985	0.421183	1.37935	-0.901602	-2.56075	2.87255	NaN	NaN	NaN	NaN	NaN
CNKSR1	-6.60795	-5.862	NaN	-4.25847	-7.25585	-3.88347	-1.00859	-4.48482	-3.2156	-1.36336	NaN	NaN
CNKSR3	2.16309	1.18322	-1.23422	-2.10531	0.545851	-2.66704	-3.76585	-3.19533	-6.86346	-4.39383	-4.88599	-3.38359
CNN1	-4.3145	-4.05562	-1.86662	NaN	-5.12899	-0.367014	-1.8627	1.66109	1.88746	-1.55544	8.01267	4.07498
CNN2	5.31078	3.69247	4.02881	4.64027	2.8282	5.47057	5.07466	5.28664	3.48375	3.4463	3.11659	0.273685
CNN3	4.03364	2.72601	2.07669	2.45808	4.57596	4.28066	4.4502	5.65207	2.78678	2.65173	4.58344	3.65197
CNNM3	-2.69423	-1.89865	-1.61542	-1.69112	-1.24587	-2.17328	-1.49773	-1.2241	-1.84177	-1.41167	-0.767446	NaN
CNNM4	-0.342339	-1.35749	-0.623927	-1.3703	-4.9222	-2.07943	-0.712848	-2.39457	-1.51345	-3.40814	-1.2597	-4.74977
CNOT1	1.35894	2.26515	1.35773	1.13094	1.01879	2.26134	1.25252	1.52322	1.0433	1.47776	0.292785	0.931356
CNOT10	0.909777	0.595239	0.00529282	-1.44256	-0.526789	-1.50407	0.00850927	-0.626423	-1.15559	-3.003	-6.7394	-4.21772
CNOT11	-0.0790643	-0.404015	-0.343415	-2.6811	-0.803033	-1.49575	-1.90191	1.09912	0.0174861	-1.4126	-0.813956	0.790563
CNOT2	1.25693	0.0887798	0.204893	-0.932138	0.131579	-1.19699	-0.139429	0.727479	-1.76939	0.0230765	-2.22436	-3.36366
CNOT3	2.68576	2.90286	2.59723	1.23829	3.40239	1.41082	2.24153	2.66979	-0.26077	0.765236	-1.73037	-0.820288
CNOT4	-2.18768	-1.26736	-1.89479	-1.07827	-1.4129	-1.62454	-0.767283	0.158775	-1.38173	-1.96036	2.63943	NaN
CNOT6	-1.13447	-4.26459	-3.08277	NaN	-1.64511	-1.11295	-5.61051	-4.05318	NaN	NaN	NaN	NaN
CNOT6L	-0.816855	-0.759922	-1.52398	-2.16486	-0.183323	-1.88803	-1.15514	-1.6735	0.12952	0.181614	-1.81179	-4.47963
CNOT7	0.873549	0.195814	0.433312	1.1397	0.73907	1.67927	1.37601	1.0513	0.930887	1.46741	-0.634288	1.0177
CNOT8	-4.77647	-1.2767	-0.72959	-1.25746	-2.01896	-2.23009	-1.1769	-0.496687	-2.0096	-1.92808	-2.33209	NaN
CNP	3.08835	3.15169	3.40779	3.7558	3.27132	2.74765	2.87628	3.18893	3.11772	3.10995	3.03557	3.21945
CNPY2	5.04648	3.93221	4.87769	3.37047	4.08728	4.66675	3.03979	5.37269	2.91435	3.62202	2.19502	0.516109
CNPY3	4.60934	3.7765	4.65748	3.42336	1.96823	3.52732	2.37097	2.75726	1.36925	2.67199	0.963096	1.78771
CNPY4	1.91394	0.910635	2.02881	-0.632943	2.68529	2.3492	-0.0558179	4.03578	0.1038	0.541911	2.05972	NaN
CNRIP1	0.953332	2.79171	4.65055	5.10732	3.5634	1.09184	-1.46569	2.30078	-5.35523	-1.29159	1.42543	NaN
CNST	-1.25618	-0.717969	-0.806038	3.77623	0.933948	-3.16591	-1.21249	-0.460186	-1.8587	-2.82556	-4.86054	NaN
CNTFR	NaN	-2.96337	-4.9357	-4.4877	NaN	NaN	NaN	NaN	-4.7645	-3.13425	-4.94934	NaN
CNTLN	-0.684924	-3.10149	-2.44007	-6.60977	-1.15418	-0.435594	-2.31594	-4.51303	NaN	-2.62712	NaN	NaN
CNTN1	-1.37022	-1.98307	-2.89954	-0.568049	-1.95974	-3.48316	-0.665686	-2.07327	0.504357	2.85258	-0.126479	-0.176669
CNTN3	-3.94433	-3.03322	NaN	NaN	-3.24481	NaN	-2.06601	-1.43824	-9.51605	NaN	-7.51588	NaN
CNTNAP1	-1.07328	-0.81875	-2.33862	-3.48427	-1.77755	-0.948438	-2.9811	0.825297	-5.53525	-7.28651	-6.02622	NaN
CNTRL	-3.23927	-1.70071	-2.44293	-2.65995	-2.19062	-1.83846	-4.41914	-3.40202	-5.11095	-5.88012	NaN	NaN
CNTROB	-6.25341	-2.94744	-2.27381	-1.97764	-3.72522	-8.87893	-6.12034	-3.86396	-7.01512	-4.97899	NaN	NaN
COA1	-5.82916	-3.41623	-1.2577	NaN	-3.07523	-2.02059	0.293406	-1.54363	-1.75303	-3.06212	-4.46586	-1.7302
COA3	3.64599	1.856	2.0284	1.34337	1.65988	2.85262	3.59217	2.98453	2.54457	1.60459	3.72428	-1.34587
COA4	0.433769	-0.323016	1.00153	NaN	1.48597	1.6657	-0.112869	2.63063	1.24827	-1.39858	NaN	NaN
COA5	-2.50518	0.613654	0.923875	NaN	-0.767007	-3.8167	-1.53967	-1.25494	NaN	-3.55891	-0.0323953	1.26391
COA6	2.68201	1.38489	2.78744	1.41914	1.75943	2.11803	2.12977	1.56738	-0.962157	0.481666	1.13018	-1.09022
COA7	0.284719	-0.126615	0.417594	-0.637109	0.0841137	-2.22442	1.02863	0.0109191	0.847137	1.13612	0.631652	-3.27121
COASY	2.76646	2.39298	2.1876	2.27073	2.02641	2.70686	1.52793	1.95959	3.54667	3.12377	2.30147	3.72769
COBL	-9.8728	NaN	NaN	NaN	NaN	NaN	-5.87302	NaN	-1.19607	0.812301	-0.336785	-4.33068
COBLL1	-1.62127	-2.03137	-0.617941	1.42012	1.0662	-2.3642	0.329364	-1.93511	0.0299163	1.25097	-1.10466	-2.25834
COCH	NaN	NaN	NaN	NaN	NaN	NaN	NaN	NaN	-3.38227	-1.03909	0.266732	-2.65209
COG1	2.66138	1.32015	2.21944	0.703319	0.898599	1.94599	1.03359	1.17921	1.625	0.297893	-0.657495	0.239096
COG2	0.569483	0.234987	0.729806	1.56621	0.331875	0.416	1.13451	0.735988	1.18854	0.413371	0.730803	0.974283
COG3	-0.205765	0.191905	0.266007	0.370669	0.490141	0.880765	1.23745	0.975428	0.199349	0.467669	0.901888	2.28211
COG4	1.7206	0.927191	-0.446477	1.44903	1.03638	1.59829	1.12212	1.44001	-0.550067	-0.336945	1.63108	-1.6837
COG5	0.739977	0.798002	0.267653	0.465259	0.970295	0.115169	0.996501	1.70424	0.0740469	0.212985	1.11765	1.28973
COG6	0.31889	0.82847	0.245884	-0.179216	-0.150127	-0.692265	0.0367057	1.8324	-1.90219	1.21872	-1.89496	-2.09414
COG7	0.116657	0.414604	0.170387	0.533002	0.207399	-0.039979	1.31909	1.7282	0.615039	0.370233	-1.08609	-0.343763
COG8	2.32449	0.135921	0.103584	-0.630052	-1.0721	1.85271	0.82456	1.02656	0.105471	1.1951	-0.737327	-0.924842
COIL	-0.172843	-1.03161	-0.825354	-1.84634	-0.485521	-0.827436	0.836663	-0.722207	-1.18328	-1.01511	-3.57699	NaN
COL10A1	-6.2852	-2.80964	-3.00665	-3.31367	NaN	NaN	NaN	-2.43792	-3.52144	3.26752	7.78199	5.36588
COL11A1	-9.34762	-4.51299	-1.75005	-6.08959	NaN	-4.5643	-7.40899	NaN	-3.54527	-5.26698	-0.469183	-3.699
COL12A1	-0.13734	-0.598054	0.682181	-1.01669	0.183449	0.772241	1.21188	3.04167	2.8365	2.63904	4.95194	3.47136
COL13A1	NaN	NaN	-6.36156	NaN	-5.66883	-6.9904	-6.23562	-4.43395	NaN	NaN	NaN	NaN
COL14A1	-2.26004	-2.3452	-1.38514	-3.05784	-2.18455	-1.67448	-5.24904	-2.1566	2.8136	5.09553	7.68037	5.0079
COL15A1	-3.51731	-2.69765	-2.09789	-3.56359	-2.40878	NaN	-5.88766	-2.03218	1.56222	2.22153	4.54813	2.66959
COL16A1	-9.34644	-6.17274	NaN	NaN	-5.55109	-8.85349	-2.90827	-0.665413	-1.61338	0.764748	3.38208	-1.6775
COL17A1	1.45884	1.09438	0.0197984	0.25995	0.926685	0.438646	4.06826	-1.09689	2.87539	5.12122	2.81378	0.852978
COL18A1	0.298659	-1.85983	0.56507	-1.81522	-2.17602	1.24542	-1.68632	1.9998	3.79618	4.45201	4.56499	1.5841
COL1A1	0.743259	0.806917	0.228688	0.0795532	0.816921	0.7055	0.834251	5.6665	8.59691	8.85846	12.8998	11.4665
COL1A2	-0.0880694	1.36622	0.212617	0.2817	0.543553	-0.057339	0.345679	5.39772	8.92322	8.78894	12.6162	10.4165
COL21A1	NaN	NaN	NaN	NaN	NaN	NaN	NaN	NaN	1.31647	2.45357	1.25381	-2.31619
COL23A1	-1.99371	-5.54357	-4.07254	-5.65705	-2.67582	-1.35476	NaN	-2.0488	NaN	-4.88498	NaN	NaN
COL28A1	NaN	-5.3893	-3.35568	NaN	-6.96742	-6.41465	NaN	-5.9167	-0.353619	-0.560271	2.41744	-2.25539
COL2A1	NaN	-5.4586	-5.80012	-5.42887	-6.70394	-3.57277	-6.27185	-0.549361	-3.63236	-3.5993	-0.791627	-2.75785
COL3A1	1.28356	-0.650397	-0.174635	-2.19192	-0.00288285	-0.407523	-1.42963	3.51553	5.91379	6.58666	10.304	8.56397
COL4A1	-2.10445	-0.124023	0.859374	-4.33449	-1.95547	-1.74523	-4.44571	-0.232532	2.01447	3.25702	5.29505	1.29926
COL4A2	-1.67784	0.200204	0.75349	0.528279	-3.01395	-2.4137	-4.14722	-2.51335	2.01905	3.52716	5.52977	2.97501
COL4A3BP	0.477415	0.174234	1.80132	1.54018	0.454323	2.45929	0.417953	0.442441	0.872914	-0.117525	-2.63627	-6.65244
COL4A5	NaN	NaN	NaN	NaN	NaN	NaN	NaN	NaN	-3.48653	-3.29948	-2.37087	NaN
COL4A6	NaN	NaN	NaN	NaN	NaN	NaN	NaN	NaN	-1.79785	0.0226685	-3.38647	-5.26523
COL5A1	NaN	NaN	NaN	NaN	NaN	NaN	-7.46359	-4.84941	NaN	NaN	NaN	NaN
COL5A2	-3.12071	-4.33406	-4.52568	-2.56126	-3.91694	-2.24171	-3.53989	0.602855	1.22308	4.10865	7.10209	2.01027
COL5A3	-4.64568	-3.04106	-4.52144	-8.87439	-3.33857	-4.54226	NaN	-2.91999	-1.31869	-0.658168	0.949132	0.149766
COL6A1	2.57956	2.67954	4.53405	1.94853	2.18095	2.68701	0.747025	6.5104	7.90655	7.98418	9.74648	8.64778
COL6A2	1.09285	1.82802	4.15841	0.944388	1.71604	-0.384583	-0.495404	5.86808	7.7803	7.48193	9.47307	6.70855
COL6A3	0.865565	2.34138	3.65312	1.18568	1.71916	1.15118	0.781201	6.10731	7.79107	8.23157	10.3061	9.36653
COL6A5	-1.69789	-2.0891	-0.541166	-2.35128	-2.59439	-3.15217	-1.36271	-4.92313	2.47994	4.08085	1.71029	1.65443
COL6A6	-5.98369	-5.37097	-2.42794	0.411885	-3.554	NaN	-2.71996	-6.05182	1.48987	2.38019	3.87272	4.02645
COL7A1	-1.68138	-2.54057	-1.14261	-2.32097	-1.85804	-1.05752	1.04493	-0.0870915	4.97634	5.88017	3.05257	0.308133
COL8A1	-8.08617	-6.57119	NaN	NaN	NaN	NaN	NaN	-2.3414	-5.67764	-3.11606	0.0265732	-0.590217
COL8A2	-1.53468	-2.51833	-3.66645	NaN	-5.48947	NaN	-7.64756	-10.0184	NaN	NaN	3.65042	NaN
COL9A2	NaN	-8.75402	-6.03762	-7.76836	NaN	NaN	-3.03084	-7.74295	NaN	NaN	NaN	NaN
COLEC12	-2.39102	-1.3665	1.44228	-4.19365	-1.0327	-3.3394	-3.40877	0.378054	-3.08729	-1.25141	0.0212442	-3.99491
COLGALT1	3.91081	4.04789	4.29274	1.0579	2.2087	2.57332	3.30832	4.32878	1.2185	0.918366	1.92768	1.47141
COLGALT2	-6.21483	0.746298	-4.14847	-3.28352	-3.62934	1.16465	-4.8755	-3.65393	-3.88465	-3.62846	NaN	NaN
COMMD1	2.02637	1.37505	3.00204	1.89364	0.801022	1.57001	1.41566	2.04524	0.464138	0.927918	-1.39872	NaN
COMMD10	2.41422	3.17289	4.25966	3.09184	2.62064	0.841472	0.192129	1.85637	0.786413	0.763621	1.97358	3.11531
COMMD2	2.55864	2.36503	4.20388	2.31365	2.00712	2.09346	0.660414	1.98173	1.41821	1.13196	0.186401	-2.18006
COMMD3	1.59321	1.63126	2.93744	-1.19352	0.73706	1.88896	0.411513	0.800036	0.710926	1.14854	1.47317	-0.834839
COMMD3-BMI1	2.8188	1.92594	3.73857	2.41001	1.53102	1.97158	1.2778	2.59595	2.39074	2.28761	1.87432	NaN
COMMD4	2.61626	3.06346	3.78286	3.6014	2.06819	1.10477	1.94363	2.6922	1.78194	3.18763	1.83946	0.797303
COMMD5	2.71775	2.12553	3.2777	2.19666	1.46806	-0.296305	0.433188	1.31151	-0.142785	2.3342	1.30769	-0.851512
COMMD6	3.32559	1.10829	3.28419	1.57358	0.470483	1.4796	1.1884	1.42327	-1.68029	0.842685	-2.02729	NaN
COMMD7	2.00819	3.21401	2.2686	3.38589	2.74549	-1.94294	-0.431132	0.468061	-3.95877	-1.72332	-0.595294	-2.41446
COMMD8	2.67914	2.7985	4.23424	3.63335	2.2055	1.11609	3.49107	2.94675	2.15513	2.31581	2.016	-2.12155
COMMD9	4.04202	3.42372	5.03336	3.16541	2.24296	4.02557	2.27341	3.14267	0.10238	2.66366	2.22529	2.01556
COMP	0.160992	0.979838	-0.50048	0.564673	0.496615	0.57532	-4.73602	-0.883282	1.02978	-0.0152102	2.10322	-1.09179
COMT	6.018	4.40653	6.51544	4.60043	5.69408	7.12234	5.45361	4.62367	5.22992	6.01409	4.22113	3.25121
COMTD1	-0.979915	-0.170509	-0.631238	-3.78504	-0.252098	0.157303	0.108392	-2.68768	NaN	-2.68064	NaN	NaN
CON__A2A5Y0	NaN	NaN	NaN	NaN	NaN	NaN	NaN	NaN	-4.83602	-4.09457	NaN	-0.838685
CON__A2AB72	-6.11387	NaN	NaN	NaN	NaN	NaN	NaN	NaN	-2.70373	-2.58739	-2.27659	-1.46691
CON__A2I7N0	-2.30801	-0.924655	-1.00349	-1.27697	-1.26307	-0.440781	-1.13392	-2.05187	NaN	NaN	NaN	NaN
CON__A2I7N1	-8.02032	-3.08859	-2.37308	NaN	-3.29979	NaN	-3.33766	-3.57207	NaN	NaN	NaN	NaN
CON__A2I7N3	1.64087	3.57047	3.11705	3.33378	2.56693	1.71258	1.98452	1.55642	NaN	NaN	NaN	NaN
CON__A3EZ79	NaN	NaN	NaN	NaN	NaN	NaN	0.0561033	NaN	1.30842	1.46557	0.0915127	-0.25061
CON__ENSEMBL:ENSBTAP00000006074	-5.64424	-0.014861	-0.955065	-1.37211	-1.15665	-5.10351	-2.80431	-3.53385	-4.83687	-6.29833	-4.42359	NaN
CON__ENSEMBL:ENSBTAP00000007350	1.62913	3.15522	2.67596	2.78378	2.69594	3.55384	1.65069	4.204	1.92378	-0.684883	1.90629	-0.0667634
CON__ENSEMBL:ENSBTAP00000013050	-2.92901	-0.671737	0.192788	1.3251	-0.243319	-4.38468	-4.30141	-5.2529	NaN	NaN	NaN	NaN
CON__ENSEMBL:ENSBTAP00000014147	NaN	-1.88001	-0.494557	NaN	-4.66181	NaN	NaN	-1.74806	NaN	NaN	NaN	NaN
CON__ENSEMBL:ENSBTAP00000016046	0.329899	2.04523	1.33742	1.19539	1.55805	2.16098	0.346555	1.37628	NaN	NaN	NaN	NaN
CON__ENSEMBL:ENSBTAP00000016285	-3.45934	-5.53182	NaN	NaN	NaN	NaN	-6.48376	-6.71629	NaN	NaN	NaN	NaN
CON__ENSEMBL:ENSBTAP00000018229	4.77748	4.68669	4.8556	4.83978	4.45433	5.21626	4.63083	0.9852	-5.88586	-1.88681	-0.841362	-1.08285
CON__ENSEMBL:ENSBTAP00000018574	2.24166	4.11937	3.23306	3.83935	3.23288	3.16738	0.929604	-0.0813518	-0.522578	-5.23853	5.77678	-1.29165
CON__ENSEMBL:ENSBTAP00000023055	-3.69631	-2.10575	-1.57207	-2.14229	-3.19703	-3.10259	-2.25544	-0.623369	-3.04726	-3.25162	-1.65948	-3.2803
CON__ENSEMBL:ENSBTAP00000023402	-1.23878	0.942909	-0.130029	1.21511	0.21638	-3.01295	-0.771427	-0.902112	NaN	NaN	NaN	NaN
CON__ENSEMBL:ENSBTAP00000024146	4.30852	4.79105	4.82491	4.2031	4.4918	5.1222	3.69594	5.42074	-2.31994	-2.36033	2.4535	-1.03227
CON__ENSEMBL:ENSBTAP00000024466	1.73976	3.11012	4.33418	2.09904	2.054	2.59818	-0.042142	-0.244654	NaN	NaN	NaN	NaN
CON__ENSEMBL:ENSBTAP00000025008	-1.54988	-0.536808	-1.40394	-4.31602	-2.56316	1.60762	-4.43636	-0.300221	NaN	-3.63273	NaN	-0.982676
CON__ENSEMBL:ENSBTAP00000031360	-0.540503	-2.00148	-0.432369	-4.70777	-2.50116	-2.8837	-6.15939	-3.44994	NaN	NaN	NaN	NaN
CON__ENSEMBL:ENSBTAP00000031900	-4.85438	-3.71686	-4.58172	NaN	-4.33998	NaN	-4.11733	-6.86898	NaN	NaN	NaN	NaN
CON__ENSEMBL:ENSBTAP00000032840	1.6342	3.37582	2.67832	2.28887	1.74578	1.40487	-0.0994036	1.86901	-6.5994	NaN	NaN	NaN
CON__ENSEMBL:ENSBTAP00000034412	4.33087	5.43428	4.44787	6.15483	4.56656	5.34204	2.92661	0.599285	NaN	NaN	NaN	NaN
CON__ENSEMBL:ENSBTAP00000037665	0.645799	2.36017	1.67638	1.48354	1.60837	1.65282	-1.27118	3.2989	NaN	NaN	NaN	NaN
CON__ENSEMBL:ENSBTAP00000038253	-3.39591	-4.15489	NaN	NaN	-4.6416	-3.85741	-1.06268	-3.69664	-2.28194	-1.74668	0.375299	NaN
CON__P00711	NaN	NaN	NaN	NaN	NaN	NaN	NaN	NaN	NaN	NaN	NaN	NaN
CON__P00735	3.0805	3.91599	4.07683	2.86243	3.16587	3.95327	1.7714	1.8773	NaN	-4.69856	-3.45775	NaN
CON__P00761	8.96513	9.52795	8.00197	9.8429	9.32606	9.30429	6.65566	5.10157	5.21344	4.69056	9.35516	5.28275
CON__P00978	3.57024	4.5167	4.2836	3.96025	3.81348	4.71885	1.85253	-0.298222	NaN	NaN	NaN	NaN
CON__P01030	-4.47377	-1.51184	-2.03836	0.602112	-2.80138	-3.27928	-2.03954	-0.77931	NaN	NaN	NaN	NaN
CON__P01045-1	1.4396	2.40946	1.69163	1.97844	1.79821	1.78942	-0.376161	-1.06223	NaN	NaN	NaN	NaN
CON__P01966	8.14432	8.44056	8.28956	8.64636	8.1626	8.12826	6.43166	6.78094	7.53832	4.75645	6.33007	6.37374
[truncated: 8,704 more rows]
