# Supplementary material for: Spatially and cell-type resolved quantitative proteomic atlas of healthy human skin
Source: Nat Commun. 2020 Nov 5;11:5587. doi: 10.1038/s41467-020-19383-8 (PMC7645789; doi:10.1038/s41467-020-19383-8)
Supplement: Supplementary file 5 — Supplementary Data 2 [file 41467_2020_19383_MOESM5_ESM.xlsx]

## Sheet: Supplementary Data 2
Supplementary Table 2. Relative expression levels (log2) of important structural and immunological proteins across skin layers and in primary keratinocytes and fibroblasts based on DDA data.
Uniprot ID	Gene ID	Outer epidermis	Inner epidermis	Dermis	Subcutis	Keratinocyte	Fibroblast
A6NMZ7	COL6A6	1.48987	2.38019	3.87272	4.02645	-2.71996	-6.05182
Q16363	LAMA4	1.07089	1.34974	3.74952	6.37706	-4.02869	0.129136
P24043	LAMA2	-0.905761	0.106419	0.654593	1.96111	-7.14857	-2.88592
O43548	TGM5	2.05383	1.71458	0.377855	1.44177	-6.04798	-3.19666
Q08188	TGM3	5.96229	5.74799	2.10886	1.87168	-1.86787	-6.86799
P21980	TGM2	1.37245	-2.09992	2.89378	2.87218	1.2382	4.01159
P22735	TGM1	5.03019	4.65834	1.08782	2.195	1.5359	-4.47897
P15502	ELN	6.05508	6.06637	9.24674	10.0457	-5.69401	-4.11861
P51884	LUM	8.72575	9.18648	12.1327	12.3738	0.248151	1.40842
O95715	CXCL14	1.53798	2.08638	5.53443	-5.33393	-5.10923	-4.31915
P48061	CXCL12	3.57683	1.82571	6.90715	3.12831	-6.66056	1.224
P50281	MMP14	-0.0268273	1.01007	2.25384	0.852367	1.99453	3.13454
P08253	MMP2	0.437559	1.79902	2.4768	0.825825	-3.69957	0.878342
P06703	S100A6	5.96692	7.24597	9.78261	5.50296	9.51201	9.1983
P26447	S100A4	8.20303	8.03308	8.96619	3.57915	5.04635	8.52187
P33764	S100A3	-0.549509	1.34372	1.52889	2.61945	-2.48881	3.43638
P04271	S100B	2.09368	4.13981	6.09319	-4.15903	2.71574	1.15966
P20774	OGN	5.9456	7.29179	9.85116	9.59169	-3.2069	-2.07177
P51888	PRELP	7.82977	8.2769	11.0742	8.44637	-0.836415	-3.31062
Q07507	DPT	4.05881	5.14368	8.956	7.24389	-3.41392	-1.33679
P21810	BGN	7.80825	7.89616	9.57869	7.23951	-0.36591	3.15044
P07585	DCN	8.06115	9.1914	12.4655	11.631	-1.05682	0.742554
P17661	DES	3.8835	1.52816	9.37243	4.56005	-0.888018	2.31563
P08670	VIM	9.71949	10.1389	11.1996	9.04017	9.3946	10.9919
P25067	COL8A2	-4.65424	-5.93258	3.65042	-6.54979	-7.64756	-10.0184
P27658	COL8A1	-5.67764	-3.11606	0.0265733	-0.590217	-6.51015	-2.3414
P12111	COL6A3	7.79107	8.23157	10.3061	9.36653	0.781201	6.10731
P12110	COL6A2	7.7803	7.48193	9.47307	6.70855	-0.495404	5.86808
P12109	COL6A1	7.90655	7.98418	9.74648	8.64779	0.747025	6.5104
P25940	COL5A3	-1.31869	-0.658168	0.949132	0.149766	-8.52134	-2.91999
P05997	COL5A2	1.22308	4.10865	7.10209	2.01027	-3.53989	0.602854
Q14031	COL4A6	-1.79785	0.0226685	-3.38647	-5.26523	-8.64197	-5.59337
P29400	COL4A5	-3.48653	-3.29948	-2.37087	-5.83244	-6.40936	-6.6895
P08572	COL4A2	2.01905	3.52716	5.52977	2.97501	-4.14722	-2.51335
P02462	COL4A1	2.01447	3.25702	5.29505	1.29926	-4.44571	-0.232532
P02461	COL3A1	5.91379	6.58666	10.304	8.56397	-1.42963	3.51553
P02458	COL2A1	-3.63236	-3.5993	-0.791627	-2.75785	-6.27185	-0.549361
Q2UY09	COL28A1	-0.353619	-0.560271	2.41744	-2.25539	-4.94859	-5.9167
P08123	COL1A2	8.92322	8.78894	12.6162	10.4165	0.345679	5.39772
P02452	COL1A1	8.59691	8.85846	12.8998	11.4665	0.834251	5.6665
Q07092	COL16A1	-1.61338	0.764748	3.38208	-1.6775	-2.90827	-0.665413
P39059	COL15A1	1.56222	2.22153	4.54813	2.66959	-5.88766	-2.03218
Q05707	COL14A1	2.8136	5.09553	7.68037	5.0079	-5.24904	-2.1566
Q99715	COL12A1	2.8365	2.63904	4.95194	3.47136	1.21188	3.04167
P12107	COL11A1	-3.54527	-5.26698	-0.469183	-3.699	-7.40899	-7.07236
Q03692	COL10A1	-3.52144	3.26752	7.78199	5.36588	-6.01045	-2.43792
P11047	LAMC1	3.12798	3.85862	5.4839	3.03507	0.679056	2.44329
P55268	LAMB2	2.87517	3.72624	5.64535	3.84382	-2.38635	1.48519
P07942	LAMB1	1.483	2.18153	3.04873	1.26257	0.89257	2.42693
O15230	LAMA5	1.49118	1.99981	3.64025	1.05148	-0.770995	-2.4315
Q7Z3Y9	KRT26	-4.98618	-4.53291	-3.74825	-1.05662	-6.86443	-7.20464
Q7Z3Y7	KRT28	-4.58597	-3.77735	0.857388	-1.7769	-4.81053	-5.41663
O76013	KRT36	-0.590255	-1.82755	-0.487297	-0.964928	-6.1603	-6.51931
Q7RTS7	KRT74	-0.336462	-3.42424	2.26994	1.28819	-6.05729	-4.89223
Q7Z3Z0	KRT25	-0.285584	-0.0345128	3.98745	0.628113	-5.63387	-6.11913
Q7Z3Y8	KRT27	0.48004	-1.35829	4.87694	2.02341	-5.09411	-5.53524
Q92764	KRT35	0.620647	2.05441	2.58742	0.970437	-4.85983	-6.0085
P05787	KRT8	1.62456	2.16214	6.36754	5.3976	6.21869	0.324224
P05783	KRT18	1.85642	0.0400788	5.36623	4.71783	6.84264	1.5332
O95678	KRT75	2.73126	1.14224	3.25398	0.772899	1.33564	-2.69878
Q14525	KRT33B	2.86032	4.57021	3.49554	2.55779	0.467055	-4.42082
Q15323	KRT31	2.88899	4.40456	3.60912	-1.14684	1.96934	-4.53871
P08729	KRT7	3.19374	2.07877	7.52633	6.71153	7.61073	0.996827
P35527	KRT9	3.50894	0.713962	4.52654	2.15657	1.8044	1.74236
P60022	DEFB1	-0.312117	2.11478	-2.16329	-4.75103	-4.44349	-5.95104
Q15517	CDSN	5.02377	6.51494	0.854169	-0.916324	1.30553	-3.09049
P36952	SERPINB5	8.19117	8.34742	5.08663	4.42589	7.26888	0.108216
P31947	SFN	9.05399	10.1128	6.57086	3.17256	9.50798	3.90155
O60437	PPL	6.03287	6.6706	4.93402	2.98841	4.03574	-0.0320463
Q14574	DSC3	6.7408	7.02446	2.85406	1.42816	2.11897	-1.14132
Q02487	DSC2	3.08067	0.869619	0.935528	-1.31216	0.940993	-3.18641
Q08554	DSC1	6.74892	8.02294	5.08078	4.84916	-0.928174	-3.20967
Q13835	PKP1	7.57271	8.72293	4.64266	3.39967	4.69266	-1.29397
P14923	JUP	8.08818	9.28694	5.75588	3.47542	5.91938	1.29761
P23490	LOR	3.87614	8.93258	-0.261545	0.147275	-6.13942	-5.72824
Q02413	DSG1	8.42097	9.2061	3.79775	2.09544	1.53083	-1.04965
P15924	DSP	8.76221	9.45401	5.40167	3.60676	6.98916	2.81578
Q02388	COL7A1	4.97634	5.88017	3.05257	0.308133	1.04493	-0.0870915
A8TX70	COL6A5	2.47994	4.08085	1.71029	1.65443	-1.36271	-4.92313
Q96P44	COL21A1	1.31647	2.45357	1.25381	-2.31619	-5.83221	-6.91237
P39060	COL18A1	3.79618	4.45201	4.56499	1.5841	-1.68632	1.9998
Q9UMD9	COL17A1	2.87539	5.12122	2.81378	0.852978	4.06826	-1.09689
Q9Y6N6	LAMC3	-2.18382	-0.663058	-2.39062	-0.266019	-8.08871	-5.80447
Q13753	LAMC2	1.68275	3.9081	2.33205	1.59484	5.67656	-1.53741
A4D0S4	LAMB4	1.10385	0.822272	-0.399455	-0.242096	-8.53558	-4.91977
Q13751	LAMB3	2.55025	4.39158	2.7143	1.84093	6.05133	-1.07013
Q14533	KRT81	-8.45696	0.45083	-1.44087	-4.27664	-6.2953	-7.26588
O76015	KRT38	-0.115386	2.57953	0.979813	2.8837	-6.43789	-5.54313
Q6A162	KRT40	0.664088	1.43452	0.690203	1.12842	-4.27582	-7.74256
Q6A163	KRT39	1.03983	3.1147	0.722166	-0.0733321	-6.20016	-6.05999
P78385	KRT83	1.20564	3.03139	1.4677	5.2218	-5.49668	-3.00623
Q14532	KRT32	1.79196	2.05334	0.978232	0.827018	-5.76022	-7.47206
P78386	KRT85	3.92253	4.32194	6.02816	3.32863	0.30829	-5.41999
Q9C075	KRT23	4.09307	5.28254	3.95205	2.25252	1.11524	-0.981291
Q3SY84	KRT71	4.16354	7.04426	5.70447	2.66571	2.61227	-6.27692
O76009	KRT33A	5.04788	6.51981	4.74584	3.31223	3.05044	-2.11597
O43790	KRT86	5.09594	6.46319	5.33998	3.45375	-3.03633	-3.93654
Q7Z794	KRT77	5.21437	8.36687	4.60812	2.54714	-0.55793	0.400638
Q6KB66	KRT80	5.65211	6.42651	3.32105	3.1491	2.86339	-2.00654
Q8N1N4	KRT78	6.15132	6.93175	2.71791	2.34347	1.85966	-0.516234
P19012	KRT15	7.07557	8.70279	5.27169	4.22049	7.77201	0.690072
P13647	KRT5	11.2152	11.459	9.5899	6.67102	11.4123	2.09434
P04264	KRT1	11.83	12.6187	8.93332	6.53137	7.89605	2.77899
P02533	KRT14	11.8884	12.3905	10.3968	6.8519	12.129	3.67766
P13645	KRT10	12.0157	12.6073	9.24541	6.44412	8.12166	3.1287
Q5D862	FLG2	7.13428	9.53447	1.71455	-1.58667	-2.54585	-4.90395
P20930	FLG	7.29278	8.5066	1.44018	-0.474591	-2.64222	-5.89673
P07476	IVL	6.73794	6.05821	3.35401	1.60022	5.54936	1.98072
Q2M2I5	KRT24	-3.77367	-1.97733	-0.492719	-5.5457	1.81782	-3.2684
O76011	KRT34	-0.502532	-4.69658	-2.61516	-4.68378	-7.07861	-5.89383
O76014	KRT37	0.395861	-1.18872	-3.13232	-2.20994	-6.07166	-4.24854
Q9NSB2	KRT84	0.662197	0.911008	-0.1397	0.370961	-6.30877	-1.71248
Q86Y46	KRT73	2.51228	0.231355	-0.108844	1.60555	2.03761	-5.80387
P04259	KRT6B	3.67319	-6.77269	0.655539	-2.82584	4.7683	-7.33851
P19013	KRT4	4.24235	-1.47834	1.37892	-0.303686	2.4203	-5.09117
P12035	KRT3	4.32696	2.71555	0.785459	-3.1537	4.30401	-4.80665
P08727	KRT19	4.65131	3.95176	1.50909	-0.364464	1.32759	-5.51871
P48668	KRT6C	6.69222	-1.21121	4.28887	-0.345633	5.92414	-2.79393
Q04695	KRT17	9.0834	6.33369	7.22999	4.93318	10.7212	1.71687
P08779	KRT16	10.4469	4.65138	6.69476	3.34339	8.25563	0.824477
P02538	KRT6A	12.0376	10.5311	9.78476	6.11785	11.7632	2.86733
P49913	CAMP	1.40812	-2.45899	1.10493	1.45227	-2.52356	-7.49899
O15263	DEFB4A	6.81905	0.669645	2.37368	-0.0913557	-6.10554	-5.58694
P14780	MMP9	2.04765	-3.13283	0.330275	0.578075	-1.23425	-0.542286
P08254	MMP3	-0.760836	-4.37405	-1.76245	-3.49382	-2.34408	2.36404
Q9HCY8	S100A14	7.75491	7.67036	4.06597	-0.421986	8.54133	0.154391
Q96FQ6	S100A16	7.93769	8.11634	5.17058	3.53562	8.3833	7.10723
P80511	S100A12	5.88486	-0.178324	2.90105	-3.10507	-1.34511	-1.13893
P25815	S100P	5.29024	-0.767315	3.37596	2.35243	2.76456	-0.743053
P29034	S100A2	9.15528	6.54909	4.74968	2.32312	11.0612	2.27198
P31151	S100A7	10.451	4.63953	8.01298	3.09165	2.68516	1.56354
P05109	S100A8	11.6525	5.12424	8.6046	3.62969	6.63124	-0.587924
P06702	S100A9	11.9537	5.89048	9.68199	3.65226	7.48151	2.08279
