# Supplementary material for: Spatially and cell-type resolved quantitative proteomic atlas of healthy human skin
Source: Nat Commun. 2020 Nov 5;11:5587. doi: 10.1038/s41467-020-19383-8 (PMC7645789; doi:10.1038/s41467-020-19383-8)
Supplement: Supplementary file 6 — Supplementary Data 3 [file 41467_2020_19383_MOESM6_ESM.xlsx]

## Sheet: Supplementary Data 3
Supplementary Table 3. Protein profiles with reference profile CD248 - Fibroblasts
Uniprot ID	Gene	DC	MΦ	MC	ET	DT	EC	Mel	Fib	KC
H9KV75	ACTN1	-0.630508	-0.191197	-0.131148	-0.380673	-0.123538	-0.633817	0.172092	2.55882	-0.640029
Q9Y6K8	AK5	-0.449713	-0.54013	-0.274783	-0.382104	-0.092498	-0.263216	-0.238282	2.64343	-0.402702
Q8NCL9	APCDD1L	-0.313922	-0.263473	-0.336121	-0.35053	-0.422014	-0.232722	0.154171	2.58278	-0.818171
P30530	AXL	-0.641861	0.576525	-0.525941	-0.366678	-0.495283	-0.44542	-0.546494	2.47014	-0.0249841
O95816	BAG2	-0.883666	0.698267	-0.52506	-0.387701	-0.104539	-0.548792	-0.393721	2.40254	-0.257333
C9JKG1	BGN	-1.06925	0.0487187	-0.240567	-0.119488	0.0586439	-0.415681	-0.642545	2.48633	-0.106163
F8W7Q8	BSCL2	-0.424497	0.117357	-0.704645	-0.808735	-0.357075	-0.0143042	-0.416006	2.51929	0.0886107
Q9BX70	BTBD2	-0.580675	-0.437724	-0.451584	-0.54386	-0.145191	-0.219343	0.323539	2.55818	-0.503342
Q8N999	C12orf29	-0.479053	0.00735901	-0.539595	-0.889871	-0.214266	-0.69253	0.466179	2.43632	-0.0945429
C9J813	CALD1	-0.54329	-0.264341	-0.599422	-0.413418	-0.286866	-0.0839184	-0.165861	2.6294	-0.272287
O43852-5	CALU	-0.327838	-0.591939	-0.437236	-0.408501	-0.0530283	-0.512546	-0.00413703	2.61535	-0.280129
P40123	CAP2	-0.938166	0.313089	-0.105364	-0.46197	-0.198135	-0.465692	-0.454432	2.50905	-0.198375
A0A0A0MS88	CCBE1	-0.452917	0.244211	-0.876972	-0.681706	0.0496654	-0.214303	-0.247733	2.50692	-0.327162
Q9HCU0	CD248	-0.557242	0.0932128	-0.386828	-0.525428	-0.240627	-0.389631	-0.24941	2.61769	-0.361739
H0Y5E4	CD44	-0.328772	0.42811	-1.1077	-0.70445	-0.158234	-0.158146	-0.111223	2.41785	-0.277435
O14613	CDC42EP2	-0.625904	-0.0059664	-0.656746	-0.533343	-0.497192	-0.0528564	-0.0987201	2.57336	-0.102628
Q86X02	CDR2L	-0.359365	-0.203597	-0.638423	-0.223143	-0.323404	-0.602294	0.210835	2.5816	-0.442212
Q8NCH0	CHST14	-0.435501	-0.440097	-0.225714	-0.501151	-0.310285	-0.171166	-0.20305	2.64891	-0.361949
Q8WWK9	CKAP2	-0.280405	-0.339899	-0.210605	-0.510005	-0.0307574	-0.411117	-0.299519	2.6339	-0.551597
Q03692	COL10A1	-0.576425	-0.517761	-0.229893	-0.0738607	0.0624745	-0.43954	-0.236561	2.59718	-0.585615
P12107	COL11A1	-0.443881	-0.421489	-0.348963	-0.475152	-0.219616	-0.0308704	-0.0350537	2.61186	-0.636834
H0Y5N9	COL12A1	-0.722886	-0.0928309	-0.0942201	-0.643005	-0.65694	0.155496	0.0121327	2.52199	-0.479737
P12110-2	COL6A2	-0.149252	-0.189826	-0.717465	-0.356556	-0.253822	0.00924743	-0.366283	2.60146	-0.577507
C9JNG9	COL6A3	-0.827323	-0.219718	-0.636467	-0.294142	-0.41085	0.200472	0.0687742	2.52869	-0.40944
P29373	CRABP2	-0.694193	-0.10279	-0.779563	-0.165295	-0.546637	-0.416187	0.158744	2.52484	0.02108
Q96CG8	CTHRC1	-0.360919	-0.42099	-0.490053	-0.121601	-0.299664	-0.152259	-0.155429	2.62812	-0.627209
P48061	CXCL12	-0.184206	0.260616	-0.54709	-0.568576	-0.331736	-0.45631	-0.383734	2.58297	-0.371929
P00374	DHFR	-0.633493	-0.0149952	-0.540847	-0.325273	-0.412779	0.0835197	-0.283997	2.59335	-0.465483
Q5T0V7	DST	-0.384912	0.196443	-0.593505	-0.533268	-0.127455	-0.113624	-0.568417	2.57351	-0.448776
Q9BZQ6	EDEM3	-0.879994	0.0180211	-0.567944	-0.943261	-0.20315	0.134832	0.180068	2.42765	-0.166221
Q15056-2	EIF4H	-0.73697	-0.317109	-0.423319	-0.850565	0.163061	-0.311705	-0.0240818	2.51577	-0.0150823
P22413	ENPP1	-0.681651	0.0535955	-0.29809	-0.408455	-0.573625	-0.0399911	-0.275472	2.59472	-0.371035
Q9UJM3	ERRFI1	-0.220369	-0.322413	-0.935607	-0.454396	-0.106967	-0.520461	-0.0289462	2.5457	0.0434553
B8ZZF5	EVA1A	-0.168248	0.00852604	-0.546116	-0.427482	-0.321159	-0.453566	-0.315166	2.63001	-0.406799
Q9H0X4	FAM234A	-0.35708	0.388724	-0.425264	-0.983229	0.261991	-0.547047	-0.0758316	2.40025	-0.662517
Q9NWM8	FKBP14	-0.826504	-0.027796	-0.135494	-0.577267	0.0770956	0.0466639	-0.304577	2.50735	-0.759476
Q60FE5	FLNA	-0.72414	-0.388066	-0.268876	-0.475626	-0.0629948	-0.156384	-0.534602	2.59073	0.0199587
O75084	FZD7	-0.567446	-0.335358	-0.0900053	-0.635437	0.0935479	-0.721255	0.147441	2.53413	-0.425616
E7EM57	G6PD	-0.672282	-0.00731244	-0.34035	-0.939492	0.0794911	-0.0786143	0.0897366	2.48081	-0.611988
Q9BYB4	GNB1L	-1.08764	-0.126744	-0.110196	-0.360608	-0.145133	0.0313642	-0.146789	2.50947	-0.563725
Q9UHW5	GPN3	-0.401567	0.00354293	0.118916	-0.542396	-0.278663	-0.246536	-0.486862	2.57116	-0.737597
Q96SL4	GPX7	-0.467843	-0.586124	-0.439984	-0.469308	0.112783	-0.246589	0.03874	2.58325	-0.524925
O14558	HSPB6	-0.524746	0.0754819	-0.435179	-0.4348	-0.528724	-0.395911	0.0621146	2.59426	-0.4125
Q9UJY1	HSPB8	-0.431965	-0.4574	-0.53831	-0.223356	-0.302569	-0.153436	-0.542987	2.61793	0.0320895
Q8IY31	IFT20	-1.04498	-0.0877508	-0.243836	-0.450595	-0.0137547	-0.478666	0.185985	2.4982	-0.3646
A6XND0	IGFBP3	-0.673527	-0.171407	-0.617549	-0.208077	-0.292327	-0.0696192	0.0300706	2.58176	-0.579326
P24592	IGFBP6	-0.39116	-0.267403	-0.330668	-0.439798	-0.368506	-0.277715	-0.0202813	2.63895	-0.543423
Q96F46-2	IL17RA	-0.395975	-0.625922	-0.215923	-0.405833	0.059006	-0.27729	-0.140301	2.60355	-0.601312
O14498	ISLR	-0.591818	-0.475376	-0.563783	-0.399526	0.0848222	-0.177897	-0.0665165	2.59584	-0.405749
Q6UX15	LAYN	-0.338231	0.31481	-0.243117	-0.644818	-0.0261749	-0.529685	-0.785112	2.51855	-0.266219
E9PMP7	LMO7	-0.280751	-0.354108	-0.300503	-0.289916	-0.278371	-0.284036	-0.330313	2.65762	-0.539626
Q9Y4K0	LOXL2	-0.208359	0.063428	-0.224359	-0.254932	-0.0686246	-0.587421	-0.362218	2.55436	-0.911872
Q8TF66	LRRC15	-0.607901	-0.287481	-0.622288	-0.245286	0.0832692	-0.147809	-0.434278	2.60147	-0.339693
O94822	LTN1	-0.249285	0.0873279	-0.290768	-0.967549	-0.642689	-0.150287	-0.334482	2.52218	0.0255566
Q9Y5V3	MAGED1	-0.436307	-0.322533	-0.509317	-0.571427	-0.341955	0.0136383	-0.190702	2.62579	-0.267192
Q9NZL9-2	MAT2B	-0.791045	-0.392039	-0.196664	-0.251517	-0.360113	-0.200949	-0.147672	2.61723	-0.277231
Q5VZF2	MBNL2	-0.65872	-0.468655	-0.526338	-0.325264	-0.230079	-0.0100357	-0.297307	2.61025	-0.0938473
F5GYS8	MEIS1	-0.48037	0.026579	-0.838239	-0.876147	0.284185	-0.138385	-0.0672949	2.4609	-0.371223
Q9UNW1	MINPP1	-0.338112	-0.335258	-0.551833	-0.658315	-0.595083	-0.173924	-0.189355	2.55606	0.285816
P08254	MMP3	-0.429731	-0.711317	-0.269565	-0.332091	-0.267154	-0.0870404	-0.135216	2.62238	-0.390265
Q6UVY6	MOXD1	-0.218172	-0.212733	-0.504162	-0.704023	-0.233444	-0.406853	-0.089381	2.62031	-0.251544
O14807	MRAS	-0.21108	-0.195139	-0.404861	-1.08592	0.162392	-0.443383	-0.104272	2.50789	-0.22562
Q9BRK3	MXRA8	-0.64078	-0.144324	-0.360187	-0.439942	-0.105349	-0.330013	-0.0721397	2.61645	-0.523713
Q9Y5N5	N6AMT1	-0.192063	-0.450105	-0.307042	-0.668564	-0.244398	-0.707456	-0.152591	2.57159	0.150631
Q9HC98	NEK6	-0.331707	-0.180966	-0.16528	-1.04326	-0.334687	0.0566416	-0.0184282	2.52384	-0.506153
Q8IVL6	P3H3	-0.266154	-0.24945	-0.412536	-0.575988	-0.172744	-0.352739	-0.265162	2.64862	-0.353849
Q92791	P3H4	-0.385615	-0.446659	-0.558139	-0.134174	-0.0977186	-0.205893	-0.0924861	2.60613	-0.68545
D6RJF2	PAIP1	-0.0124178	-0.297865	-0.278372	-0.833713	-0.0999004	-0.252148	-0.384766	2.59384	-0.434659
Q9ULR5	PAIP2B	-0.253439	-0.0697917	-0.863274	-0.530753	-0.35412	-0.178404	0.315186	2.51262	-0.578026
P19021	PAM	-0.24644	-0.372126	-0.65599	-0.21303	-0.35484	-0.240854	-0.128592	2.63539	-0.423515
H0YLF5	PBX1	-0.347338	0.146068	-0.0765153	-0.554731	0.00580849	-0.621641	-0.199171	2.52098	-0.873465
Q15113	PCOLCE	-1.06707	-0.322417	-0.285968	-0.00139474	-0.038439	-0.119516	-0.289986	2.53182	-0.407028
Q9UPQ7	PDZRN3	-0.381162	0.296459	-0.460009	-0.734312	-0.157212	-0.426283	-0.416315	2.56063	-0.281798
H3BNC0	PRMT7	-0.31764	-0.225388	-0.681441	-0.0639468	-0.267058	-0.571218	-0.60102	2.56818	0.159527
Q99633	PRPF18	-0.580005	-0.480414	-0.524817	-0.416029	0.249802	-0.271573	-0.214469	2.58486	-0.34735
G3V2N3	PRRX1	-0.61199	0.0864805	-0.554638	-0.672164	0.0746385	-0.771655	-0.066986	2.50056	0.0157538
M0R1G9	PSG5	-1.02715	0.25752	-0.486783	-0.549855	-0.133195	-0.459597	-0.222191	2.45639	0.164864
P26022	PTX3	-0.744703	-0.267589	-0.302988	-0.0871265	0.37566	-0.643002	-0.423581	2.52135	-0.428024
P61587	RND3	-0.630177	-0.373043	-0.353875	-0.364196	-0.498148	0.300309	-0.158334	2.56918	-0.491711
E5RIT6	RPL26L1	-0.398407	-0.524878	-0.401377	-0.439041	-0.14773	-0.437542	-0.408913	2.60949	0.148403
A6ZKI3	RTL8C	-0.200694	0.354601	-0.551672	-0.750693	-0.277118	-0.134004	-0.144541	2.49499	-0.79087
Q92622-3	RUBCN	-0.222562	-0.241915	-0.415728	-0.626184	-0.362336	-0.295685	0.156129	2.59589	-0.587606
E7ESK6	SDC2	-0.496935	0.376278	-0.673827	-0.576486	-0.347169	-0.444466	-0.0653883	2.53188	-0.303883
O75326	SEMA7A	-0.491469	0.893817	-0.477521	-0.422693	-0.314034	-0.39092	-0.519616	2.3692	-0.646763
P07093-2	SERPINE2	-0.547826	-0.480574	-0.251582	-0.48866	-0.199889	0.114553	-0.121272	2.59203	-0.616785
Q92629-2	SGCD	-0.639073	-0.117004	-0.521233	-0.459762	-0.123132	-0.143179	-0.573622	2.59419	-0.0171869
P36021	SLC16A2	-0.675076	0.249963	-0.490784	-0.491174	-0.667515	-0.549115	0.13602	2.49679	-0.00911254
O75094	SLIT3	-0.0553063	-0.461789	-0.665826	-0.434077	-0.354526	-0.261418	0.0373322	2.60548	-0.409871
O95210	STBD1	-0.623904	-0.221146	-0.075227	-0.791761	-0.498783	-0.335682	0.0825798	2.55966	-0.0957336
Q9H7C4-2	SYNC	-0.482542	0.426202	-0.599275	-0.587606	-0.691336	-0.54061	0.284758	2.44258	-0.252174
K7ERV3	TK1	-0.703098	-0.386826	-0.584989	-0.491162	-0.286344	-0.266121	0.229034	2.56166	-0.0721515
Q4V9L6	TMEM119	-0.493579	0.688277	-0.499444	-0.553353	-0.285713	-0.309715	-0.320598	2.44798	-0.673853
K7EPA3	TMEM161A	-0.511679	-0.431877	-0.501749	-0.264463	0.0327091	-0.177429	-0.306272	2.62459	-0.463832
J3QSU6	TNC	-0.078189	-0.618479	-0.0787764	-0.489284	-0.39638	-0.281595	-0.163518	2.61589	-0.509664
Q8NBP0	TTC13	-0.731839	0.325337	-0.405054	-0.961554	-0.315441	-0.366556	-0.214868	2.43624	0.23374
P04818	TYMS	-0.689404	-0.337663	-0.455365	-0.510092	-0.285086	0.292046	-0.546028	2.54524	-0.0136499
Q14157-1	UBAP2L	-0.150092	-0.208302	0.0436455	-0.584512	-0.0657897	-0.864029	-0.139716	2.54678	-0.577981
Q6EMK4	VASN	-0.557942	0.550332	-0.487877	-0.461069	-0.203636	-0.378741	-0.266533	2.49167	-0.686201
Q9GZV5	WWTR1	-0.262679	0.433387	-0.759001	-0.557897	-0.020119	-0.841872	0.168364	2.4075	-0.567688
Q8NAF0	ZNF579	-0.468654	-0.0504353	-0.719443	-0.533572	-0.525316	0.214191	-0.483991	2.53344	0.0337851
Abbreviations: DC; Dendritic cells, MΦ; macrophages, MC; mast cells, ET; epidermal T cells, DT; dermal T cells, EC; endothelial cells, Mel; melanocytes, Fib; fibroblast, KC; keratinocytes
