# Supplementary material for: Spatially and cell-type resolved quantitative proteomic atlas of healthy human skin
Source: Nat Commun. 2020 Nov 5;11:5587. doi: 10.1038/s41467-020-19383-8 (PMC7645789; doi:10.1038/s41467-020-19383-8)
Supplement: Supplementary file 7 — Supplementary Data 4 [file 41467_2020_19383_MOESM7_ESM.xlsx]

## Sheet: Supplementary Data 4
Supplementary Table 4. Protein profiles with reference profile KLK10 - Keratinocytes
Uniprot ID	Gene	DC	MΦ	MC	ET	DT	EC	Mel	Fib	KC
P01019	AGT	0.00336701	-0.809287	-0.813182	-0.679982	-0.267971	-0.0366654	0.187804	-0.0558959	2.47181
H0YL33	ANXA2	-0.13854	0.069688	0.242152	-0.3362	-0.16459	-1.02471	-0.768446	-0.333963	2.45461
Q5VT79	ANXA8L1	-0.594308	-0.776098	-0.443878	-0.0716312	-0.525838	-0.0751259	0.0155629	-0.088391	2.55971
Q9Y6Q5	AP1M2	0.103012	-0.346457	-0.415682	-0.613017	-0.447585	-0.397121	-0.173483	-0.322795	2.61313
D6RFX5	AREG	-0.45293	-0.0234933	-0.803792	-0.678152	-0.338525	-0.286463	0.239019	-0.18551	2.52985
Q9UHR4	BAIAP2L1	-1.07411	-0.129577	-0.658508	-0.602557	0.100074	-0.105837	-0.0172136	0.0362099	2.45152
Q5T0Z8	C6orf132	-0.291518	-0.460746	-0.715855	-0.58811	-0.448869	0.345982	0.0072333	-0.374553	2.52644
O43570	CA12	-0.629418	-0.348754	-0.653246	-0.560633	-0.213758	-0.385383	-0.128018	0.394319	2.52489
G5EA35	CARD18	-0.258342	-0.305345	-0.375224	-0.953046	0.0694278	0.0854601	-0.178036	-0.609818	2.52492
Q9ULV8	CBLC	-0.239541	-0.20268	-0.282016	-1.27324	0.474082	-0.353568	-0.397219	-0.109372	2.38356
P22223	CDH3	-0.605696	-0.417863	-0.732967	-0.729187	-0.0713606	0.0590957	0.315072	-0.304822	2.48773
H0YN05	CERS3	-0.446231	-0.309516	-0.178604	-0.825484	-0.177232	-0.313903	-0.0709837	-0.281424	2.60338
Q8IWX8	CHERP	0.544629	-0.21815	-0.794724	-0.966054	0.300504	-0.381346	-0.394294	-0.437541	2.34698
Q9UQC9	CLCA2	-0.372948	-0.602617	-0.610005	-0.251252	-0.477356	0.0621838	-0.24548	-0.102529	2.6
Q9BYD5	CNFN	-0.264652	-0.404707	-0.494426	-0.327624	-0.33374	-0.42162	0.115237	-0.489907	2.62144
Q9UMD9	COL17A1	-0.204314	-0.895683	0.1547	-0.545037	-0.152603	0.0271889	-0.262966	-0.638148	2.51686
Q9UGL9	CRCT1	-0.140779	-0.721141	-0.515825	-0.254961	-0.488925	0.324396	-0.531651	-0.212195	2.54108
E7EQL2	CWH43	-0.609037	-0.862216	-0.267874	-0.0899207	0.028707	-0.0849372	-0.239124	-0.435139	2.55954
O15528	CYP27B1	-0.518454	-0.411885	-1.1604	-0.530127	0.0548386	-0.0530866	0.0663223	0.121968	2.43082
Q9HBI6	CYP4F11	-0.0361196	-0.517515	-0.418422	-0.559768	-0.0834417	-0.41145	-0.244117	-0.352578	2.62341
Q8TDM6	DLG5	-0.558645	-0.539423	-0.91953	-0.0678075	-0.42911	0.069217	-0.40029	0.386224	2.45937
Q02487	DSC2	-0.560265	-0.604177	-0.408972	-0.210199	-0.229533	0.293116	-0.560499	-0.283895	2.56442
Q14126	DSG2	-0.563493	-0.457251	-0.346956	-0.413365	-0.250185	-0.50125	-0.706892	0.870769	2.36862
P32926	DSG3	-0.710379	-0.388834	-0.44144	-0.378853	-0.257379	-0.108356	0.0809363	-0.396472	2.60078
Q9NRD9	DUOX1	-0.00594775	-0.252249	-0.348356	-0.284019	0.111838	-0.761413	-0.341533	-0.680124	2.56181
O95147	DUSP14	-0.102304	-0.369075	-0.297188	-0.403598	-0.546844	-0.358589	-0.080025	-0.476889	2.63451
Q63HQ2	EGFLAM	-0.199246	-0.488491	-0.521339	-0.363142	-0.307518	-0.25649	-0.207802	-0.305694	2.64972
F8W9E7	ELMO3	-0.551043	-0.181327	-0.42642	-1.03685	-0.159746	-0.172506	-0.0931496	0.104766	2.51628
Q9GZR5	ELOVL4	-0.77926	-0.450202	-0.708649	-0.140132	0.428177	-0.818293	-0.000615002	0.0581804	2.41079
H7C4G9	ERC2	-0.572073	-0.442888	-0.521894	-0.414215	-0.230145	0.304042	-0.269455	-0.428454	2.57508
Q6NXG1	ESRP1	-0.664573	-0.164239	-0.613739	-0.557509	0.295467	-0.580592	-0.100645	-0.141864	2.52769
Q5T0W9	FAM83B	-0.500349	-0.0897365	-0.491438	-0.621764	-0.372685	-0.0976919	0.0198842	-0.44713	2.60091
Q14512	FGFBP1	-0.491951	-0.191673	-0.489801	-0.27434	-0.27434	-0.608532	0.14288	-0.413926	2.60168
O75712	GJB3	-0.820216	-0.304131	-0.047795	-0.965708	-0.0625949	0.0460177	-0.0955439	-0.244964	2.49494
Q2TAP0	GOLGA7B	-0.361779	-0.394682	-0.58951	-0.291064	-0.298599	-0.220836	-0.223923	-0.269238	2.64963
P21695	GPD1	-0.625736	-0.389447	-0.456688	-0.728265	-0.383109	0.0134473	-0.0175778	0.0241735	2.5632
Q9HAV7	GRPEL1	-0.429275	-0.464027	-0.352384	-0.528412	0.318667	-0.90391	-0.195731	0.0577205	2.49735
Q9BYG8	GSDMC	-0.301602	-0.187221	-0.7802	-0.395668	-0.407843	-0.356348	0.54039	-0.595264	2.48376
F5H2A4	HMGA2	-0.808862	-0.523707	-0.548784	-0.72794	-0.281617	0.248194	-0.0369457	0.220043	2.45962
O75054	IGSF3	-0.376683	-0.29936	-0.215002	-0.354935	-0.312674	-0.706428	0.100695	-0.442119	2.60651
Q9GZP8-2	IMUP	-0.230137	-0.482092	-0.348709	-0.578898	-0.251098	-0.141784	-0.162432	-0.441748	2.6369
A6XGL2	INS	-0.3312	-0.37697	-0.531412	-0.635181	-0.37644	-0.26044	-0.147767	0.0462046	2.6132
O14896	IRF6	-0.695163	-0.109502	-0.594326	-0.22659	-0.0187303	-0.271494	-0.292533	-0.396193	2.60453
P78504	JAG1	-0.217216	0.0675303	-0.785816	-1.1269	-0.341225	-0.11803	0.114957	-0.0257076	2.43241
Q6P597	KLC3	-0.739388	-0.19325	-0.477147	-0.452229	-0.28646	0.146461	-0.293695	-0.294173	2.58988
O43240	KLK10	-0.234742	-0.408057	-0.517167	-0.470311	-0.110363	-0.570323	-0.244114	-0.0693985	2.62448
Q9Y337	KLK5	-0.732417	-0.451211	-0.457891	-0.508622	0.0703988	-0.105385	-0.423265	0.0403634	2.56803
Q92876	KLK6	-0.487671	-0.752576	-0.332642	-0.242516	0.462041	-0.367442	-0.676871	-0.0944645	2.49214
K7EMD9	KRT13	-0.715866	-0.49001	-0.593457	0.344382	0.226983	-0.353754	-0.533801	-0.370054	2.48558
K7ELP7	KRT17	-0.342794	-0.660568	-0.159579	-0.753843	-0.472633	-0.427782	0.128667	0.157811	2.53072
Q9C075	KRT23	-0.589532	-0.440577	-0.767361	0.0279033	0.49267	-0.26365	-0.309725	-0.615775	2.46605
Q2M2I5	KRT24	-0.67347	-0.25746	-0.411975	0.182299	-0.314091	-0.517041	-0.21088	-0.388822	2.59144
Q14525	KRT33B	-0.313413	-0.523428	-0.645672	0.571468	-0.29023	-0.486881	-0.238631	-0.561376	2.48816
O76015	KRT38	-0.353542	-0.31367	-0.461473	-0.798048	-0.22476	-0.142207	0.158631	-0.441045	2.57611
P78386	KRT85	-0.353661	-0.443024	-0.502063	0.184904	-0.533252	-0.417516	-0.15895	-0.377571	2.60113
O00515	LAD1	-0.249206	-0.591884	-0.135858	0.300062	-0.446569	-0.658264	-0.0791685	-0.667778	2.52866
Q16787	LAMA3	-0.0160238	-0.326316	-0.4839	-0.663734	-0.241543	-0.242617	-0.325578	-0.325105	2.62482
Q13753	LAMC2	-0.0918491	-0.198228	-0.632266	-0.46144	-0.38869	-0.256836	-0.109479	-0.483562	2.62235
P80188	LCN2	-0.1461	-0.516094	-0.683871	-0.563466	0.170847	-0.11337	-0.245402	-0.471995	2.56945
Q9UHB6-4	LIMA1	-0.551332	0.24481	-0.829562	-0.7167	-0.359128	-0.0339972	-0.239885	-0.0134887	2.49928
E7EV71	LTBP1	-0.511425	-0.356896	-0.809573	-0.52678	-0.543942	-0.32237	-0.154119	0.886618	2.33849
Q9Y3C7	MED31	-0.284733	0.230723	-0.369594	-1.21867	0.0461059	-0.295642	-0.202601	-0.352808	2.44722
Q8IVT2	MISP	-0.264237	-0.164546	-0.849268	-0.41123	0.0733993	-0.287653	-0.132322	-0.53686	2.57272
Q5HYI7	MTX3	-0.0688175	-0.684558	-0.563203	-0.624374	-0.508025	-0.152683	-0.279512	0.365994	2.51518
A0A1B0GV45	MYO18A	-0.473264	-0.367545	-0.458097	-0.291708	-0.084993	-0.416926	-0.210476	-0.343272	2.64628
Q8NEY1-5	NAV1	-0.121139	-0.699971	-0.529745	-0.71835	-0.192971	-0.502931	-0.20139	0.4913	2.4752
A0A0A0MTE8	NAV2	-0.397087	-0.217905	-0.475504	-0.00782618	-0.47165	-0.475162	-0.18528	-0.40116	2.63157
Q69YL0	NCBP2-AS2	-0.298021	-0.885457	-0.257005	-0.294322	-0.599565	-0.546442	-0.0598093	0.473016	2.46761
A1L188	NDUFAF8	-0.96499	0.0837531	-0.823701	-0.509219	-0.317543	-0.328893	0.236072	0.213353	2.41117
C9J0Y1	NFE2L2	-0.529567	-0.679091	-0.103163	-0.0348597	-0.0276943	0.0439506	-0.527034	-0.690066	2.54752
P46531	NOTCH1	-0.290211	-0.334506	-0.79794	-0.408603	0.249571	-0.197423	-0.319971	-0.465962	2.56504
Q99959	PKP2	-0.191244	-0.291525	-0.720235	-0.584787	-0.124363	-0.649618	0.0072184	-0.0106141	2.56517
Q9Y446-2	PKP3	-0.326698	-0.679778	-0.82771	-0.0911468	-0.234489	-0.509786	0.304156	-0.146315	2.51177
E7ET40	PLAU	-0.608845	-0.224783	0.0517329	-0.685821	-0.241171	-0.149355	0.0612656	-0.745739	2.54272
O75038	PLCH2	-0.305239	0.24071	-0.648645	-0.65352	0.481633	-0.901675	0.0672603	-0.635798	2.35527
H7C436	PPIP5K1	-0.276355	-0.337826	-0.218174	-0.673449	-0.11633	-0.420175	-0.234971	-0.356365	2.63364
Q16651	PRSS8	0.1161	-0.353616	-0.702145	-0.596615	-0.544988	-0.0288323	-0.323084	-0.134356	2.56754
P35354	PTGS2	0.477743	-0.616675	-0.284109	-0.588446	-0.221245	-0.478561	-0.177849	-0.61595	2.50509
P09455	RBP1	-0.476511	-0.179688	-0.678131	-0.338279	-0.1659	-0.43721	-0.426929	0.103674	2.59897
O00212	RHOD	-0.525763	0.271382	-0.0689975	-0.889533	-0.297745	-0.681699	-0.101833	-0.205404	2.49959
P29034	S100A2	-0.502678	-0.474973	-0.591738	0.162414	0.0849088	-0.597002	-0.157443	-0.478456	2.55497
Q9BW04	SARG	-0.78069	-0.247871	-0.513327	0.295204	-0.279274	-0.615023	-0.426194	0.0496201	2.51755
Q86SK9	SCD5	-0.685228	-0.501025	-0.311774	-0.529008	-0.340275	-0.556219	-0.265494	0.781556	2.40747
Q8NEX9	SDR9C7	-0.3846	-0.979266	-0.821959	0.21615	0.146387	-0.282367	-0.29793	-0.0416415	2.44523
A0A087WW58	SELENOI	-0.263153	-0.600082	-0.603748	-0.535999	-0.241549	-0.379647	-0.350753	0.446258	2.52867
Q9BQE4	SELENOS	-0.706773	-0.160419	-0.206555	-0.692673	-0.127523	-0.782364	-0.24207	0.457475	2.4609
Q08357	SLC20A2	-0.593165	-0.581397	-0.376446	-0.29618	-0.49346	-0.297379	-0.241113	0.311318	2.56782
O60248	SOX15	-0.472293	-0.438355	-0.725203	-0.392091	-0.107776	-0.123469	0.0471826	-0.382212	2.59422
Q86XZ4	SPATS2	-0.47745	-0.692317	-0.520507	-0.876235	-0.0966849	0.0782358	-0.467821	0.701777	2.351
H3BVD9	SPINT1	-0.706012	-0.383051	-0.553346	-0.51077	-0.318901	0.0895705	0.246126	-0.404115	2.5405
O43291	SPINT2	-0.447041	-0.7732	-0.483307	-0.573236	0.046618	0.119643	-0.414647	-0.0148072	2.53998
P35321	SPRR1A	-0.52387	-0.860618	-0.608872	0.193233	0.221393	-0.397571	-0.0203729	-0.480846	2.47752
Q14534	SQLE	-0.922524	-0.536532	-0.574711	-0.468	-0.177235	0.0510174	-0.287495	0.471564	2.44392
Q8WWA1	TMEM40	-0.350352	-0.424795	-0.34544	-0.427433	-0.181612	-0.471052	-0.262984	-0.188713	2.65238
Q9BSE2	TMEM79	-0.099743	-0.711308	-0.357592	-0.951749	0.342835	-0.546856	0.500245	-0.523145	2.34731
Q8IZW8	TNS4	-0.466535	-0.4944	-0.337728	-0.28437	-0.0494608	-0.43219	-0.308949	-0.269418	2.64305
Q9H3D4	TP63	-0.363151	-0.533926	-0.343435	-0.346564	-0.414258	-0.35066	-0.127292	-0.167621	2.64691
P62760	VSNL1	-0.395006	-0.17457	-0.655431	-0.528342	0.17904	-0.44781	0.0440876	-0.578455	2.55649
H0Y704	ZNF185	-0.274198	-0.472816	-0.580677	-0.568803	-0.358148	-0.0546334	-0.309962	0.00904145	2.6102
Q96PM9	ZNF385A	0.0624877	-0.173553	-0.634194	-0.99694	-0.198976	-0.394035	0.0285063	-0.209324	2.51603
Abbreviations: DC; Dendritic cells, MΦ; macrophages, MC; mast cells, ET; epidermal T cells, DT; dermal T cells, EC; endothelial cells, Mel; melanocytes, Fib; fibroblast, KC; keratinocytes
