# Supplementary material for: Spatially and cell-type resolved quantitative proteomic atlas of healthy human skin
Source: Nat Commun. 2020 Nov 5;11:5587. doi: 10.1038/s41467-020-19383-8 (PMC7645789; doi:10.1038/s41467-020-19383-8)
Supplement: Supplementary file 8 — Supplementary Data 5 [file 41467_2020_19383_MOESM8_ESM.xlsx]

## Sheet: Supplementary Data 5
Supplementary Table 5. Standard ANOVA analysis between cellular proteomes of the FACS sorted cells (FDR < 0.05)
Uniprot ID	group1	group2	mean(group1)	std(group1)	mean(group2)	std(group2)	posthoc Paired	posthoc Parametric	posthoc T-Statistics	posthoc dof	posthoc tail	posthoc pvalue	posthoc BF10	posthoc effsize	log2FC	FC	efftype	F-statistics	pvalue	padj	correction	rejected	=-LOG10(pvalue)	Method	posthoc padj
A0A024QZ33	DC	MΦ	-3.657	0.758	-3.333	0.945	FALSE	TRUE	-0.935	19.97	two-sided	0.36085	0.518	-0.354	-0.324	-1.2518	hedges	7.354	5.43399e-07	6.43738e-07	FDR correction BH	TRUE	0.442673	One-way anova	0.437259
A0A024QZ33	DC	MC	-3.657	0.758	-3.724	0.205	FALSE	TRUE	0.264	8.29	two-sided	0.798073	0.359	0.176	0.067	1.04754	hedges	7.354	5.43399e-07	6.43738e-07	FDR correction BH	TRUE	0.0979575	One-way anova	0.842063
A0A024QZ33	DC	ET	-3.657	0.758	-3.38	1.035	FALSE	TRUE	-0.905	16.39	two-sided	0.37876	0.474	-0.275	-0.277	-1.21167	hedges	7.354	5.43399e-07	6.43738e-07	FDR correction BH	TRUE	0.421636	One-way anova	0.445932
A0A024QZ33	DC	DT	-3.657	0.758	-3.634	0.893	FALSE	TRUE	-0.077	14.13	two-sided	0.939661	0.35	-0.026	-0.023	-1.01607	hedges	7.354	5.43399e-07	6.43738e-07	FDR correction BH	TRUE	0.0270286	One-way anova	0.953125
A0A024QZ33	DC	EC	-3.657	0.758	-1.915	1.839	FALSE	TRUE	-3.319	21.71	two-sided	0.00315507	12.703	-1.086	-1.742	-3.34499	hedges	7.354	5.43399e-07	6.43738e-07	FDR correction BH	TRUE	2.50099	One-way anova	0.00647251
A0A024QZ33	DC	Mel	-3.657	0.758	-3.108	1.079	FALSE	TRUE	-1.651	20.34	two-sided	0.114024	0.971	-0.531	-0.549	-1.46307	hedges	7.354	5.43399e-07	6.43738e-07	FDR correction BH	TRUE	0.943004	One-way anova	0.157425
A0A024QZ33	MΦ	MC	-3.333	0.945	-3.724	0.205	FALSE	TRUE	1.637	15.63	two-sided	0.121598	0.863	0.706	0.391	1.3113	hedges	7.354	5.43399e-07	6.43738e-07	FDR correction BH	TRUE	0.915075	One-way anova	0.154528
A0A024QZ33	MΦ	ET	-3.333	0.945	-3.38	1.035	FALSE	TRUE	0.16	31.43	two-sided	0.874079	0.3	0.046	0.047	1.03311	hedges	7.354	5.43399e-07	6.43738e-07	FDR correction BH	TRUE	0.0584492	One-way anova	0.896906
A0A024QZ33	MΦ	DT	-3.333	0.945	-3.634	0.893	FALSE	TRUE	1.078	27.41	two-sided	0.290635	0.473	0.326	0.301	1.232	hedges	7.354	5.43399e-07	6.43738e-07	FDR correction BH	TRUE	0.536652	One-way anova	0.340568
A0A024QZ33	MΦ	EC	-3.333	0.945	-1.915	1.839	FALSE	TRUE	-2.743	30	two-sided	0.0101727	4.998	-0.945	-1.418	-2.67215	hedges	7.354	5.43399e-07	6.43738e-07	FDR correction BH	TRUE	1.99256	One-way anova	0.0170451
A0A024QZ33	MΦ	Mel	-3.333	0.945	-3.108	1.079	FALSE	TRUE	-0.704	35.17	two-sided	0.486247	0.379	-0.214	-0.225	-1.16878	hedges	7.354	5.43399e-07	6.43738e-07	FDR correction BH	TRUE	0.313143	One-way anova	0.550388
A0A024QZ33	MC	ET	-3.724	0.205	-3.38	1.035	FALSE	TRUE	-1.956	70	two-sided	0.0544198	1.232	-0.456	-0.344	-1.26927	hedges	7.354	5.43399e-07	6.43738e-07	FDR correction BH	TRUE	1.26424	One-way anova	0.0772775
A0A024QZ33	MC	DT	-3.724	0.205	-3.634	0.893	FALSE	TRUE	-0.589	70	two-sided	0.557709	0.282	-0.137	-0.09	-1.06437	hedges	7.354	5.43399e-07	6.43738e-07	FDR correction BH	TRUE	0.253592	One-way anova	0.608869
A0A024QZ33	MC	EC	-3.724	0.205	-1.915	1.839	FALSE	TRUE	-3.923	15.17	two-sided	0.00133117	92.564	-1.743	-1.809	-3.50399	hedges	7.354	5.43399e-07	6.43738e-07	FDR correction BH	TRUE	2.87577	One-way anova	0.00235848
A0A024QZ33	MC	Mel	-3.724	0.205	-3.108	1.079	FALSE	TRUE	-2.819	25.2	two-sided	0.00924692	6.602	-0.861	-0.616	-1.53262	hedges	7.354	5.43399e-07	6.43738e-07	FDR correction BH	TRUE	2.034	One-way anova	0.0144145
A0A024QZ33	ET	DT	-3.38	1.035	-3.634	0.893	FALSE	TRUE	1.115	70	two-sided	0.26848	0.414	0.26	0.254	1.19251	hedges	7.354	5.43399e-07	6.43738e-07	FDR correction BH	TRUE	0.571088	One-way anova	0.33702
A0A024QZ33	ET	EC	-3.38	1.035	-1.915	1.839	FALSE	TRUE	-2.982	19.36	two-sided	0.00754544	9.225	-1.086	-1.465	-2.76063	hedges	7.354	5.43399e-07	6.43738e-07	FDR correction BH	TRUE	2.12232	One-way anova	0.0113861
A0A024QZ33	ET	Mel	-3.38	1.035	-3.108	1.079	FALSE	TRUE	-0.984	50.37	two-sided	0.329741	0.396	-0.255	-0.272	-1.20748	hedges	7.354	5.43399e-07	6.43738e-07	FDR correction BH	TRUE	0.481827	One-way anova	0.377293
A0A024QZ33	DT	EC	-3.634	0.893	-1.915	1.839	FALSE	TRUE	-3.556	18.22	two-sided	0.0022208	35.727	-1.35	-1.719	-3.29208	hedges	7.354	5.43399e-07	6.43738e-07	FDR correction BH	TRUE	2.65349	One-way anova	0.00393637
A0A024QZ33	DT	Mel	-3.634	0.893	-3.108	1.079	FALSE	TRUE	-2.007	45.23	two-sided	0.0507858	1.392	-0.534	-0.526	-1.43993	hedges	7.354	5.43399e-07	6.43738e-07	FDR correction BH	TRUE	1.29426	One-way anova	0.0730519
A0A024QZ33	EC	Mel	-1.915	1.839	-3.108	1.079	FALSE	TRUE	2.348	21.68	two-sided	0.0284049	2.565	0.823	1.193	2.28628	hedges	7.354	5.43399e-07	6.43738e-07	FDR correction BH	TRUE	1.54661	One-way anova	0.0500883
A0A024R0K5	DC	MΦ	-2.98	0.218	-2.657	0.465	FALSE	TRUE	-2.359	22.56	two-sided	0.027346	2.504	-0.788	-0.323	-1.25093	hedges	13.457	2.00894e-12	2.95335e-12	FDR correction BH	TRUE	1.56311	One-way anova	0.0459516
A0A024R0K5	DC	MC	-2.98	0.218	-3.636	0.461	FALSE	TRUE	6.201	27.89	two-sided	1.08521e-06	49920	1.511	0.656	1.57571	hedges	13.457	2.00894e-12	2.95335e-12	FDR correction BH	TRUE	5.96448	One-way anova	3.81497e-06
A0A024R0K5	DC	ET	-2.98	0.218	-3.486	0.658	FALSE	TRUE	3.839	39.33	two-sided	0.000437986	61.856	0.825	0.506	1.42011	hedges	13.457	2.00894e-12	2.95335e-12	FDR correction BH	TRUE	3.35854	One-way anova	0.000978704
A0A024R0K5	DC	DT	-2.98	0.218	-3.468	0.577	FALSE	TRUE	4.046	35.6	two-sided	0.000267472	104.466	0.906	0.488	1.4025	hedges	13.457	2.00894e-12	2.95335e-12	FDR correction BH	TRUE	3.57272	One-way anova	0.000639999
A0A024R0K5	DC	EC	-2.98	0.218	-2.728	0.282	FALSE	TRUE	-2.497	20.45	two-sided	0.0211356	3.091	-0.935	-0.252	-1.19086	hedges	13.457	2.00894e-12	2.95335e-12	FDR correction BH	TRUE	1.67498	One-way anova	0.0355449
A0A024R0K5	DC	Mel	-2.98	0.218	-3.077	0.348	FALSE	TRUE	0.955	22.94	two-sided	0.34932	0.504	0.293	0.097	1.06955	hedges	13.457	2.00894e-12	2.95335e-12	FDR correction BH	TRUE	0.456777	One-way anova	0.417313
A0A024R0K5	MΦ	MC	-2.657	0.465	-3.636	0.461	FALSE	TRUE	7.031	28.64	two-sided	1.05886e-07	1496000	2.087	0.979	1.9711	hedges	13.457	2.00894e-12	2.95335e-12	FDR correction BH	TRUE	6.97516	One-way anova	2.98502e-07
A0A024R0K5	MΦ	ET	-2.657	0.465	-3.486	0.658	FALSE	TRUE	5.185	40.06	two-sided	6.52485e-06	3678.99	1.345	0.829	1.77645	hedges	13.457	2.00894e-12	2.95335e-12	FDR correction BH	TRUE	5.18543	One-way anova	1.39174e-05
A0A024R0K5	MΦ	DT	-2.657	0.465	-3.468	0.577	FALSE	TRUE	5.378	35.48	two-sided	4.91246e-06	6723.51	1.464	0.811	1.75443	hedges	13.457	2.00894e-12	2.95335e-12	FDR correction BH	TRUE	5.3087	One-way anova	1.10252e-05
A0A024R0K5	MΦ	EC	-2.657	0.465	-2.728	0.282	FALSE	TRUE	0.52	30	two-sided	0.607061	0.373	0.179	0.071	1.05044	hedges	13.457	2.00894e-12	2.95335e-12	FDR correction BH	TRUE	0.216768	One-way anova	0.66549
A0A024R0K5	MΦ	Mel	-2.657	0.465	-3.077	0.348	FALSE	TRUE	3.098	25.62	two-sided	0.00468151	10.998	1.037	0.42	1.33793	hedges	13.457	2.00894e-12	2.95335e-12	FDR correction BH	TRUE	2.32961	One-way anova	0.0086023
A0A024R0K5	MC	ET	-3.636	0.461	-3.486	0.658	FALSE	TRUE	-1.122	70	two-sided	0.265491	0.417	-0.262	-0.15	-1.10957	hedges	13.457	2.00894e-12	2.95335e-12	FDR correction BH	TRUE	0.57595	One-way anova	0.320667
A0A024R0K5	MC	DT	-3.636	0.461	-3.468	0.577	FALSE	TRUE	-1.364	70	two-sided	0.176802	0.539	-0.318	-0.168	-1.1235	hedges	13.457	2.00894e-12	2.95335e-12	FDR correction BH	TRUE	0.752513	One-way anova	0.218199
A0A024R0K5	MC	EC	-3.636	0.461	-2.728	0.282	FALSE	TRUE	-8.72	44.77	two-sided	3.30526e-11	420000000	-2.155	-0.908	-1.87644	hedges	13.457	2.00894e-12	2.95335e-12	FDR correction BH	TRUE	10.4808	One-way anova	1.35578e-10
A0A024R0K5	MC	Mel	-3.636	0.461	-3.077	0.348	FALSE	TRUE	-5.402	58.54	two-sided	1.26282e-06	10920	-1.32	-0.559	-1.47325	hedges	13.457	2.00894e-12	2.95335e-12	FDR correction BH	TRUE	5.89866	One-way anova	3.60581e-06
A0A024R0K5	ET	DT	-3.486	0.658	-3.468	0.577	FALSE	TRUE	-0.12	70	two-sided	0.904458	0.245	-0.028	-0.018	-1.01255	hedges	13.457	2.00894e-12	2.95335e-12	FDR correction BH	TRUE	0.0436116	One-way anova	0.924687
A0A024R0K5	ET	EC	-3.486	0.658	-2.728	0.282	FALSE	TRUE	-5.814	49.98	two-sided	4.25992e-07	27030	-1.305	-0.758	-1.69114	hedges	13.457	2.00894e-12	2.95335e-12	FDR correction BH	TRUE	6.3706	One-way anova	1.14509e-06
A0A024R0K5	ET	Mel	-3.486	0.658	-3.077	0.348	FALSE	TRUE	-3.15	55.66	two-sided	0.00262782	14.132	-0.73	-0.409	-1.32777	hedges	13.457	2.00894e-12	2.95335e-12	FDR correction BH	TRUE	2.5804	One-way anova	0.00445033
A0A024R0K5	DT	EC	-3.468	0.577	-2.728	0.282	FALSE	TRUE	-6.212	49.44	two-sided	1.06577e-07	99030	-1.439	-0.74	-1.67018	hedges	13.457	2.00894e-12	2.95335e-12	FDR correction BH	TRUE	6.97234	One-way anova	3.1224e-07
A0A024R0K5	DT	Mel	-3.468	0.577	-3.077	0.348	FALSE	TRUE	-3.3	58.03	two-sided	0.00165689	20.405	-0.778	-0.391	-1.3113	hedges	13.457	2.00894e-12	2.95335e-12	FDR correction BH	TRUE	2.78071	One-way anova	0.00317387
A0A024R0K5	EC	Mel	-2.728	0.282	-3.077	0.348	FALSE	TRUE	3.525	36.71	two-sided	0.0011542	28.692	1.056	0.349	1.27368	hedges	13.457	2.00894e-12	2.95335e-12	FDR correction BH	TRUE	2.93772	One-way anova	0.00299852
A0A024R0Y4	DC	MΦ	2.506	0.441	1.981	0.293	FALSE	TRUE	3.195	12.07	two-sided	0.00764682	10.109	1.443	0.525	1.43893	hedges	38.16	6.05808e-29	1.72201e-28	FDR correction BH	TRUE	2.11652	One-way anova	0.0148664
A0A024R0Y4	DC	MC	2.506	0.441	0.567	2.999	FALSE	TRUE	3.723	40.01	two-sided	0.000606897	46.423	0.703	1.939	3.8344	hedges	38.16	6.05808e-29	1.72201e-28	FDR correction BH	TRUE	3.21689	One-way anova	0.00143337
A0A024R0Y4	DC	ET	2.506	0.441	-2.025	2.595	FALSE	TRUE	9.918	41.16	two-sided	1.79016e-12	3678000000	1.895	4.531	23.1189	hedges	38.16	6.05808e-29	1.72201e-28	FDR correction BH	TRUE	11.7471	One-way anova	1.24267e-11
A0A024R0Y4	DC	DT	2.506	0.441	-3.081	0.561	FALSE	TRUE	32.059	15.19	two-sided	2.25848e-15	7.856e+27	10.156	5.587	48.0678	hedges	38.16	6.05808e-29	1.72201e-28	FDR correction BH	TRUE	14.6462	One-way anova	2.44679e-14
A0A024R0Y4	DC	EC	2.506	0.441	2.153	0.438	FALSE	TRUE	1.925	16.59	two-sided	0.0714842	1.37	0.778	0.353	1.27721	hedges	38.16	6.05808e-29	1.72201e-28	FDR correction BH	TRUE	1.14579	One-way anova	0.105033
A0A024R0Y4	DC	Mel	2.506	0.441	2.158	0.966	FALSE	TRUE	1.434	29.83	two-sided	0.161956	0.764	0.393	0.348	1.27279	hedges	38.16	6.05808e-29	1.72201e-28	FDR correction BH	TRUE	0.790602	One-way anova	0.213962
A0A024R0Y4	MΦ	MC	1.981	0.293	0.567	2.999	FALSE	TRUE	2.8	36.48	two-sided	0.00812839	6.235	0.554	1.414	2.66475	hedges	38.16	6.05808e-29	1.72201e-28	FDR correction BH	TRUE	2.09	One-way anova	0.0126878
A0A024R0Y4	MΦ	ET	1.981	0.293	-2.025	2.595	FALSE	TRUE	9.132	36.97	two-sided	5.18042e-11	1632000000	1.812	4.006	16.0667	hedges	38.16	6.05808e-29	1.72201e-28	FDR correction BH	TRUE	10.2856	One-way anova	1.78073e-10
A0A024R0Y4	MΦ	DT	1.981	0.293	-3.081	0.561	FALSE	TRUE	42.616	48.48	two-sided	4.3504e-40	1.282e+37	10.055	5.062	33.4052	hedges	38.16	6.05808e-29	1.72201e-28	FDR correction BH	TRUE	39.3615	One-way anova	4.0141e-38
A0A024R0Y4	MΦ	EC	1.981	0.293	2.153	0.438	FALSE	TRUE	-1.307	30	two-sided	0.20105	0.643	-0.451	-0.172	-1.12662	hedges	38.16	6.05808e-29	1.72201e-28	FDR correction BH	TRUE	0.696695	One-way anova	0.254082
A0A024R0Y4	MΦ	Mel	1.981	0.293	2.158	0.966	FALSE	TRUE	-0.856	30.4	two-sided	0.398759	0.416	-0.223	-0.177	-1.13053	hedges	38.16	6.05808e-29	1.72201e-28	FDR correction BH	TRUE	0.399289	One-way anova	0.464155
A0A024R0Y4	MC	ET	0.567	2.999	-2.025	2.595	FALSE	TRUE	3.921	70	two-sided	0.000203422	119.837	0.914	2.592	6.02934	hedges	38.16	6.05808e-29	1.72201e-28	FDR correction BH	TRUE	3.6916	One-way anova	0.000434347
A0A024R0Y4	MC	DT	0.567	2.999	-3.081	0.561	FALSE	TRUE	7.174	70	two-sided	6.008e-10	13080000	1.673	3.648	12.536	hedges	38.16	6.05808e-29	1.72201e-28	FDR correction BH	TRUE	9.22127	One-way anova	2.50445e-09
A0A024R0Y4	MC	EC	0.567	2.999	2.153	0.438	FALSE	TRUE	-3.101	38.23	two-sided	0.00361692	12.011	-0.62	-1.586	-3.00216	hedges	38.16	6.05808e-29	1.72201e-28	FDR correction BH	TRUE	2.44166	One-way anova	0.00598472
A0A024R0Y4	MC	Mel	0.567	2.999	2.158	0.966	FALSE	TRUE	-2.969	44.79	two-sided	0.00478127	9.251	-0.657	-1.591	-3.01258	hedges	38.16	6.05808e-29	1.72201e-28	FDR correction BH	TRUE	2.32046	One-way anova	0.00779817
A0A024R0Y4	ET	DT	-2.025	2.595	-3.081	0.561	FALSE	TRUE	2.388	70	two-sided	0.0196642	2.675	0.557	1.056	2.07916	hedges	38.16	6.05808e-29	1.72201e-28	FDR correction BH	TRUE	1.70632	One-way anova	0.0340464
A0A024R0Y4	ET	EC	-2.025	2.595	2.153	0.438	FALSE	TRUE	-9.365	39.25	two-sided	1.49064e-11	3501000000	-1.884	-4.178	-18.101	hedges	38.16	6.05808e-29	1.72201e-28	FDR correction BH	TRUE	10.8266	One-way anova	6.70015e-11
A0A024R0Y4	ET	Mel	-2.025	2.595	2.158	0.966	FALSE	TRUE	-8.829	47.6	two-sided	1.35909e-11	2494000000	-1.974	-4.183	-18.1639	hedges	38.16	6.05808e-29	1.72201e-28	FDR correction BH	TRUE	10.8668	One-way anova	8.42967e-11
A0A024R0Y4	DT	EC	-3.081	0.561	2.153	0.438	FALSE	TRUE	-36.375	36.53	two-sided	2.69762e-30	7.045e+33	-9.786	-5.234	-37.6349	hedges	38.16	6.05808e-29	1.72201e-28	FDR correction BH	TRUE	29.569	One-way anova	9.30793e-29
A0A024R0Y4	DT	Mel	-3.081	0.561	2.158	0.966	FALSE	TRUE	-24.405	35.22	two-sided	1.17806e-23	8.301e+28	-6.873	-5.239	-37.7656	hedges	38.16	6.05808e-29	1.72201e-28	FDR correction BH	TRUE	22.9288	One-way anova	2.59362e-22
A0A024R0Y4	EC	Mel	2.153	0.438	2.158	0.966	FALSE	TRUE	-0.021	35.94	two-sided	0.98316	0.312	-0.006	-0.005	-1.00347	hedges	38.16	6.05808e-29	1.72201e-28	FDR correction BH	TRUE	0.00737571	One-way anova	0.986701
A0A024R216	DC	MΦ	-1.878	0.711	-0.177	0.669	FALSE	TRUE	-5.863	15.86	two-sided	2.49231e-05	2375	-2.404	-1.701	-3.25126	hedges	45.961	6.22322e-33	2.09705e-32	FDR correction BH	TRUE	4.6034	One-way anova	8.8181e-05
A0A024R216	DC	MC	-1.878	0.711	1.011	0.354	FALSE	TRUE	-11.825	9.01	two-sided	8.61261e-07	742700000000	-6.409	-2.889	-7.40757	hedges	45.961	6.22322e-33	2.09705e-32	FDR correction BH	TRUE	6.06487	One-way anova	3.0724e-06
A0A024R216	DC	ET	-1.878	0.711	-1.447	2.123	FALSE	TRUE	-1.013	39.05	two-sided	0.317491	0.512	-0.218	-0.431	-1.34817	hedges	45.961	6.22322e-33	2.09705e-32	FDR correction BH	TRUE	0.498268	One-way anova	0.381957
A0A024R216	DC	DT	-1.878	0.711	-0.743	1.636	FALSE	TRUE	-3.141	30.83	two-sided	0.00369884	12.172	-0.74	-1.135	-2.19619	hedges	45.961	6.22322e-33	2.09705e-32	FDR correction BH	TRUE	2.43193	One-way anova	0.00720979
A0A024R216	DC	EC	-1.878	0.711	3.466	0.273	FALSE	TRUE	-21.659	9.35	two-sided	2.6238e-09	27780000000000	-10.903	-5.344	-40.6167	hedges	45.961	6.22322e-33	2.09705e-32	FDR correction BH	TRUE	8.58107	One-way anova	1.8495e-08
A0A024R216	DC	Mel	-1.878	0.711	1.98	0.213	FALSE	TRUE	-16.018	8.52	two-sided	1.16809e-07	33470000000000	-9.4	-3.858	-14.5002	hedges	45.961	6.22322e-33	2.09705e-32	FDR correction BH	TRUE	6.93252	One-way anova	5.29671e-07
A0A024R216	MΦ	MC	-0.177	0.669	1.011	0.354	FALSE	TRUE	-6.693	18.84	two-sided	2.22605e-06	485000	-2.482	-1.188	-2.27837	hedges	45.961	6.22322e-33	2.09705e-32	FDR correction BH	TRUE	5.65246	One-way anova	5.44868e-06
A0A024R216	MΦ	ET	-0.177	0.669	-1.447	2.123	FALSE	TRUE	3.244	46.93	two-sided	0.00217507	16.716	0.69	1.27	2.41162	hedges	45.961	6.22322e-33	2.09705e-32	FDR correction BH	TRUE	2.66253	One-way anova	0.00353416
A0A024R216	MΦ	DT	-0.177	0.669	-0.743	1.636	FALSE	TRUE	1.77	49.83	two-sided	0.0828154	1.032	0.394	0.566	1.48041	hedges	45.961	6.22322e-33	2.09705e-32	FDR correction BH	TRUE	1.08189	One-way anova	0.108345
A0A024R216	MΦ	EC	-0.177	0.669	3.466	0.273	FALSE	TRUE	-20.152	30	two-sided	5.46266e-19	4225000000000000	-6.945	-3.643	-12.4926	hedges	45.961	6.22322e-33	2.09705e-32	FDR correction BH	TRUE	18.2626	One-way anova	8.20097e-18
A0A024R216	MΦ	Mel	-0.177	0.669	1.98	0.213	FALSE	TRUE	-12.491	16.97	two-sided	5.55534e-10	1093000000000	-4.726	-2.157	-4.45986	hedges	45.961	6.22322e-33	2.09705e-32	FDR correction BH	TRUE	9.25529	One-way anova	2.95278e-09
A0A024R216	MC	ET	1.011	0.354	-1.447	2.123	FALSE	TRUE	6.849	70	two-sided	2.34768e-09	3650000	1.597	2.458	5.49454	hedges	45.961	6.22322e-33	2.09705e-32	FDR correction BH	TRUE	8.62936	One-way anova	8.87623e-09
A0A024R216	MC	DT	1.011	0.354	-0.743	1.636	FALSE	TRUE	6.287	70	two-sided	2.4231e-08	415900	1.466	1.754	3.37292	hedges	45.961	6.22322e-33	2.09705e-32	FDR correction BH	TRUE	7.61563	One-way anova	8.33968e-08
A0A024R216	MC	EC	1.011	0.354	3.466	0.273	FALSE	TRUE	-27.196	36.91	two-sided	5.1201e-26	9.377e+27	-7.287	-2.455	-5.48313	hedges	45.961	6.22322e-33	2.09705e-32	FDR correction BH	TRUE	25.2907	One-way anova	9.7555e-25
A0A024R216	MC	Mel	1.011	0.354	1.98	0.213	FALSE	TRUE	-13.316	58.04	two-sided	2.71312e-19	1.451e+16	-3.141	-0.969	-1.95748	hedges	45.961	6.22322e-33	2.09705e-32	FDR correction BH	TRUE	18.5665	One-way anova	3.67659e-18
A0A024R216	ET	DT	-1.447	2.123	-0.743	1.636	FALSE	TRUE	-1.575	70	two-sided	0.119778	0.7	-0.367	-0.704	-1.62902	hedges	45.961	6.22322e-33	2.09705e-32	FDR correction BH	TRUE	0.921622	One-way anova	0.167169
A0A024R216	ET	EC	-1.447	2.123	3.466	0.273	FALSE	TRUE	-13.629	37.54	two-sided	4.12584e-16	1516000000000000	-2.714	-4.913	-30.1273	hedges	45.961	6.22322e-33	2.09705e-32	FDR correction BH	TRUE	15.3845	One-way anova	3.21151e-15
A0A024R216	ET	Mel	-1.447	2.123	1.98	0.213	FALSE	TRUE	-9.614	36.01	two-sided	1.75223e-11	43220000000	-2.062	-3.427	-10.7555	hedges	45.961	6.22322e-33	2.09705e-32	FDR correction BH	TRUE	10.7564	One-way anova	1.06746e-10
A0A024R216	DT	EC	-0.743	1.636	3.466	0.273	FALSE	TRUE	-14.973	39.17	two-sided	8.44171e-18	5.932e+16	-3.011	-4.209	-18.4942	hedges	45.961	6.22322e-33	2.09705e-32	FDR correction BH	TRUE	17.0736	One-way anova	6.8705e-17
A0A024R216	DT	Mel	-0.743	1.636	1.98	0.213	FALSE	TRUE	-9.868	36.7	two-sided	7.17078e-12	108100000000	-2.122	-2.723	-6.60244	hedges	45.961	6.22322e-33	2.09705e-32	FDR correction BH	TRUE	11.1444	One-way anova	4.55778e-11
A0A024R216	EC	Mel	3.466	0.273	1.98	0.213	FALSE	TRUE	18.437	26.47	two-sided	1.24856e-16	2.97e+17	6.114	1.486	2.80111	hedges	45.961	6.22322e-33	2.09705e-32	FDR correction BH	TRUE	15.9036	One-way anova	2.7269e-15
A0A024R412	DC	MΦ	0.215	0.609	-0.041	0.449	FALSE	TRUE	1.1	12.99	two-sided	0.291291	0.584	0.483	0.256	1.19416	hedges	123.378	1.02181e-58	1.0957e-57	FDR correction BH	TRUE	0.535673	One-way anova	0.364814
A0A024R412	DC	MC	0.215	0.609	-3.505	0.69	FALSE	TRUE	15.943	13.63	two-sided	3.33307e-10	1.794e+16	5.411	3.72	13.1775	hedges	123.378	1.02181e-58	1.0957e-57	FDR correction BH	TRUE	9.47716	One-way anova	1.92483e-09
A0A024R412	DC	ET	0.215	0.609	1.608	0.512	FALSE	TRUE	-6.324	11	two-sided	5.64489e-05	72460	-2.574	-1.393	-2.62624	hedges	123.378	1.02181e-58	1.0957e-57	FDR correction BH	TRUE	4.24834	One-way anova	0.000144276
A0A024R412	DC	DT	0.215	0.609	-1.325	1.618	FALSE	TRUE	4.56	35.72	two-sided	5.80055e-05	410.948	1.019	1.54	2.90795	hedges	123.378	1.02181e-58	1.0957e-57	FDR correction BH	TRUE	4.23653	One-way anova	0.000152919
A0A024R412	DC	EC	0.215	0.609	0.813	0.352	FALSE	TRUE	-2.705	11.07	two-sided	0.0203754	4.309	-1.264	-0.598	-1.51362	hedges	123.378	1.02181e-58	1.0957e-57	FDR correction BH	TRUE	1.69089	One-way anova	0.0343932
A0A024R412	DC	Mel	0.215	0.609	0.777	0.531	FALSE	TRUE	-2.453	12.67	two-sided	0.0295059	3.044	-0.994	-0.562	-1.47631	hedges	123.378	1.02181e-58	1.0957e-57	FDR correction BH	TRUE	1.53009	One-way anova	0.0475383
A0A024R412	MΦ	MC	-0.041	0.449	-3.505	0.69	FALSE	TRUE	21.563	42.79	two-sided	1.31354e-24	2.75e+23	5.44	3.464	11.0349	hedges	123.378	1.02181e-58	1.0957e-57	FDR correction BH	TRUE	23.8816	One-way anova	2.06248e-23
A0A024R412	MΦ	ET	-0.041	0.449	1.608	0.512	FALSE	TRUE	-11.685	32.69	two-sided	3.26561e-13	5236000000000	-3.285	-1.649	-3.13616	hedges	123.378	1.02181e-58	1.0957e-57	FDR correction BH	TRUE	12.486	One-way anova	1.37313e-12
A0A024R412	MΦ	DT	-0.041	0.449	-1.325	1.618	FALSE	TRUE	4.396	45.02	two-sided	6.66425e-05	344.636	0.919	1.284	2.43513	hedges	123.378	1.02181e-58	1.0957e-57	FDR correction BH	TRUE	4.17625	One-way anova	0.000134101
A0A024R412	MΦ	EC	-0.041	0.449	0.813	0.352	FALSE	TRUE	-5.986	30	two-sided	1.44797e-06	8625.36	-2.063	-0.854	-1.80751	hedges	123.378	1.02181e-58	1.0957e-57	FDR correction BH	TRUE	5.83924	One-way anova	4.2376e-06
A0A024R412	MΦ	Mel	-0.041	0.449	0.777	0.531	FALSE	TRUE	-5.287	35.91	two-sided	6.28129e-06	2912.86	-1.599	-0.818	-1.76296	hedges	123.378	1.02181e-58	1.0957e-57	FDR correction BH	TRUE	5.20195	One-way anova	1.88945e-05
A0A024R412	MC	ET	-3.505	0.69	1.608	0.512	FALSE	TRUE	-35.705	70	two-sided	1.15844e-46	6.993e+42	-8.325	-5.113	-34.6072	hedges	123.378	1.02181e-58	1.0957e-57	FDR correction BH	TRUE	45.9361	One-way anova	7.92759e-45
A0A024R412	MC	DT	-3.505	0.69	-1.325	1.618	FALSE	TRUE	-7.437	70	two-sided	1.98449e-10	37050000	-1.734	-2.18	-4.53154	hedges	123.378	1.02181e-58	1.0957e-57	FDR correction BH	TRUE	9.70235	One-way anova	8.69619e-10
A0A024R412	MC	EC	-3.505	0.69	0.813	0.352	FALSE	TRUE	-29.838	48.89	two-sided	4.9183e-33	6.702e+29	-6.991	-4.318	-19.9456	hedges	123.378	1.02181e-58	1.0957e-57	FDR correction BH	TRUE	32.3082	One-way anova	2.25637e-31
A0A024R412	MC	Mel	-3.505	0.69	0.777	0.531	FALSE	TRUE	-27.351	58.29	two-sided	6.0117e-35	3.539e+31	-6.709	-4.282	-19.4541	hedges	123.378	1.02181e-58	1.0957e-57	FDR correction BH	TRUE	34.221	One-way anova	3.76856e-33
A0A024R412	ET	DT	1.608	0.512	-1.325	1.618	FALSE	TRUE	10.364	70	two-sided	8.83632e-16	4645000000000	2.417	2.933	7.63697	hedges	123.378	1.02181e-58	1.0957e-57	FDR correction BH	TRUE	15.0537	One-way anova	2.06735e-14
A0A024R412	ET	EC	1.608	0.512	0.813	0.352	FALSE	TRUE	6.481	41	two-sided	8.93791e-08	240600	1.665	0.795	1.73508	hedges	123.378	1.02181e-58	1.0957e-57	FDR correction BH	TRUE	7.04876	One-way anova	2.61017e-07
A0A024R412	ET	Mel	1.608	0.512	0.777	0.531	FALSE	TRUE	6.094	50.54	two-sided	1.50602e-07	119300	1.577	0.831	1.77892	hedges	123.378	1.02181e-58	1.0957e-57	FDR correction BH	TRUE	6.82217	One-way anova	5.03559e-07
A0A024R412	DT	EC	-1.325	1.618	0.813	0.352	FALSE	TRUE	-7.536	41.74	two-sided	2.61547e-09	8104000	-1.54	-2.138	-4.40151	hedges	123.378	1.02181e-58	1.0957e-57	FDR correction BH	TRUE	8.58245	One-way anova	9.05108e-09
A0A024R412	DT	Mel	-1.325	1.618	0.777	0.531	FALSE	TRUE	-7.249	45.13	two-sided	4.29857e-09	7587000	-1.606	-2.102	-4.29304	hedges	123.378	1.02181e-58	1.0957e-57	FDR correction BH	TRUE	8.36668	One-way anova	1.90604e-08
A0A024R412	EC	Mel	0.813	0.352	0.777	0.531	FALSE	TRUE	0.264	38.92	two-sided	0.793335	0.321	0.076	0.036	1.02527	hedges	123.378	1.02181e-58	1.0957e-57	FDR correction BH	TRUE	0.100543	One-way anova	0.83922
A0A024R4E5	DC	MΦ	0.077	0.353	0.933	0.108	FALSE	TRUE	-7.096	8.86	two-sided	6.16956e-05	31070	-3.669	-0.856	-1.81001	hedges	31.683	2.87266e-25	6.88969e-25	FDR correction BH	TRUE	4.20975	One-way anova	0.000198606
A0A024R4E5	DC	MC	0.077	0.353	-0.914	0.486	FALSE	TRUE	6.942	16.53	two-sided	2.77322e-06	480500	2.099	0.991	1.98756	hedges	31.683	2.87266e-25	6.88969e-25	FDR correction BH	TRUE	5.55702	One-way anova	9.15708e-06
A0A024R4E5	DC	ET	0.077	0.353	-0.665	0.512	FALSE	TRUE	5.109	17.53	two-sided	7.94656e-05	1936.05	1.499	0.742	1.67249	hedges	31.683	2.87266e-25	6.88969e-25	FDR correction BH	TRUE	4.09982	One-way anova	0.00019835
A0A024R4E5	DC	DT	0.077	0.353	-1.554	1.5	FALSE	TRUE	5.901	42.99	two-sided	5.08728e-07	20160	1.176	1.631	3.09728	hedges	31.683	2.87266e-25	6.88969e-25	FDR correction BH	TRUE	6.29351	One-way anova	1.74652e-06
A0A024R4E5	DC	EC	0.077	0.353	0.053	0.177	FALSE	TRUE	0.19	10.33	two-sided	0.852919	0.384	0.091	0.024	1.01677	hedges	31.683	2.87266e-25	6.88969e-25	FDR correction BH	TRUE	0.0690924	One-way anova	0.882137
A0A024R4E5	DC	Mel	0.077	0.353	0.67	0.618	FALSE	TRUE	-3.48	25.17	two-sided	0.00184454	21.844	-1.029	-0.593	-1.50838	hedges	31.683	2.87266e-25	6.88969e-25	FDR correction BH	TRUE	2.73411	One-way anova	0.00388394
A0A024R4E5	MΦ	MC	0.933	0.108	-0.914	0.486	FALSE	TRUE	21.638	42.04	two-sided	2.06835e-24	3.205e+23	4.43	1.847	3.59751	hedges	31.683	2.87266e-25	6.88969e-25	FDR correction BH	TRUE	23.6844	One-way anova	3.163e-23
A0A024R4E5	MΦ	ET	0.933	0.108	-0.665	0.512	FALSE	TRUE	17.855	41.43	two-sided	4.57718e-21	8.019e+19	3.641	1.598	3.02723	hedges	31.683	2.87266e-25	6.88969e-25	FDR correction BH	TRUE	20.3394	One-way anova	4.09453e-20
A0A024R4E5	MΦ	DT	0.933	0.108	-1.554	1.5	FALSE	TRUE	9.888	35.81	two-sided	8.86768e-12	19070000000	1.949	2.487	5.60611	hedges	31.683	2.87266e-25	6.88969e-25	FDR correction BH	TRUE	11.0522	One-way anova	3.15517e-11
A0A024R4E5	MΦ	EC	0.933	0.108	0.053	0.177	FALSE	TRUE	16.934	30	two-sided	6.69456e-17	42110000000000	5.836	0.88	1.84038	hedges	31.683	2.87266e-25	6.88969e-25	FDR correction BH	TRUE	16.1743	One-way anova	7.20521e-16
A0A024R4E5	MΦ	Mel	0.933	0.108	0.67	0.618	FALSE	TRUE	2.079	26.27	two-sided	0.0475177	1.649	0.527	0.263	1.19997	hedges	31.683	2.87266e-25	6.88969e-25	FDR correction BH	TRUE	1.32314	One-way anova	0.0706655
A0A024R4E5	MC	ET	-0.914	0.486	-0.665	0.512	FALSE	TRUE	-2.115	70	two-sided	0.0380028	1.611	-0.493	-0.249	-1.18838	hedges	31.683	2.87266e-25	6.88969e-25	FDR correction BH	TRUE	1.42018	One-way anova	0.0558381
A0A024R4E5	MC	DT	-0.914	0.486	-1.554	1.5	FALSE	TRUE	2.434	70	two-sided	0.0175036	2.93	0.567	0.64	1.55833	hedges	31.683	2.87266e-25	6.88969e-25	FDR correction BH	TRUE	1.75687	One-way anova	0.0264227
A0A024R4E5	MC	EC	-0.914	0.486	0.053	0.177	FALSE	TRUE	-10.477	48.89	two-sided	4.31501e-14	124500000000	-2.28	-0.967	-1.95477	hedges	31.683	2.87266e-25	6.88969e-25	FDR correction BH	TRUE	13.365	One-way anova	2.3734e-13
A0A024R4E5	MC	Mel	-0.914	0.486	0.67	0.618	FALSE	TRUE	-10.73	43.55	two-sided	8.30964e-14	2314000000000	-2.88	-1.584	-2.998	hedges	31.683	2.87266e-25	6.88969e-25	FDR correction BH	TRUE	13.0804	One-way anova	6.34741e-13
A0A024R4E5	ET	DT	-0.665	0.512	-1.554	1.5	FALSE	TRUE	3.363	70	two-sided	0.00125507	25.249	0.784	0.889	1.85189	hedges	31.683	2.87266e-25	6.88969e-25	FDR correction BH	TRUE	2.90133	One-way anova	0.0029456
A0A024R4E5	ET	EC	-0.665	0.512	0.053	0.177	FALSE	TRUE	-7.469	48.25	two-sided	1.36499e-09	6494000	-1.611	-0.718	-1.6449	hedges	31.683	2.87266e-25	6.88969e-25	FDR correction BH	TRUE	8.86487	One-way anova	4.98635e-09
A0A024R4E5	ET	Mel	-0.665	0.512	0.67	0.618	FALSE	TRUE	-8.898	45.31	two-sided	1.66544e-11	3200000000	-2.366	-1.335	-2.52275	hedges	31.683	2.87266e-25	6.88969e-25	FDR correction BH	TRUE	10.7785	One-way anova	1.01912e-10
A0A024R4E5	DT	EC	-1.554	1.5	0.053	0.177	FALSE	TRUE	-6.327	37.15	two-sided	2.22836e-07	144500	-1.257	-1.607	-3.04618	hedges	31.683	2.87266e-25	6.88969e-25	FDR correction BH	TRUE	6.65201	One-way anova	6.3232e-07
A0A024R4E5	DT	Mel	-1.554	1.5	0.67	0.618	FALSE	TRUE	-7.975	49.83	two-sided	1.86005e-10	108600000	-1.799	-2.224	-4.67187	hedges	31.683	2.87266e-25	6.88969e-25	FDR correction BH	TRUE	9.73048	One-way anova	9.93801e-10
A0A024R4E5	EC	Mel	0.053	0.177	0.67	0.618	FALSE	TRUE	-4.704	29.8	two-sided	5.44474e-05	578.427	-1.219	-0.617	-1.53368	hedges	31.683	2.87266e-25	6.88969e-25	FDR correction BH	TRUE	4.26402	One-way anova	0.000193895
A0A024R4K9	DC	MΦ	-2.346	0.184	-1.269	0.344	FALSE	TRUE	-10.183	22.99	two-sided	5.4542e-10	10650000	-3.488	-1.077	-2.10964	hedges	34.496	6.55974e-27	1.69026e-26	FDR correction BH	TRUE	9.26327	One-way anova	5.31947e-09
A0A024R4K9	DC	MC	-2.346	0.184	-2.722	0.463	FALSE	TRUE	3.81	33.89	two-sided	0.000557998	57.591	0.868	0.376	1.29774	hedges	34.496	6.55974e-27	1.69026e-26	FDR correction BH	TRUE	3.25337	One-way anova	0.00132474
A0A024R4K9	DC	ET	-2.346	0.184	-2.512	1.332	FALSE	TRUE	0.722	39.55	two-sided	0.474417	0.425	0.136	0.166	1.12194	hedges	34.496	6.55974e-27	1.69026e-26	FDR correction BH	TRUE	0.32384	One-way anova	0.538332
A0A024R4K9	DC	DT	-2.346	0.184	-2.626	0.753	FALSE	TRUE	2.001	42.98	two-sided	0.0516862	1.532	0.402	0.28	1.21419	hedges	34.496	6.55974e-27	1.69026e-26	FDR correction BH	TRUE	1.28663	One-way anova	0.078835
A0A024R4K9	DC	EC	-2.346	0.184	-2.979	0.815	FALSE	TRUE	2.976	17.58	two-sided	0.00825441	6.829	0.918	0.633	1.55079	hedges	34.496	6.55974e-27	1.69026e-26	FDR correction BH	TRUE	2.08331	One-way anova	0.0153673
A0A024R4K9	DC	Mel	-2.346	0.184	-0.363	0.278	FALSE	TRUE	-23.933	21.63	two-sided	4.73422e-17	3.013e+18	-7.512	-1.983	-3.95314	hedges	34.496	6.55974e-27	1.69026e-26	FDR correction BH	TRUE	16.3248	One-way anova	1.04229e-15
A0A024R4K9	MΦ	MC	-1.269	0.344	-2.722	0.463	FALSE	TRUE	12.565	38.24	two-sided	3.78165e-15	71970000000000	3.32	1.453	2.73777	hedges	34.496	6.55974e-27	1.69026e-26	FDR correction BH	TRUE	14.4223	One-way anova	2.11401e-14
A0A024R4K9	MΦ	ET	-1.269	0.344	-2.512	1.332	FALSE	TRUE	5.223	44	two-sided	4.60785e-06	4131.12	1.084	1.243	2.3669	hedges	34.496	6.55974e-27	1.69026e-26	FDR correction BH	TRUE	5.3365	One-way anova	9.9683e-06
A0A024R4K9	MΦ	DT	-1.269	0.344	-2.626	0.753	FALSE	TRUE	8.916	49.9	two-sided	6.70828e-12	802900000	2.032	1.357	2.56152	hedges	34.496	6.55974e-27	1.69026e-26	FDR correction BH	TRUE	11.1734	One-way anova	2.40876e-11
A0A024R4K9	MΦ	EC	-1.269	0.344	-2.979	0.815	FALSE	TRUE	7.735	30	two-sided	1.25134e-08	650400	2.666	1.71	3.27161	hedges	34.496	6.55974e-27	1.69026e-26	FDR correction BH	TRUE	7.90262	One-way anova	4.68583e-08
A0A024R4K9	MΦ	Mel	-1.269	0.344	-0.363	0.278	FALSE	TRUE	-8.845	27.17	two-sided	1.74614e-09	81560000	-2.912	-0.906	-1.87384	hedges	34.496	6.55974e-27	1.69026e-26	FDR correction BH	TRUE	8.75792	One-way anova	8.60702e-09
A0A024R4K9	MC	ET	-2.722	0.463	-2.512	1.332	FALSE	TRUE	-0.892	70	two-sided	0.375373	0.342	-0.208	-0.21	-1.15669	hedges	34.496	6.55974e-27	1.69026e-26	FDR correction BH	TRUE	0.425537	One-way anova	0.436068
A0A024R4K9	MC	DT	-2.722	0.463	-2.626	0.753	FALSE	TRUE	-0.654	70	two-sided	0.515136	0.292	-0.153	-0.096	-1.06881	hedges	34.496	6.55974e-27	1.69026e-26	FDR correction BH	TRUE	0.288078	One-way anova	0.56714
A0A024R4K9	MC	EC	-2.722	0.463	-2.979	0.815	FALSE	TRUE	1.18	19.45	two-sided	0.25229	0.518	0.428	0.257	1.19499	hedges	34.496	6.55974e-27	1.69026e-26	FDR correction BH	TRUE	0.5981	One-way anova	0.29961
A0A024R4K9	MC	Mel	-2.722	0.463	-0.363	0.278	FALSE	TRUE	-24.798	57.98	two-sided	1.48969e-32	1.926e+29	-5.846	-2.359	-5.13015	hedges	34.496	6.55974e-27	1.69026e-26	FDR correction BH	TRUE	31.8269	One-way anova	7.69391e-31
A0A024R4K9	ET	DT	-2.512	1.332	-2.626	0.753	FALSE	TRUE	0.444	70	two-sided	0.658191	0.265	0.104	0.114	1.08222	hedges	34.496	6.55974e-27	1.69026e-26	FDR correction BH	TRUE	0.181648	One-way anova	0.714483
A0A024R4K9	ET	EC	-2.512	1.332	-2.979	0.815	FALSE	TRUE	1.549	44.75	two-sided	0.128413	0.773	0.383	0.467	1.38223	hedges	34.496	6.55974e-27	1.69026e-26	FDR correction BH	TRUE	0.89139	One-way anova	0.159292
A0A024R4K9	ET	Mel	-2.512	1.332	-0.363	0.278	FALSE	TRUE	-9.395	39.3	two-sided	1.34537e-11	19570000000	-2.039	-2.149	-4.4352	hedges	34.496	6.55974e-27	1.69026e-26	FDR correction BH	TRUE	10.8712	One-way anova	8.35084e-11
A0A024R4K9	DT	EC	-2.626	0.753	-2.979	0.815	FALSE	TRUE	1.477	26.89	two-sided	0.151239	0.709	0.451	0.353	1.27721	hedges	34.496	6.55974e-27	1.69026e-26	FDR correction BH	TRUE	0.820338	One-way anova	0.192853
A0A024R4K9	DT	Mel	-2.626	0.753	-0.363	0.278	FALSE	TRUE	-16.49	47.43	two-sided	2.84261e-21	2.334e+20	-3.685	-2.263	-4.79989	hedges	34.496	6.55974e-27	1.69026e-26	FDR correction BH	TRUE	20.5463	One-way anova	4.86323e-20
A0A024R4K9	EC	Mel	-2.979	0.815	-0.363	0.278	FALSE	TRUE	-12.395	17.26	two-sided	5.06872e-10	867500000000	-4.663	-2.616	-6.13048	hedges	34.496	6.55974e-27	1.69026e-26	FDR correction BH	TRUE	9.2951	One-way anova	4.46613e-09
A0A024R4M0	DC	MΦ	4.108	0.088	3.765	0.051	FALSE	TRUE	10.706	11.11	two-sided	3.40191e-07	26030000	4.995	0.343	1.26839	hedges	59.754	4.54579e-39	1.98988e-38	FDR correction BH	TRUE	6.46828	One-way anova	1.85995e-06
A0A024R4M0	DC	MC	4.108	0.088	2.398	0.296	FALSE	TRUE	29.789	41.41	two-sided	1.36126e-29	4.131e+26	6.232	1.71	3.27161	hedges	59.754	4.54579e-39	1.98988e-38	FDR correction BH	TRUE	28.8661	One-way anova	1.15244e-27
A0A024R4M0	DC	ET	4.108	0.088	3.047	0.486	FALSE	TRUE	12.309	41.67	two-sided	1.82566e-15	2679000000000	2.368	1.061	2.08638	hedges	59.754	4.54579e-39	1.98988e-38	FDR correction BH	TRUE	14.7386	One-way anova	2.04534e-14
A0A024R4M0	DC	DT	4.108	0.088	2.663	0.621	FALSE	TRUE	13.445	39.75	two-sided	2.24575e-16	49020000000000	2.531	1.445	2.72263	hedges	59.754	4.54579e-39	1.98988e-38	FDR correction BH	TRUE	15.6486	One-way anova	2.84601e-15
A0A024R4M0	DC	EC	4.108	0.088	4.18	0.147	FALSE	TRUE	-1.523	22.83	two-sided	0.141606	0.858	-0.534	-0.072	-1.05117	hedges	59.754	4.54579e-39	1.98988e-38	FDR correction BH	TRUE	0.848919	One-way anova	0.192464
A0A024R4M0	DC	Mel	4.108	0.088	3.528	0.437	FALSE	TRUE	6.29	28.63	two-sided	7.62562e-07	21810	1.486	0.58	1.49485	hedges	59.754	4.54579e-39	1.98988e-38	FDR correction BH	TRUE	6.11772	One-way anova	2.98198e-06
A0A024R4M0	MΦ	MC	3.765	0.051	2.398	0.296	FALSE	TRUE	26.828	39.47	two-sided	5.90195e-27	5.033e+27	5.404	1.367	2.57934	hedges	59.754	4.54579e-39	1.98988e-38	FDR correction BH	TRUE	26.229	One-way anova	1.22391e-25
A0A024R4M0	MΦ	ET	3.765	0.051	3.047	0.486	FALSE	TRUE	8.747	36.72	two-sided	1.65117e-10	459300000	1.733	0.718	1.6449	hedges	59.754	4.54579e-39	1.98988e-38	FDR correction BH	TRUE	9.78221	One-way anova	5.43028e-10
A0A024R4M0	MΦ	DT	3.765	0.051	2.663	0.621	FALSE	TRUE	10.576	36.06	two-sided	1.33323e-12	170500000000	2.088	1.102	2.14652	hedges	59.754	4.54579e-39	1.98988e-38	FDR correction BH	TRUE	11.8751	One-way anova	5.06404e-12
A0A024R4M0	MΦ	EC	3.765	0.051	4.18	0.147	FALSE	TRUE	-10.64	30	two-sided	1.0584e-11	479800000	-3.667	-0.415	-1.3333	hedges	59.754	4.54579e-39	1.98988e-38	FDR correction BH	TRUE	10.9754	One-way anova	5.6489e-11
A0A024R4M0	MΦ	Mel	3.765	0.051	3.528	0.437	FALSE	TRUE	2.682	25.02	two-sided	0.0127787	4.714	0.675	0.237	1.17854	hedges	59.754	4.54579e-39	1.98988e-38	FDR correction BH	TRUE	1.89351	One-way anova	0.0213725
A0A024R4M0	MC	ET	2.398	0.296	3.047	0.486	FALSE	TRUE	-6.845	70	two-sided	2.38939e-09	3591000	-1.596	-0.649	-1.56808	hedges	59.754	4.54579e-39	1.98988e-38	FDR correction BH	TRUE	8.62171	One-way anova	9.02147e-09
A0A024R4M0	MC	DT	2.398	0.296	2.663	0.621	FALSE	TRUE	-2.308	70	two-sided	0.0239794	2.293	-0.538	-0.265	-1.20164	hedges	59.754	4.54579e-39	1.98988e-38	FDR correction BH	TRUE	1.62016	One-way anova	0.0353344
A0A024R4M0	MC	EC	2.398	0.296	4.18	0.147	FALSE	TRUE	-28.946	49.2	two-sided	1.47996e-32	1.647e+29	-6.741	-1.782	-3.43903	hedges	59.754	4.54579e-39	1.98988e-38	FDR correction BH	TRUE	31.8297	One-way anova	6.49917e-31
A0A024R4M0	MC	Mel	2.398	0.296	3.528	0.437	FALSE	TRUE	-11.247	38.97	two-sided	8.38102e-14	14100000000000	-3.096	-1.13	-2.18859	hedges	59.754	4.54579e-39	1.98988e-38	FDR correction BH	TRUE	13.0767	One-way anova	6.3845e-13
A0A024R4M0	ET	DT	3.047	0.486	2.663	0.621	FALSE	TRUE	2.929	70	two-sided	0.00458944	8.588	0.683	0.384	1.30495	hedges	59.754	4.54579e-39	1.98988e-38	FDR correction BH	TRUE	2.33824	One-way anova	0.00929433
A0A024R4M0	ET	EC	3.047	0.486	4.18	0.147	FALSE	TRUE	-12.725	46.36	two-sided	9.85227e-17	114800000000000	-2.69	-1.133	-2.19314	hedges	59.754	4.54579e-39	1.98988e-38	FDR correction BH	TRUE	16.0065	One-way anova	8.27269e-16
A0A024R4M0	ET	Mel	3.047	0.486	3.528	0.437	FALSE	TRUE	-4.028	55.05	two-sided	0.000173969	144.661	-1.016	-0.481	-1.39571	hedges	59.754	4.54579e-39	1.98988e-38	FDR correction BH	TRUE	3.75953	One-way anova	0.000356
A0A024R4M0	DT	EC	2.663	0.621	4.18	0.147	FALSE	TRUE	-13.82	42.84	two-sided	2.17041e-17	2586000000000000	-2.844	-1.517	-2.86195	hedges	59.754	4.54579e-39	1.98988e-38	FDR correction BH	TRUE	16.6635	One-way anova	1.69263e-16
A0A024R4M0	DT	Mel	2.663	0.621	3.528	0.437	FALSE	TRUE	-6.386	58.97	two-sided	2.94052e-08	335500	-1.543	-0.865	-1.82134	hedges	59.754	4.54579e-39	1.98988e-38	FDR correction BH	TRUE	7.53158	One-way anova	1.15043e-07
A0A024R4M0	EC	Mel	4.18	0.147	3.528	0.437	FALSE	TRUE	6.871	31.68	two-sided	9.42595e-08	283100	1.801	0.652	1.57135	hedges	59.754	4.54579e-39	1.98988e-38	FDR correction BH	TRUE	7.02567	One-way anova	5.67076e-07
A0A024R571	DC	MΦ	1.184	0.385	1.939	0.248	FALSE	TRUE	-5.3	11.83	two-sided	0.000197796	718.65	-2.412	-0.755	-1.68763	hedges	50.792	3.35585e-35	1.24811e-34	FDR correction BH	TRUE	3.70378	One-way anova	0.000564581
A0A024R571	DC	MC	1.184	0.385	0.997	0.533	FALSE	TRUE	1.199	16.65	two-sided	0.247206	0.597	0.361	0.187	1.13839	hedges	50.792	3.35585e-35	1.24811e-34	FDR correction BH	TRUE	0.606941	One-way anova	0.316163
A0A024R571	DC	ET	1.184	0.385	0.493	0.816	FALSE	TRUE	3.693	28	two-sided	0.000951602	43.172	0.899	0.691	1.6144	hedges	50.792	3.35585e-35	1.24811e-34	FDR correction BH	TRUE	3.02154	One-way anova	0.0020245
A0A024R571	DC	DT	1.184	0.385	1.743	0.469	FALSE	TRUE	-3.721	14.58	two-sided	0.00213882	46.292	-1.208	-0.559	-1.47325	hedges	50.792	3.35585e-35	1.24811e-34	FDR correction BH	TRUE	2.66983	One-way anova	0.00436698
A0A024R571	DC	EC	1.184	0.385	3.305	0.415	FALSE	TRUE	-12.86	17.82	two-sided	1.87808e-10	780800000	-5.07	-2.121	-4.34995	hedges	50.792	3.35585e-35	1.24811e-34	FDR correction BH	TRUE	9.72629	One-way anova	1.68004e-09
A0A024R571	DC	Mel	1.184	0.385	1.048	0.715	FALSE	TRUE	0.708	26.57	two-sided	0.485249	0.434	0.205	0.136	1.09885	hedges	50.792	3.35585e-35	1.24811e-34	FDR correction BH	TRUE	0.314035	One-way anova	0.552456
A0A024R571	MΦ	MC	1.939	0.248	0.997	0.533	FALSE	TRUE	8.696	49.82	two-sided	1.46677e-11	387800000	1.99	0.942	1.92119	hedges	50.792	3.35585e-35	1.24811e-34	FDR correction BH	TRUE	10.8336	One-way anova	5.80767e-11
A0A024R571	MΦ	ET	1.939	0.248	0.493	0.816	FALSE	TRUE	9.671	46.38	two-sided	1.06967e-12	9469000000	2.045	1.446	2.72452	hedges	50.792	3.35585e-35	1.24811e-34	FDR correction BH	TRUE	11.9708	One-way anova	4.28911e-12
A0A024R571	MΦ	DT	1.939	0.248	1.743	0.469	FALSE	TRUE	1.966	48.29	two-sided	0.0551161	1.372	0.465	0.196	1.14552	hedges	50.792	3.35585e-35	1.24811e-34	FDR correction BH	TRUE	1.25872	One-way anova	0.0744307
A0A024R571	MΦ	EC	1.939	0.248	3.305	0.415	FALSE	TRUE	-11.309	30	two-sided	2.42199e-12	1930000000	-3.897	-1.366	-2.57755	hedges	50.792	3.35585e-35	1.24811e-34	FDR correction BH	TRUE	11.6158	One-way anova	1.41461e-11
A0A024R571	MΦ	Mel	1.939	0.248	1.048	0.715	FALSE	TRUE	5.716	32.05	two-sided	2.46089e-06	9890.51	1.502	0.891	1.85446	hedges	50.792	3.35585e-35	1.24811e-34	FDR correction BH	TRUE	5.60891	One-way anova	7.90642e-06
A0A024R571	MC	ET	0.997	0.533	0.493	0.816	FALSE	TRUE	3.097	70	two-sided	0.00280926	12.871	0.722	0.504	1.41814	hedges	50.792	3.35585e-35	1.24811e-34	FDR correction BH	TRUE	2.55141	One-way anova	0.00509713
A0A024R571	MC	DT	0.997	0.533	1.743	0.469	FALSE	TRUE	-6.305	70	two-sided	2.25131e-08	445200	-1.47	-0.746	-1.67714	hedges	50.792	3.35585e-35	1.24811e-34	FDR correction BH	TRUE	7.64756	One-way anova	7.79088e-08
A0A024R571	MC	EC	0.997	0.533	3.305	0.415	FALSE	TRUE	-16.903	36.64	two-sided	6.9155e-19	8.132e+18	-4.542	-2.308	-4.95196	hedges	50.792	3.35585e-35	1.24811e-34	FDR correction BH	TRUE	18.1602	One-way anova	6.20657e-18
A0A024R571	MC	Mel	0.997	0.533	1.048	0.715	FALSE	TRUE	-0.304	41.83	two-sided	0.76272	0.275	-0.082	-0.051	-1.03598	hedges	50.792	3.35585e-35	1.24811e-34	FDR correction BH	TRUE	0.117635	One-way anova	0.790641
A0A024R571	ET	DT	0.493	0.816	1.743	0.469	FALSE	TRUE	-7.965	70	two-sided	2.11759e-11	306200000	-1.857	-1.25	-2.37841	hedges	50.792	3.35585e-35	1.24811e-34	FDR correction BH	TRUE	10.6742	One-way anova	2.4527e-10
A0A024R571	ET	EC	0.493	0.816	3.305	0.415	FALSE	TRUE	-16.44	48.93	two-sided	1.45363e-21	2.592e+18	-3.849	-2.812	-7.02257	hedges	50.792	3.35585e-35	1.24811e-34	FDR correction BH	TRUE	20.8375	One-way anova	2.06169e-20
A0A024R571	ET	Mel	0.493	0.816	1.048	0.715	FALSE	TRUE	-2.809	55.76	two-sided	0.00684295	6.457	-0.705	-0.555	-1.46917	hedges	50.792	3.35585e-35	1.24811e-34	FDR correction BH	TRUE	2.16476	One-way anova	0.0108108
A0A024R571	DT	EC	1.743	0.469	3.305	0.415	FALSE	TRUE	-12.032	32.39	two-sided	1.71077e-13	14860000000000	-3.395	-1.562	-2.95263	hedges	50.792	3.35585e-35	1.24811e-34	FDR correction BH	TRUE	12.7668	One-way anova	8.83019e-13
A0A024R571	DT	Mel	1.743	0.469	1.048	0.715	FALSE	TRUE	4.264	38.14	two-sided	0.000127436	288.715	1.179	0.695	1.61888	hedges	50.792	3.35585e-35	1.24811e-34	FDR correction BH	TRUE	3.89471	One-way anova	0.000289891
A0A024R571	EC	Mel	3.305	0.415	1.048	0.715	FALSE	TRUE	12.777	38.74	two-sided	1.80836e-15	2165000000000	3.587	2.257	4.77996	hedges	50.792	3.35585e-35	1.24811e-34	FDR correction BH	TRUE	14.7427	One-way anova	3.35979e-14
A0A024R5I4	DC	MΦ	-2.868	0.263	0.718	0.383	FALSE	TRUE	-27.612	21.86	two-sided	1.72202e-18	4668000000000000	-10.02	-3.586	-12.0086	hedges	102.838	1.87295e-53	1.59056e-52	FDR correction BH	TRUE	17.764	One-way anova	1.37294e-16
A0A024R5I4	DC	MC	-2.868	0.263	-1.17	1.745	FALSE	TRUE	-5.592	40.21	two-sided	1.74201e-06	7983.98	-1.057	-1.698	-3.24451	hedges	102.838	1.87295e-53	1.59056e-52	FDR correction BH	TRUE	5.75895	One-way anova	5.92109e-06
A0A024R5I4	DC	ET	-2.868	0.263	-4.146	0.378	FALSE	TRUE	11.82	17.33	two-sided	1.00955e-09	733100000000	3.489	1.278	2.42503	hedges	102.838	1.87295e-53	1.59056e-52	FDR correction BH	TRUE	8.99587	One-way anova	4.82845e-09
A0A024R5I4	DC	DT	-2.868	0.263	-3.228	0.435	FALSE	TRUE	3.159	20.46	two-sided	0.00484153	12.645	0.865	0.36	1.28343	hedges	102.838	1.87295e-53	1.59056e-52	FDR correction BH	TRUE	2.31502	One-way anova	0.00919701
A0A024R5I4	DC	EC	-2.868	0.263	0.15	0.473	FALSE	TRUE	-20.501	22.99	two-sided	2.83231e-16	8855000000000	-7.08	-3.018	-8.10044	hedges	102.838	1.87295e-53	1.59056e-52	FDR correction BH	TRUE	15.5479	One-way anova	8.94574e-15
A0A024R5I4	DC	Mel	-2.868	0.263	-3.634	0.572	FALSE	TRUE	5.311	29.69	two-sided	9.97848e-06	1745.67	1.459	0.766	1.70055	hedges	102.838	1.87295e-53	1.59056e-52	FDR correction BH	TRUE	5.00094	One-way anova	3.20341e-05
A0A024R5I4	MΦ	MC	0.718	0.383	-1.17	1.745	FALSE	TRUE	6.167	41.86	two-sided	2.31726e-07	85250	1.261	1.888	3.70122	hedges	102.838	1.87295e-53	1.59056e-52	FDR correction BH	TRUE	6.63503	One-way anova	6.31994e-07
A0A024R5I4	MΦ	ET	0.718	0.383	-4.146	0.378	FALSE	TRUE	42.419	28.52	two-sided	2.57454e-27	1.028e+37	12.617	4.864	29.1212	hedges	102.838	1.87295e-53	1.59056e-52	FDR correction BH	TRUE	26.5893	One-way anova	4.55186e-26
A0A024R5I4	MΦ	DT	0.718	0.383	-3.228	0.435	FALSE	TRUE	32.856	32.53	two-sided	1.59605e-26	5.928e+31	9.254	3.946	15.4122	hedges	102.838	1.87295e-53	1.59056e-52	FDR correction BH	TRUE	25.797	One-way anova	2.31978e-25
A0A024R5I4	MΦ	EC	0.718	0.383	0.15	0.473	FALSE	TRUE	3.732	30	two-sided	0.000792585	37.452	1.286	0.568	1.48247	hedges	102.838	1.87295e-53	1.59056e-52	FDR correction BH	TRUE	3.10095	One-way anova	0.00157443
A0A024R5I4	MΦ	Mel	0.718	0.383	-3.634	0.572	FALSE	TRUE	29.181	38.87	two-sided	4.79609e-28	3.147e+24	8.41	4.352	20.4213	hedges	102.838	1.87295e-53	1.59056e-52	FDR correction BH	TRUE	27.3191	One-way anova	3.33776e-26
A0A024R5I4	MC	ET	-1.17	1.745	-4.146	0.378	FALSE	TRUE	10	70	two-sided	3.99135e-15	1091000000000	2.332	2.976	7.86802	hedges	102.838	1.87295e-53	1.59056e-52	FDR correction BH	TRUE	14.3989	One-way anova	2.45521e-14
A0A024R5I4	MC	DT	-1.17	1.745	-3.228	0.435	FALSE	TRUE	6.867	70	two-sided	2.17872e-09	3914000	1.601	2.058	4.16409	hedges	102.838	1.87295e-53	1.59056e-52	FDR correction BH	TRUE	8.6618	One-way anova	8.51983e-09
A0A024R5I4	MC	EC	-1.17	1.745	0.15	0.473	FALSE	TRUE	-4.205	44.68	two-sided	0.000123542	200.871	-0.877	-1.32	-2.49666	hedges	102.838	1.87295e-53	1.59056e-52	FDR correction BH	TRUE	3.90818	One-way anova	0.000250934
A0A024R5I4	MC	Mel	-1.17	1.745	-3.634	0.572	FALSE	TRUE	7.886	45.08	two-sided	4.99815e-10	78220000	1.747	2.464	5.51744	hedges	102.838	1.87295e-53	1.59056e-52	FDR correction BH	TRUE	9.30119	One-way anova	2.26392e-09
A0A024R5I4	ET	DT	-4.146	0.378	-3.228	0.435	FALSE	TRUE	-9.553	70	two-sided	2.58391e-14	182200000000	-2.227	-0.918	-1.88949	hedges	102.838	1.87295e-53	1.59056e-52	FDR correction BH	TRUE	13.5877	One-way anova	4.96934e-13
A0A024R5I4	ET	EC	-4.146	0.378	0.15	0.473	FALSE	TRUE	-32.06	23.91	two-sided	3.686e-21	1.886e+31	-10.346	-4.296	-19.6438	hedges	102.838	1.87295e-53	1.59056e-52	FDR correction BH	TRUE	20.4334	One-way anova	4.97853e-20
A0A024R5I4	ET	Mel	-4.146	0.378	-3.634	0.572	FALSE	TRUE	-3.92	38.38	two-sided	0.000354289	106.229	-1.083	-0.512	-1.42603	hedges	102.838	1.87295e-53	1.59056e-52	FDR correction BH	TRUE	3.45064	One-way anova	0.000695036
A0A024R5I4	DT	EC	-3.228	0.435	0.15	0.473	FALSE	TRUE	-24.359	26.77	two-sided	8.41917e-20	6.296e+25	-7.45	-3.378	-10.3963	hedges	102.838	1.87295e-53	1.59056e-52	FDR correction BH	TRUE	19.0747	One-way anova	8.43149e-19
A0A024R5I4	DT	Mel	-3.228	0.435	-3.634	0.572	FALSE	TRUE	2.999	42.46	two-sided	0.00452115	9.895	0.809	0.406	1.32501	hedges	102.838	1.87295e-53	1.59056e-52	FDR correction BH	TRUE	2.34475	One-way anova	0.00797759
A0A024R5I4	EC	Mel	0.15	0.473	-3.634	0.572	FALSE	TRUE	23.008	36.32	two-sided	3.01407e-23	6.356e+20	6.926	3.784	13.7752	hedges	102.838	1.87295e-53	1.59056e-52	FDR correction BH	TRUE	22.5208	One-way anova	1.81996e-21
A0A024R644	DC	MΦ	0.106	0.198	1.392	0.192	FALSE	TRUE	-15.764	16.3	two-sided	2.7058e-11	41740000000	-6.405	-1.286	-2.43851	hedges	177.739	8.34921e-70	1.56182e-68	FDR correction BH	TRUE	10.5677	One-way anova	3.53828e-10
A0A024R644	DC	MC	0.106	0.198	-3.362	0.796	FALSE	TRUE	23.418	42.96	two-sided	4.35133e-26	3.129e+22	4.714	3.468	11.0655	hedges	177.739	8.34921e-70	1.56182e-68	FDR correction BH	TRUE	25.3614	One-way anova	2.12697e-24
A0A024R644	DC	ET	0.106	0.198	-3.599	0.649	FALSE	TRUE	29.25	41.04	two-sided	4.15091e-29	1.993e+26	6.153	3.705	13.0412	hedges	177.739	8.34921e-70	1.56182e-68	FDR correction BH	TRUE	28.3819	One-way anova	3.91603e-27
A0A024R644	DC	DT	0.106	0.198	-3.508	0.197	FALSE	TRUE	49.038	12.3	two-sided	1.75645e-15	2.664e+35	17.983	3.614	12.244	hedges	177.739	8.34921e-70	1.56182e-68	FDR correction BH	TRUE	14.7554	One-way anova	1.9361e-14
A0A024R644	DC	EC	0.106	0.198	-2.569	0.794	FALSE	TRUE	12.783	18.08	two-sided	1.71152e-10	696100000	3.967	2.675	6.38639	hedges	177.739	8.34921e-70	1.56182e-68	FDR correction BH	TRUE	9.76662	One-way anova	1.54281e-09
A0A024R644	DC	Mel	0.106	0.198	-3.337	0.835	FALSE	TRUE	19.167	29.88	two-sided	2.43624e-18	4989000000000000	4.604	3.443	10.8754	hedges	177.739	8.34921e-70	1.56182e-68	FDR correction BH	TRUE	17.6133	One-way anova	7.14516e-17
A0A024R644	MΦ	MC	1.392	0.192	-3.362	0.796	FALSE	TRUE	33.71	43.07	two-sided	1.36229e-32	1.971e+32	6.949	4.754	26.9834	hedges	177.739	8.34921e-70	1.56182e-68	FDR correction BH	TRUE	31.8657	One-way anova	6.35632e-31
A0A024R644	MΦ	ET	1.392	0.192	-3.599	0.649	FALSE	TRUE	42.178	46.01	two-sided	2.01376e-38	7.84e+36	8.89	4.991	31.801	hedges	177.739	8.34921e-70	1.56182e-68	FDR correction BH	TRUE	37.696	One-way anova	1.60553e-36
A0A024R644	MΦ	DT	1.392	0.192	-3.508	0.197	FALSE	TRUE	84.137	29.56	two-sided	9.43971e-37	2.295e+51	24.646	4.9	29.8571	hedges	177.739	8.34921e-70	1.56182e-68	FDR correction BH	TRUE	36.025	One-way anova	5.0337e-35
A0A024R644	MΦ	EC	1.392	0.192	-2.569	0.794	FALSE	TRUE	19.388	30	two-sided	1.608e-18	1500000000000000	6.682	3.961	15.5733	hedges	177.739	8.34921e-70	1.56182e-68	FDR correction BH	TRUE	17.7937	One-way anova	2.22679e-17
A0A024R644	MΦ	Mel	1.392	0.192	-3.337	0.835	FALSE	TRUE	27.203	27.83	two-sided	1.36268e-21	2.49e+23	6.963	4.729	26.5198	hedges	177.739	8.34921e-70	1.56182e-68	FDR correction BH	TRUE	20.8656	One-way anova	3.4645e-20
A0A024R644	MC	ET	-3.362	0.796	-3.599	0.649	FALSE	TRUE	1.385	70	two-sided	0.170391	0.552	0.323	0.237	1.17854	hedges	177.739	8.34921e-70	1.56182e-68	FDR correction BH	TRUE	0.768555	One-way anova	0.2161
A0A024R644	MC	DT	-3.362	0.796	-3.508	0.197	FALSE	TRUE	1.069	70	two-sided	0.288866	0.397	0.249	0.146	1.1065	hedges	177.739	8.34921e-70	1.56182e-68	FDR correction BH	TRUE	0.539303	One-way anova	0.33956
A0A024R644	MC	EC	-3.362	0.796	-2.569	0.794	FALSE	TRUE	-3.32	28.89	two-sided	0.00244433	20.019	-0.982	-0.793	-1.73267	hedges	177.739	8.34921e-70	1.56182e-68	FDR correction BH	TRUE	2.61184	One-way anova	0.00415328
A0A024R644	MC	Mel	-3.362	0.796	-3.337	0.835	FALSE	TRUE	-0.116	50.12	two-sided	0.908044	0.266	-0.03	-0.025	-1.01748	hedges	177.739	8.34921e-70	1.56182e-68	FDR correction BH	TRUE	0.0418929	One-way anova	0.921169
A0A024R644	ET	DT	-3.599	0.649	-3.508	0.197	FALSE	TRUE	-0.805	70	two-sided	0.423456	0.321	-0.188	-0.091	-1.06511	hedges	177.739	8.34921e-70	1.56182e-68	FDR correction BH	TRUE	0.373192	One-way anova	0.495288
A0A024R644	ET	EC	-3.599	0.649	-2.569	0.794	FALSE	TRUE	-4.554	24.3	two-sided	0.00012572	545.873	-1.458	-1.03	-2.04202	hedges	177.739	8.34921e-70	1.56182e-68	FDR correction BH	TRUE	3.9006	One-way anova	0.000246929
A0A024R644	ET	Mel	-3.599	0.649	-3.337	0.835	FALSE	TRUE	-1.315	43.13	two-sided	0.195385	0.544	-0.354	-0.262	-1.19914	hedges	177.739	8.34921e-70	1.56182e-68	FDR correction BH	TRUE	0.70911	One-way anova	0.236199
A0A024R644	DT	EC	-3.508	0.197	-2.569	0.794	FALSE	TRUE	-4.664	15.83	two-sided	0.000266646	753.807	-1.987	-0.939	-1.9172	hedges	177.739	8.34921e-70	1.56182e-68	FDR correction BH	TRUE	3.57406	One-way anova	0.000534333
A0A024R644	DT	Mel	-3.508	0.197	-3.337	0.835	FALSE	TRUE	-1.003	25.87	two-sided	0.325273	0.402	-0.304	-0.171	-1.12584	hedges	177.739	8.34921e-70	1.56182e-68	FDR correction BH	TRUE	0.487752	One-way anova	0.386283
A0A024R644	EC	Mel	-2.569	0.794	-3.337	0.835	FALSE	TRUE	2.959	33.32	two-sided	0.00563995	8.209	0.919	0.768	1.70291	hedges	177.739	8.34921e-70	1.56182e-68	FDR correction BH	TRUE	2.24872	One-way anova	0.012169
A0A024R6X1	DC	MΦ	-3.879	0.334	-3.55	0.701	FALSE	TRUE	-1.585	22.64	two-sided	0.126889	0.917	-0.531	-0.329	-1.25614	hedges	2.63	0.0183592	0.0187613	FDR correction BH	TRUE	0.896576	One-way anova	0.177818
A0A024R6X1	DC	MC	-3.879	0.334	-3.654	0.261	FALSE	TRUE	-1.88	10.57	two-sided	0.0879174	1.291	-0.8	-0.225	-1.16878	hedges	2.63	0.0183592	0.0187613	FDR correction BH	TRUE	1.05593	One-way anova	0.12881
A0A024R6X1	DC	ET	-3.879	0.334	-3.644	0.379	FALSE	TRUE	-1.835	13.66	two-sided	0.0883888	1.214	-0.622	-0.235	-1.17691	hedges	2.63	0.0183592	0.0187613	FDR correction BH	TRUE	1.0536	One-way anova	0.124396
A0A024R6X1	DC	DT	-3.879	0.334	-3.558	0.245	FALSE	TRUE	-2.71	10.25	two-sided	0.0215012	5.059	-1.197	-0.321	-1.2492	hedges	2.63	0.0183592	0.0187613	FDR correction BH	TRUE	1.66754	One-way anova	0.035584
A0A024R6X1	DC	EC	-3.879	0.334	-3.58	0.423	FALSE	TRUE	-1.945	20.18	two-sided	0.0658706	1.405	-0.732	-0.299	-1.23029	hedges	2.63	0.0183592	0.0187613	FDR correction BH	TRUE	1.18131	One-way anova	0.0978526
A0A024R6X1	DC	Mel	-3.879	0.334	-3.358	0.457	FALSE	TRUE	-3.613	19.45	two-sided	0.00179585	29.189	-1.184	-0.521	-1.43495	hedges	2.63	0.0183592	0.0187613	FDR correction BH	TRUE	2.74573	One-way anova	0.00378821
A0A024R6X1	MΦ	MC	-3.55	0.701	-3.654	0.261	FALSE	TRUE	0.577	16.88	two-sided	0.571342	0.339	0.232	0.104	1.07475	hedges	2.63	0.0183592	0.0187613	FDR correction BH	TRUE	0.243104	One-way anova	0.620535
A0A024R6X1	MΦ	ET	-3.55	0.701	-3.644	0.379	FALSE	TRUE	0.505	19.02	two-sided	0.619458	0.329	0.186	0.094	1.06733	hedges	2.63	0.0183592	0.0187613	FDR correction BH	TRUE	0.207988	One-way anova	0.666534
A0A024R6X1	MΦ	DT	-3.55	0.701	-3.558	0.245	FALSE	TRUE	0.042	16.65	two-sided	0.966875	0.297	0.017	0.008	1.00556	hedges	2.63	0.0183592	0.0187613	FDR correction BH	TRUE	0.0146295	One-way anova	0.972084
A0A024R6X1	MΦ	EC	-3.55	0.701	-3.58	0.423	FALSE	TRUE	0.148	30	two-sided	0.883159	0.339	0.051	0.03	1.02101	hedges	2.63	0.0183592	0.0187613	FDR correction BH	TRUE	0.0539612	One-way anova	0.906109
A0A024R6X1	MΦ	Mel	-3.55	0.701	-3.358	0.457	FALSE	TRUE	-0.969	23.2	two-sided	0.342376	0.452	-0.333	-0.192	-1.14235	hedges	2.63	0.0183592	0.0187613	FDR correction BH	TRUE	0.465496	One-way anova	0.4063
A0A024R6X1	MC	ET	-3.654	0.261	-3.644	0.379	FALSE	TRUE	-0.133	70	two-sided	0.894744	0.245	-0.031	-0.01	-1.00696	hedges	2.63	0.0183592	0.0187613	FDR correction BH	TRUE	0.0483013	One-way anova	0.917079
A0A024R6X1	MC	DT	-3.654	0.261	-3.558	0.245	FALSE	TRUE	-1.621	70	two-sided	0.109586	0.744	-0.378	-0.096	-1.06881	hedges	2.63	0.0183592	0.0187613	FDR correction BH	TRUE	0.960245	One-way anova	0.141297
A0A024R6X1	MC	EC	-3.654	0.261	-3.58	0.423	FALSE	TRUE	-0.646	20.25	two-sided	0.52537	0.351	-0.229	-0.074	-1.05263	hedges	2.63	0.0183592	0.0187613	FDR correction BH	TRUE	0.279535	One-way anova	0.574555
A0A024R6X1	MC	Mel	-3.654	0.261	-3.358	0.457	FALSE	TRUE	-2.923	34.87	two-sided	0.00604908	8.328	-0.825	-0.296	-1.22774	hedges	2.63	0.0183592	0.0187613	FDR correction BH	TRUE	2.21831	One-way anova	0.00970215
A0A024R6X1	ET	DT	-3.644	0.379	-3.558	0.245	FALSE	TRUE	-1.149	70	two-sided	0.254414	0.428	-0.268	-0.086	-1.06142	hedges	2.63	0.0183592	0.0187613	FDR correction BH	TRUE	0.594459	One-way anova	0.321769
A0A024R6X1	ET	EC	-3.644	0.379	-3.58	0.423	FALSE	TRUE	-0.517	26.2	two-sided	0.609426	0.33	-0.16	-0.064	-1.04536	hedges	2.63	0.0183592	0.0187613	FDR correction BH	TRUE	0.215079	One-way anova	0.653002
A0A024R6X1	ET	Mel	-3.644	0.379	-3.358	0.457	FALSE	TRUE	-2.571	45.34	two-sided	0.0135047	3.907	-0.683	-0.286	-1.21926	hedges	2.63	0.0183592	0.0187613	FDR correction BH	TRUE	1.86951	One-way anova	0.0202411
A0A024R6X1	DT	EC	-3.558	0.245	-3.58	0.423	FALSE	TRUE	0.201	19.62	two-sided	0.842995	0.302	0.072	0.022	1.01537	hedges	2.63	0.0183592	0.0187613	FDR correction BH	TRUE	0.0741752	One-way anova	0.869355
A0A024R6X1	DT	Mel	-3.558	0.245	-3.358	0.457	FALSE	TRUE	-1.99	33.62	two-sided	0.0547843	1.355	-0.566	-0.2	-1.1487	hedges	2.63	0.0183592	0.0187613	FDR correction BH	TRUE	1.26134	One-way anova	0.0781736
A0A024R6X1	EC	Mel	-3.58	0.423	-3.358	0.457	FALSE	TRUE	-1.588	33.94	two-sided	0.121633	0.834	-0.49	-0.222	-1.16635	hedges	2.63	0.0183592	0.0187613	FDR correction BH	TRUE	0.91495	One-way anova	0.175822
A0A024RA52	DC	MΦ	1.853	0.151	2.117	0.205	FALSE	TRUE	-3.684	21.1	two-sided	0.00137111	25.474	-1.361	-0.264	-1.2008	hedges	28.944	1.34841e-23	3.02133e-23	FDR correction BH	TRUE	2.86293	One-way anova	0.0032106
A0A024RA52	DC	MC	1.853	0.151	1.079	0.582	FALSE	TRUE	7.077	42.81	two-sided	1.01723e-08	728600	1.436	0.774	1.71	hedges	28.944	1.34841e-23	3.02133e-23	FDR correction BH	TRUE	7.99258	One-way anova	4.70091e-08
A0A024RA52	DC	ET	1.853	0.151	0.426	0.607	FALSE	TRUE	12.63	42.96	two-sided	4.67183e-16	6184000000000	2.542	1.427	2.68887	hedges	28.944	1.34841e-23	3.02133e-23	FDR correction BH	TRUE	15.3305	One-way anova	5.70061e-15
A0A024RA52	DC	DT	1.853	0.151	1.356	0.42	FALSE	TRUE	5.767	37.17	two-sided	1.27881e-06	13460	1.27	0.497	1.41128	hedges	28.944	1.34841e-23	3.02133e-23	FDR correction BH	TRUE	5.8932	One-way anova	4.17225e-06
A0A024RA52	DC	EC	1.853	0.151	1.786	0.256	FALSE	TRUE	0.812	22.89	two-sided	0.425209	0.48	0.284	0.067	1.04754	hedges	28.944	1.34841e-23	3.02133e-23	FDR correction BH	TRUE	0.371398	One-way anova	0.497551
A0A024RA52	DC	Mel	1.853	0.151	1.338	0.692	FALSE	TRUE	3.496	29.23	two-sided	0.00153136	22.596	0.832	0.515	1.42899	hedges	28.944	1.34841e-23	3.02133e-23	FDR correction BH	TRUE	2.81492	One-way anova	0.00326467
A0A024RA52	MΦ	MC	2.117	0.205	1.079	0.582	FALSE	TRUE	9.46	48.44	two-sided	1.38026e-12	4767000000	2.045	1.038	2.05338	hedges	28.944	1.34841e-23	3.02133e-23	FDR correction BH	TRUE	11.86	One-way anova	5.99084e-12
A0A024RA52	MΦ	ET	2.117	0.205	0.426	0.607	FALSE	TRUE	14.915	47.89	two-sided	1.26347e-19	5.08e+16	3.202	1.691	3.2288	hedges	28.944	1.34841e-23	3.02133e-23	FDR correction BH	TRUE	18.8984	One-way anova	9.88152e-19
A0A024RA52	MΦ	DT	2.117	0.205	1.356	0.42	FALSE	TRUE	8.779	49.45	two-sided	1.16884e-11	510800000	2.033	0.761	1.69466	hedges	28.944	1.34841e-23	3.02133e-23	FDR correction BH	TRUE	10.9322	One-way anova	4.11602e-11
A0A024RA52	MΦ	EC	2.117	0.205	1.786	0.256	FALSE	TRUE	4.028	30	two-sided	0.000353104	73.005	1.388	0.331	1.25788	hedges	28.944	1.34841e-23	3.02133e-23	FDR correction BH	TRUE	3.4521	One-way anova	0.000741988
A0A024RA52	MΦ	Mel	2.117	0.205	1.338	0.692	FALSE	TRUE	5.279	30.12	two-sided	1.04657e-05	2852.95	1.37	0.779	1.71594	hedges	28.944	1.34841e-23	3.02133e-23	FDR correction BH	TRUE	4.98023	One-way anova	3.05092e-05
A0A024RA52	MC	ET	1.079	0.582	0.426	0.607	FALSE	TRUE	4.663	70	two-sided	1.44717e-05	1227.97	1.087	0.653	1.57243	hedges	28.944	1.34841e-23	3.02133e-23	FDR correction BH	TRUE	4.83948	One-way anova	3.62323e-05
A0A024RA52	MC	DT	1.079	0.582	1.356	0.42	FALSE	TRUE	-2.309	70	two-sided	0.0238936	2.299	-0.538	-0.277	-1.21167	hedges	28.944	1.34841e-23	3.02133e-23	FDR correction BH	TRUE	1.62172	One-way anova	0.0352144
A0A024RA52	MC	EC	1.079	0.582	1.786	0.256	FALSE	TRUE	-6.082	50	two-sided	1.63345e-07	64600	-1.374	-0.707	-1.63241	hedges	28.944	1.34841e-23	3.02133e-23	FDR correction BH	TRUE	6.78689	One-way anova	4.60959e-07
A0A024RA52	MC	Mel	1.079	0.582	1.338	0.692	FALSE	TRUE	-1.531	45.8	two-sided	0.132762	0.7	-0.406	-0.259	-1.19665	hedges	28.944	1.34841e-23	3.02133e-23	FDR correction BH	TRUE	0.876926	One-way anova	0.166116
A0A024RA52	ET	DT	0.426	0.607	1.356	0.42	FALSE	TRUE	-7.558	70	two-sided	1.18922e-10	60010000	-1.762	-0.93	-1.90528	hedges	28.944	1.34841e-23	3.02133e-23	FDR correction BH	TRUE	9.92474	One-way anova	1.20417e-09
A0A024RA52	ET	EC	0.426	0.607	1.786	0.256	FALSE	TRUE	-11.361	49.96	two-sided	1.86937e-15	1954000000000	-2.543	-1.36	-2.56685	hedges	28.944	1.34841e-23	3.02133e-23	FDR correction BH	TRUE	14.7283	One-way anova	1.32796e-14
A0A024RA52	ET	Mel	0.426	0.607	1.338	0.692	FALSE	TRUE	-5.322	47.26	two-sided	2.77176e-06	8359.87	-1.401	-0.912	-1.88165	hedges	28.944	1.34841e-23	3.02133e-23	FDR correction BH	TRUE	5.55724	One-way anova	7.64329e-06
A0A024RA52	DT	EC	1.356	0.42	1.786	0.256	FALSE	TRUE	-4.54	44.81	two-sided	4.21241e-05	523.453	-1.121	-0.43	-1.34723	hedges	28.944	1.34841e-23	3.02133e-23	FDR correction BH	TRUE	4.37547	One-way anova	9.34928e-05
A0A024RA52	DT	Mel	1.356	0.42	1.338	0.692	FALSE	TRUE	0.113	36.23	two-sided	0.910314	0.266	0.032	0.018	1.01255	hedges	28.944	1.34841e-23	3.02133e-23	FDR correction BH	TRUE	0.040809	One-way anova	0.930019
A0A024RA52	EC	Mel	1.786	0.256	1.338	0.692	FALSE	TRUE	2.941	32.97	two-sided	0.00594337	7.902	0.778	0.448	1.36415	hedges	28.944	1.34841e-23	3.02133e-23	FDR correction BH	TRUE	2.22597	One-way anova	0.01273
A0A024RAC6	DC	MΦ	-3.441	0.054	-1.546	0.466	FALSE	TRUE	-16.085	15.7	two-sided	3.57619e-11	62430000000	-4.855	-1.895	-3.71922	hedges	21.669	9.40309e-19	1.74189e-18	FDR correction BH	TRUE	10.4466	One-way anova	4.49734e-10
A0A024RAC6	DC	MC	-3.441	0.054	-3.282	0.557	FALSE	TRUE	-1.677	37.43	two-sided	0.101903	0.991	-0.31	-0.159	-1.11651	hedges	21.669	9.40309e-19	1.74189e-18	FDR correction BH	TRUE	0.991814	One-way anova	0.146801
A0A024RAC6	DC	ET	-3.441	0.054	-3.542	1.157	FALSE	TRUE	0.519	35.6	two-sided	0.607224	0.387	0.095	0.101	1.07252	hedges	21.669	9.40309e-19	1.74189e-18	FDR correction BH	TRUE	0.216651	One-way anova	0.664515
A0A024RAC6	DC	DT	-3.441	0.054	-2.739	1.117	FALSE	TRUE	-3.755	35.64	two-sided	0.000619216	50.216	-0.684	-0.702	-1.62676	hedges	21.669	9.40309e-19	1.74189e-18	FDR correction BH	TRUE	3.20816	One-way anova	0.00138896
A0A024RAC6	DC	EC	-3.441	0.054	-1.672	0.678	FALSE	TRUE	-10.383	15.33	two-sided	2.45725e-08	15050000	-3.121	-1.769	-3.40818	hedges	21.669	9.40309e-19	1.74189e-18	FDR correction BH	TRUE	7.60955	One-way anova	1.43506e-07
A0A024RAC6	DC	Mel	-3.441	0.054	-1.765	0.923	FALSE	TRUE	-9.039	24.45	two-sided	2.8857e-09	22190000	-2.047	-1.676	-3.19541	hedges	21.669	9.40309e-19	1.74189e-18	FDR correction BH	TRUE	8.53975	One-way anova	1.73607e-08
A0A024RAC6	MΦ	MC	-1.546	0.466	-3.282	0.557	FALSE	TRUE	11.658	34.22	two-sided	1.8203e-13	4821000000000	3.218	1.736	3.3311	hedges	21.669	9.40309e-19	1.74189e-18	FDR correction BH	TRUE	12.7399	One-way anova	8.57618e-13
A0A024RAC6	MΦ	ET	-1.546	0.466	-3.542	1.157	FALSE	TRUE	8.856	49.74	two-sided	8.48295e-12	660000000	1.963	1.996	3.98893	hedges	21.669	9.40309e-19	1.74189e-18	FDR correction BH	TRUE	11.0715	One-way anova	3.15213e-11
A0A024RAC6	MΦ	DT	-1.546	0.466	-2.739	1.117	FALSE	TRUE	5.433	49.92	two-sided	1.64859e-06	7992.67	1.213	1.193	2.28628	hedges	21.669	9.40309e-19	1.74189e-18	FDR correction BH	TRUE	5.78289	One-way anova	3.86916e-06
A0A024RAC6	MΦ	EC	-1.546	0.466	-1.672	0.678	FALSE	TRUE	0.612	30	two-sided	0.544904	0.388	0.211	0.126	1.09126	hedges	21.669	9.40309e-19	1.74189e-18	FDR correction BH	TRUE	0.26368	One-way anova	0.607405
A0A024RAC6	MΦ	Mel	-1.546	0.466	-1.765	0.923	FALSE	TRUE	1.002	37.42	two-sided	0.322929	0.463	0.275	0.219	1.16393	hedges	21.669	9.40309e-19	1.74189e-18	FDR correction BH	TRUE	0.490892	One-way anova	0.386011
A0A024RAC6	MC	ET	-3.282	0.557	-3.542	1.157	FALSE	TRUE	1.21	70	two-sided	0.230271	0.455	0.282	0.26	1.19748	hedges	21.669	9.40309e-19	1.74189e-18	FDR correction BH	TRUE	0.637761	One-way anova	0.282616
A0A024RAC6	MC	DT	-3.282	0.557	-2.739	1.117	FALSE	TRUE	-2.613	70	two-sided	0.0109867	4.237	-0.609	-0.543	-1.457	hedges	21.669	9.40309e-19	1.74189e-18	FDR correction BH	TRUE	1.95913	One-way anova	0.017284
A0A024RAC6	MC	EC	-3.282	0.557	-1.672	0.678	FALSE	TRUE	-8.335	24.42	two-sided	1.32236e-08	117200000	-2.662	-1.61	-3.05252	hedges	21.669	9.40309e-19	1.74189e-18	FDR correction BH	TRUE	7.87865	One-way anova	4.10711e-08
A0A024RAC6	MC	Mel	-3.282	0.557	-1.765	0.923	FALSE	TRUE	-7.345	36.1	two-sided	1.14428e-08	10790000	-2.057	-1.517	-2.86195	hedges	21.669	9.40309e-19	1.74189e-18	FDR correction BH	TRUE	7.94147	One-way anova	4.30259e-08
A0A024RAC6	ET	DT	-3.542	1.157	-2.739	1.117	FALSE	TRUE	-2.994	70	two-sided	0.00380213	10.023	-0.698	-0.803	-1.74473	hedges	21.669	9.40309e-19	1.74189e-18	FDR correction BH	TRUE	2.41997	One-way anova	0.00788363
A0A024RAC6	ET	EC	-3.542	1.157	-1.672	0.678	FALSE	TRUE	-7.282	45.98	two-sided	3.4547e-09	3467000	-1.776	-1.87	-3.65533	hedges	21.669	9.40309e-19	1.74189e-18	FDR correction BH	TRUE	8.46159	One-way anova	1.20263e-08
A0A024RAC6	ET	Mel	-3.542	1.157	-1.765	0.923	FALSE	TRUE	-6.655	57.78	two-sided	1.12641e-08	881200	-1.642	-1.777	-3.42713	hedges	21.669	9.40309e-19	1.74189e-18	FDR correction BH	TRUE	7.9483	One-way anova	4.4773e-08
A0A024RAC6	DT	EC	-2.739	1.117	-1.672	0.678	FALSE	TRUE	-4.239	44.98	two-sided	0.000110112	220.761	-1.045	-1.067	-2.09507	hedges	21.669	9.40309e-19	1.74189e-18	FDR correction BH	TRUE	3.95817	One-way anova	0.000231737
A0A024RAC6	DT	Mel	-2.739	1.117	-1.765	0.923	FALSE	TRUE	-3.716	57.12	two-sided	0.00046186	60.462	-0.923	-0.974	-1.96428	hedges	21.669	9.40309e-19	1.74189e-18	FDR correction BH	TRUE	3.33549	One-way anova	0.000963371
A0A024RAC6	EC	Mel	-1.672	0.678	-1.765	0.923	FALSE	TRUE	0.37	38.15	two-sided	0.713391	0.329	0.109	0.093	1.06659	hedges	21.669	9.40309e-19	1.74189e-18	FDR correction BH	TRUE	0.146672	One-way anova	0.770736
A0A024RCG2	DC	MΦ	-0.057	0.15	-0.472	0.428	FALSE	TRUE	3.512	20.45	two-sided	0.00213725	18.264	1.124	0.415	1.3333	hedges	9.262	9.2561e-09	1.17774e-08	FDR correction BH	TRUE	2.67015	One-way anova	0.00479931
A0A024RCG2	DC	MC	-0.057	0.15	-0.731	1.749	FALSE	TRUE	2.277	36.96	two-sided	0.0286907	2.345	0.419	0.674	1.59549	hedges	9.262	9.2561e-09	1.17774e-08	FDR correction BH	TRUE	1.54226	One-way anova	0.0475784
A0A024RCG2	DC	ET	-0.057	0.15	-1.432	1.218	FALSE	TRUE	6.578	38.77	two-sided	8.41862e-08	157300	1.227	1.375	2.59368	hedges	9.262	9.2561e-09	1.17774e-08	FDR correction BH	TRUE	7.07476	One-way anova	3.12681e-07
A0A024RCG2	DC	DT	-0.057	0.15	-2.053	1.116	FALSE	TRUE	10.356	39.35	two-sided	8.45208e-13	12900000000	1.943	1.996	3.98893	hedges	9.262	9.2561e-09	1.17774e-08	FDR correction BH	TRUE	12.073	One-way anova	6.48678e-12
A0A024RCG2	DC	EC	-0.057	0.15	-2.982	0.278	FALSE	TRUE	34.125	23	two-sided	3.34382e-21	4.363e+17	11.712	2.925	7.59474	hedges	9.262	9.2561e-09	1.17774e-08	FDR correction BH	TRUE	20.4758	One-way anova	3.56616e-19
A0A024RCG2	DC	Mel	-0.057	0.15	-0.786	2.256	FALSE	TRUE	1.605	24.58	two-sided	0.121298	0.92	0.364	0.729	1.65749	hedges	9.262	9.2561e-09	1.17774e-08	FDR correction BH	TRUE	0.916145	One-way anova	0.166211
A0A024RCG2	MΦ	MC	-0.472	0.428	-0.731	1.749	FALSE	TRUE	0.832	43.24	two-sided	0.409967	0.392	0.172	0.259	1.19665	hedges	9.262	9.2561e-09	1.17774e-08	FDR correction BH	TRUE	0.387252	One-way anova	0.462833
A0A024RCG2	MΦ	ET	-0.472	0.428	-1.432	1.218	FALSE	TRUE	4.184	48.43	two-sided	0.00011988	189.32	0.904	0.96	1.94531	hedges	9.262	9.2561e-09	1.17774e-08	FDR correction BH	TRUE	3.92125	One-way anova	0.000225585
A0A024RCG2	MΦ	DT	-0.472	0.428	-2.053	1.116	FALSE	TRUE	7.363	49.38	two-sided	1.74069e-09	4553000	1.617	1.581	2.99177	hedges	9.262	9.2561e-09	1.17774e-08	FDR correction BH	TRUE	8.75928	One-way anova	5.11249e-09
A0A024RCG2	MΦ	EC	-0.472	0.428	-2.982	0.278	FALSE	TRUE	19.664	30	two-sided	1.0839e-18	2189000000000000	6.777	2.51	5.6962	hedges	9.262	9.2561e-09	1.17774e-08	FDR correction BH	TRUE	17.965	One-way anova	1.5507e-17
A0A024RCG2	MΦ	Mel	-0.472	0.428	-0.786	2.256	FALSE	TRUE	0.676	26.64	two-sided	0.504669	0.374	0.172	0.314	1.24315	hedges	9.262	9.2561e-09	1.17774e-08	FDR correction BH	TRUE	0.296994	One-way anova	0.568029
A0A024RCG2	MC	ET	-0.731	1.749	-1.432	1.218	FALSE	TRUE	1.975	70	two-sided	0.052161	1.271	0.461	0.701	1.62563	hedges	9.262	9.2561e-09	1.17774e-08	FDR correction BH	TRUE	1.28265	One-way anova	0.0743399
A0A024RCG2	MC	DT	-0.731	1.749	-2.053	1.116	FALSE	TRUE	3.823	70	two-sided	0.00028249	90.194	0.891	1.322	2.50012	hedges	9.262	9.2561e-09	1.17774e-08	FDR correction BH	TRUE	3.549	One-way anova	0.000569978
A0A024RCG2	MC	EC	-0.731	1.749	-2.982	0.278	FALSE	TRUE	7.513	38.8	two-sided	4.41486e-09	7510000	1.507	2.251	4.76013	hedges	9.262	9.2561e-09	1.17774e-08	FDR correction BH	TRUE	8.35508	One-way anova	1.44441e-08
A0A024RCG2	MC	Mel	-0.731	1.749	-0.786	2.256	FALSE	TRUE	0.103	43.06	two-sided	0.918478	0.265	0.028	0.055	1.03886	hedges	9.262	9.2561e-09	1.17774e-08	FDR correction BH	TRUE	0.036931	One-way anova	0.929686
A0A024RCG2	ET	DT	-1.432	1.218	-2.053	1.116	FALSE	TRUE	2.254	70	two-sided	0.0273484	2.071	0.525	0.621	1.53794	hedges	9.262	9.2561e-09	1.17774e-08	FDR correction BH	TRUE	1.56307	One-way anova	0.0454724
A0A024RCG2	ET	EC	-1.432	1.218	-2.982	0.278	FALSE	TRUE	7.224	42.34	two-sided	6.66693e-09	2851000	1.482	1.55	2.92817	hedges	9.262	9.2561e-09	1.17774e-08	FDR correction BH	TRUE	8.17607	One-way anova	2.24934e-08
A0A024RCG2	ET	Mel	-1.432	1.218	-0.786	2.256	FALSE	TRUE	-1.306	33.74	two-sided	0.2003	0.538	-0.371	-0.646	-1.56482	hedges	9.262	9.2561e-09	1.17774e-08	FDR correction BH	TRUE	0.69832	One-way anova	0.24143
A0A024RCG2	DT	EC	-2.053	1.116	-2.982	0.278	FALSE	TRUE	4.678	43.48	two-sided	2.82808e-05	786.619	0.967	0.929	1.90396	hedges	9.262	9.2561e-09	1.17774e-08	FDR correction BH	TRUE	4.54851	One-way anova	6.4049e-05
A0A024RCG2	DT	Mel	-2.053	1.116	-0.786	2.256	FALSE	TRUE	-2.595	32.22	two-sided	0.0141113	4.11	-0.746	-1.267	-2.40661	hedges	9.262	9.2561e-09	1.17774e-08	FDR correction BH	TRUE	1.85043	One-way anova	0.0227086
A0A024RCG2	EC	Mel	-2.982	0.278	-0.786	2.256	FALSE	TRUE	-4.81	25.13	two-sided	6.02484e-05	771.778	-1.211	-2.196	-4.58207	hedges	9.262	9.2561e-09	1.17774e-08	FDR correction BH	TRUE	4.22005	One-way anova	0.000212708
A0A024RCL9	DC	MΦ	1.969	0.237	-1.586	2.152	FALSE	TRUE	6.539	15.64	two-sided	7.63929e-06	9841.92	1.972	3.555	11.7533	hedges	70.002	4.85244e-43	2.57251e-42	FDR correction BH	TRUE	5.11695	One-way anova	3.07067e-05
A0A024RCL9	DC	MC	1.969	0.237	-3.26	0.65	FALSE	TRUE	39.024	36.74	two-sided	1.6453e-31	2.268e+31	8.632	5.229	37.5047	hedges	70.002	4.85244e-43	2.57251e-42	FDR correction BH	TRUE	30.7838	One-way anova	1.98694e-29
A0A024RCL9	DC	ET	1.969	0.237	-3.349	0.3	FALSE	TRUE	56.915	15.19	two-sided	4.03175e-19	1.257e+38	18.036	5.318	39.8912	hedges	70.002	4.85244e-43	2.57251e-42	FDR correction BH	TRUE	18.3945	One-way anova	7.73568e-18
A0A024RCL9	DC	DT	1.969	0.237	-2.953	0.41	FALSE	TRUE	47.171	21.7	two-sided	2.34521e-23	5.382e+34	12.609	4.922	30.3158	hedges	70.002	4.85244e-43	2.57251e-42	FDR correction BH	TRUE	22.6298	One-way anova	9.39456e-22
A0A024RCL9	DC	EC	1.969	0.237	-2.977	0.392	FALSE	TRUE	39.33	22.79	two-sided	1.89057e-22	9.356e+18	13.833	4.946	30.8244	hedges	70.002	4.85244e-43	2.57251e-42	FDR correction BH	TRUE	21.7234	One-way anova	2.98565e-20
A0A024RCL9	DC	Mel	1.969	0.237	-3.207	0.414	FALSE	TRUE	45.234	25.18	two-sided	1.22165e-25	5.904e+26	13.373	5.176	36.1519	hedges	70.002	4.85244e-43	2.57251e-42	FDR correction BH	TRUE	24.9131	One-way anova	1.47532e-23
A0A024RCL9	MΦ	MC	-1.586	2.152	-3.26	0.65	FALSE	TRUE	3.049	16.23	two-sided	0.00755599	10.694	1.27	1.674	3.19098	hedges	70.002	4.85244e-43	2.57251e-42	FDR correction BH	TRUE	2.12171	One-way anova	0.0118529
A0A024RCL9	MΦ	ET	-1.586	2.152	-3.349	0.3	FALSE	TRUE	3.263	15.26	two-sided	0.00514305	17.482	1.441	1.763	3.39403	hedges	70.002	4.85244e-43	2.57251e-42	FDR correction BH	TRUE	2.28878	One-way anova	0.00796882
A0A024RCL9	MΦ	DT	-1.586	2.152	-2.953	0.41	FALSE	TRUE	2.519	15.49	two-sided	0.0231743	3.56	1.096	1.367	2.57934	hedges	70.002	4.85244e-43	2.57251e-42	FDR correction BH	TRUE	1.63499	One-way anova	0.0333462
A0A024RCL9	MΦ	EC	-1.586	2.152	-2.977	0.392	FALSE	TRUE	2.543	30	two-sided	0.0164016	3.499	0.876	1.391	2.6226	hedges	70.002	4.85244e-43	2.57251e-42	FDR correction BH	TRUE	1.78511	One-way anova	0.0265137
A0A024RCL9	MΦ	Mel	-1.586	2.152	-3.207	0.414	FALSE	TRUE	2.977	15.71	two-sided	0.00903691	8.512	1.157	1.621	3.07588	hedges	70.002	4.85244e-43	2.57251e-42	FDR correction BH	TRUE	2.04398	One-way anova	0.0156102
A0A024RCL9	MC	ET	-3.26	0.65	-3.349	0.3	FALSE	TRUE	0.752	70	two-sided	0.454456	0.31	0.175	0.089	1.06363	hedges	70.002	4.85244e-43	2.57251e-42	FDR correction BH	TRUE	0.342508	One-way anova	0.514048
A0A024RCL9	MC	DT	-3.26	0.65	-2.953	0.41	FALSE	TRUE	-2.398	70	two-sided	0.0191522	2.731	-0.559	-0.307	-1.23713	hedges	70.002	4.85244e-43	2.57251e-42	FDR correction BH	TRUE	1.71778	One-way anova	0.028714
A0A024RCL9	MC	EC	-3.26	0.65	-2.977	0.392	FALSE	TRUE	-1.938	45.17	two-sided	0.0589105	1.315	-0.477	-0.283	-1.21672	hedges	70.002	4.85244e-43	2.57251e-42	FDR correction BH	TRUE	1.22981	One-way anova	0.0795941
A0A024RCL9	MC	Mel	-3.26	0.65	-3.207	0.414	FALSE	TRUE	-0.388	58.66	two-sided	0.699293	0.281	-0.092	-0.053	-1.03742	hedges	70.002	4.85244e-43	2.57251e-42	FDR correction BH	TRUE	0.155341	One-way anova	0.733597
A0A024RCL9	ET	DT	-3.349	0.3	-2.953	0.41	FALSE	TRUE	-4.685	70	two-sided	1.3338e-05	1320.69	-1.092	-0.396	-1.31585	hedges	70.002	4.85244e-43	2.57251e-42	FDR correction BH	TRUE	4.87491	One-way anova	4.80192e-05
A0A024RCL9	ET	EC	-3.349	0.3	-2.977	0.392	FALSE	TRUE	-3.388	23.19	two-sided	0.00250775	23.594	-1.111	-0.372	-1.29415	hedges	70.002	4.85244e-43	2.57251e-42	FDR correction BH	TRUE	2.60071	One-way anova	0.00406267
A0A024RCL9	ET	Mel	-3.349	0.3	-3.207	0.414	FALSE	TRUE	-1.474	40.98	two-sided	0.148254	0.652	-0.401	-0.142	-1.10343	hedges	70.002	4.85244e-43	2.57251e-42	FDR correction BH	TRUE	0.828993	One-way anova	0.184102
A0A024RCL9	DT	EC	-2.953	0.41	-2.977	0.392	FALSE	TRUE	0.202	30.09	two-sided	0.841461	0.302	0.059	0.024	1.01677	hedges	70.002	4.85244e-43	2.57251e-42	FDR correction BH	TRUE	0.0749663	One-way anova	0.868209
A0A024RCL9	DT	Mel	-2.953	0.41	-3.207	0.414	FALSE	TRUE	2.366	51.4	two-sided	0.021781	2.618	0.609	0.254	1.19251	hedges	70.002	4.85244e-43	2.57251e-42	FDR correction BH	TRUE	1.66192	One-way anova	0.0337546
A0A024RCL9	EC	Mel	-2.977	0.392	-3.207	0.414	FALSE	TRUE	1.793	33.46	two-sided	0.082044	1.086	0.556	0.23	1.17283	hedges	70.002	4.85244e-43	2.57251e-42	FDR correction BH	TRUE	1.08595	One-way anova	0.125278
A0A024RCR6	DC	MΦ	0.457	0.343	0.821	0.175	FALSE	TRUE	-2.976	10.41	two-sided	0.013339	6.831	-1.427	-0.364	-1.28699	hedges	35.044	3.19845e-27	8.34891e-27	FDR correction BH	TRUE	1.87488	One-way anova	0.0243855
A0A024RCR6	DC	MC	0.457	0.343	0.061	0.472	FALSE	TRUE	2.854	16.55	two-sided	0.0112093	6.7	0.862	0.396	1.31585	hedges	35.044	3.19845e-27	8.34891e-27	FDR correction BH	TRUE	1.95042	One-way anova	0.0204194
A0A024RCR6	DC	ET	0.457	0.343	-0.604	0.46	FALSE	TRUE	7.717	16.08	two-sided	8.54873e-07	5175000	2.368	1.061	2.08638	hedges	35.044	3.19845e-27	8.34891e-27	FDR correction BH	TRUE	6.0681	One-way anova	2.79245e-06
A0A024RCR6	DC	DT	0.457	0.343	-0.853	0.915	FALSE	TRUE	6.877	35.88	two-sided	4.84784e-08	393800	1.535	1.31	2.47942	hedges	35.044	3.19845e-27	8.34891e-27	FDR correction BH	TRUE	7.31445	One-way anova	1.92228e-07
A0A024RCR6	DC	EC	0.457	0.343	0.262	0.282	FALSE	TRUE	1.452	14.17	two-sided	0.168357	0.798	0.619	0.195	1.14472	hedges	35.044	3.19845e-27	8.34891e-27	FDR correction BH	TRUE	0.773769	One-way anova	0.223858
A0A024RCR6	DC	Mel	0.457	0.343	0.649	0.344	FALSE	TRUE	-1.442	14.25	two-sided	0.170937	0.77	-0.546	-0.192	-1.14235	hedges	35.044	3.19845e-27	8.34891e-27	FDR correction BH	TRUE	0.767164	One-way anova	0.224526
A0A024RCR6	MΦ	MC	0.821	0.175	0.061	0.472	FALSE	TRUE	8.434	49.06	two-sided	4.1289e-11	163100000	1.841	0.76	1.69349	hedges	35.044	3.19845e-27	8.34891e-27	FDR correction BH	TRUE	10.3842	One-way anova	1.5654e-10
A0A024RCR6	MΦ	ET	0.821	0.175	-0.604	0.46	FALSE	TRUE	16.148	49.33	two-sided	2.49633e-21	1.244e+18	3.541	1.425	2.68515	hedges	35.044	3.19845e-27	8.34891e-27	FDR correction BH	TRUE	20.6027	One-way anova	2.28793e-20
A0A024RCR6	MΦ	DT	0.821	0.175	-0.853	0.915	FALSE	TRUE	10.553	40.38	two-sided	3.56335e-13	158300000000	2.138	1.674	3.19098	hedges	35.044	3.19845e-27	8.34891e-27	FDR correction BH	TRUE	12.4481	One-way anova	1.41023e-12
A0A024RCR6	MΦ	EC	0.821	0.175	0.262	0.282	FALSE	TRUE	6.728	30	two-sided	1.86077e-07	54920	2.319	0.559	1.47325	hedges	35.044	3.19845e-27	8.34891e-27	FDR correction BH	TRUE	6.73031	One-way anova	6.07097e-07
A0A024RCR6	MΦ	Mel	0.821	0.175	0.649	0.344	FALSE	TRUE	2.103	37.52	two-sided	0.0422488	1.711	0.578	0.172	1.12662	hedges	35.044	3.19845e-27	8.34891e-27	FDR correction BH	TRUE	1.37419	One-way anova	0.06366
A0A024RCR6	MC	ET	0.061	0.472	-0.604	0.46	FALSE	TRUE	6.059	70	two-sided	6.16464e-08	175400	1.413	0.665	1.58557	hedges	35.044	3.19845e-27	8.34891e-27	FDR correction BH	TRUE	7.21009	One-way anova	2.0177e-07
A0A024RCR6	MC	DT	0.061	0.472	-0.853	0.915	FALSE	TRUE	5.328	70	two-sided	1.14546e-06	12060	1.242	0.914	1.88426	hedges	35.044	3.19845e-27	8.34891e-27	FDR correction BH	TRUE	5.94102	One-way anova	3.18649e-06
A0A024RCR6	MC	EC	0.061	0.472	0.262	0.282	FALSE	TRUE	-1.9	45.41	two-sided	0.0637517	1.244	-0.466	-0.201	-1.14949	hedges	35.044	3.19845e-27	8.34891e-27	FDR correction BH	TRUE	1.19551	One-way anova	0.085544
A0A024RCR6	MC	Mel	0.061	0.472	0.649	0.344	FALSE	TRUE	-5.622	58.82	two-sided	5.46574e-07	23130	-1.366	-0.588	-1.50316	hedges	35.044	3.19845e-27	8.34891e-27	FDR correction BH	TRUE	6.26235	One-way anova	1.64172e-06
A0A024RCR6	ET	DT	-0.604	0.46	-0.853	0.915	FALSE	TRUE	1.458	70	two-sided	0.149403	0.602	0.34	0.249	1.18838	hedges	35.044	3.19845e-27	8.34891e-27	FDR correction BH	TRUE	0.825641	One-way anova	0.20286
A0A024RCR6	ET	EC	-0.604	0.46	0.262	0.282	FALSE	TRUE	-8.317	44.62	two-sided	1.27473e-10	110500000	-2.059	-0.866	-1.8226	hedges	35.044	3.19845e-27	8.34891e-27	FDR correction BH	TRUE	9.89458	One-way anova	5.22619e-10
A0A024RCR6	ET	Mel	-0.604	0.46	0.649	0.344	FALSE	TRUE	-12.166	58.6	two-sided	1.1222e-17	326500000000000	-2.97	-1.253	-2.38337	hedges	35.044	3.19845e-27	8.34891e-27	FDR correction BH	TRUE	16.9499	One-way anova	1.51571e-16
A0A024RCR6	DT	EC	-0.853	0.915	0.262	0.282	FALSE	TRUE	-6.637	46.61	two-sided	3.01156e-08	403400	-1.407	-1.115	-2.16595	hedges	35.044	3.19845e-27	8.34891e-27	FDR correction BH	TRUE	7.52121	One-way anova	9.31837e-08
A0A024RCR6	DT	Mel	-0.853	0.915	0.649	0.344	FALSE	TRUE	-8.979	47.85	two-sided	7.82532e-12	4313000000	-2.01	-1.502	-2.83235	hedges	35.044	3.19845e-27	8.34891e-27	FDR correction BH	TRUE	11.1065	One-way anova	4.9394e-11
A0A024RCR6	EC	Mel	0.262	0.282	0.649	0.344	FALSE	TRUE	-3.926	36.5	two-sided	0.000368181	75.645	-1.179	-0.387	-1.30767	hedges	35.044	3.19845e-27	8.34891e-27	FDR correction BH	TRUE	3.43394	One-way anova	0.00109706
A0A067XG54	DC	MΦ	-3.865	0.247	-3.039	0.598	FALSE	TRUE	-4.833	21.74	two-sided	8.12932e-05	267.727	-1.582	-0.826	-1.77276	hedges	35.342	2.1726e-27	5.72757e-27	FDR correction BH	TRUE	4.08995	One-way anova	0.00025568
A0A067XG54	DC	MC	-3.865	0.247	-3.769	0.828	FALSE	TRUE	-0.593	41.38	two-sided	0.556384	0.399	-0.124	-0.096	-1.06881	hedges	35.342	2.1726e-27	5.72757e-27	FDR correction BH	TRUE	0.254625	One-way anova	0.627011
A0A067XG54	DC	ET	-3.865	0.247	-3.59	0.71	FALSE	TRUE	-1.904	38.02	two-sided	0.0645239	1.334	-0.415	-0.275	-1.20999	hedges	35.342	2.1726e-27	5.72757e-27	FDR correction BH	TRUE	1.19028	One-way anova	0.0938156
A0A067XG54	DC	DT	-3.865	0.247	-3.534	0.484	FALSE	TRUE	-2.87	25.31	two-sided	0.00817715	6.922	-0.724	-0.331	-1.25788	hedges	35.342	2.1726e-27	5.72757e-27	FDR correction BH	TRUE	2.0874	One-way anova	0.0148105
A0A067XG54	DC	EC	-3.865	0.247	-1.125	0.344	FALSE	TRUE	-22.999	21.36	two-sided	1.47234e-16	97680000000000	-8.448	-2.74	-6.6807	hedges	35.342	2.1726e-27	5.72757e-27	FDR correction BH	TRUE	15.832	One-way anova	4.99622e-15
A0A067XG54	DC	Mel	-3.865	0.247	-3.086	0.823	FALSE	TRUE	-4.226	31.59	two-sided	0.000188354	118.784	-1.05	-0.779	-1.71594	hedges	35.342	2.1726e-27	5.72757e-27	FDR correction BH	TRUE	3.72503	One-way anova	0.000486709
A0A067XG54	MΦ	MC	-3.039	0.598	-3.769	0.828	FALSE	TRUE	3.587	39.25	two-sided	0.000914511	38.619	0.938	0.73	1.65864	hedges	35.342	2.1726e-27	5.72757e-27	FDR correction BH	TRUE	3.03881	One-way anova	0.00163794
A0A067XG54	MΦ	ET	-3.039	0.598	-3.59	0.71	FALSE	TRUE	2.888	33.98	two-sided	0.00670651	7.509	0.799	0.551	1.4651	hedges	35.342	2.1726e-27	5.72757e-27	FDR correction BH	TRUE	2.1735	One-way anova	0.0102311
A0A067XG54	MΦ	DT	-3.039	0.598	-3.534	0.484	FALSE	TRUE	2.91	24.12	two-sided	0.00765331	7.88	0.935	0.495	1.40932	hedges	35.342	2.1726e-27	5.72757e-27	FDR correction BH	TRUE	2.11615	One-way anova	0.011901
A0A067XG54	MΦ	EC	-3.039	0.598	-1.125	0.344	FALSE	TRUE	-11.101	30	two-sided	3.80606e-12	1259000000	-3.826	-1.914	-3.76853	hedges	35.342	2.1726e-27	5.72757e-27	FDR correction BH	TRUE	11.4195	One-way anova	2.17959e-11
A0A067XG54	MΦ	Mel	-3.039	0.598	-3.086	0.823	FALSE	TRUE	0.212	38.27	two-sided	0.833345	0.317	0.062	0.047	1.03311	hedges	35.342	2.1726e-27	5.72757e-27	FDR correction BH	TRUE	0.0791754	One-way anova	0.862653
A0A067XG54	MC	ET	-3.769	0.828	-3.59	0.71	FALSE	TRUE	-0.986	70	two-sided	0.327457	0.369	-0.23	-0.179	-1.1321	hedges	35.342	2.1726e-27	5.72757e-27	FDR correction BH	TRUE	0.484846	One-way anova	0.386806
A0A067XG54	MC	DT	-3.769	0.828	-3.534	0.484	FALSE	TRUE	-1.474	70	two-sided	0.144883	0.615	-0.344	-0.235	-1.17691	hedges	35.342	2.1726e-27	5.72757e-27	FDR correction BH	TRUE	0.838981	One-way anova	0.182121
A0A067XG54	MC	EC	-3.769	0.828	-1.125	0.344	FALSE	TRUE	-16.263	49.9	two-sided	1.3915e-21	1.66e+18	-3.627	-2.644	-6.25062	hedges	35.342	2.1726e-27	5.72757e-27	FDR correction BH	TRUE	20.8565	One-way anova	1.67061e-20
A0A067XG54	MC	Mel	-3.769	0.828	-3.086	0.823	FALSE	TRUE	-3.179	51.99	two-sided	0.00249329	15.145	-0.816	-0.683	-1.60547	hedges	35.342	2.1726e-27	5.72757e-27	FDR correction BH	TRUE	2.60323	One-way anova	0.00426293
A0A067XG54	ET	DT	-3.59	0.71	-3.534	0.484	FALSE	TRUE	-0.393	70	two-sided	0.695163	0.26	-0.092	-0.056	-1.03958	hedges	35.342	2.1726e-27	5.72757e-27	FDR correction BH	TRUE	0.157913	One-way anova	0.747699
A0A067XG54	ET	EC	-3.59	0.71	-1.125	0.344	FALSE	TRUE	-16.851	49.52	two-sided	3.77535e-22	7.172e+18	-3.895	-2.465	-5.52127	hedges	35.342	2.1726e-27	5.72757e-27	FDR correction BH	TRUE	21.423	One-way anova	5.69912e-21
A0A067XG54	ET	Mel	-3.59	0.71	-3.086	0.823	FALSE	TRUE	-2.483	46.68	two-sided	0.0166638	3.282	-0.656	-0.504	-1.41814	hedges	35.342	2.1726e-27	5.72757e-27	FDR correction BH	TRUE	1.77823	One-way anova	0.024643
A0A067XG54	DT	EC	-3.534	0.484	-1.125	0.344	FALSE	TRUE	-20.441	39.81	two-sided	1.01672e-22	2.643e+22	-5.314	-2.409	-5.31106	hedges	35.342	2.1726e-27	5.72757e-27	FDR correction BH	TRUE	21.9928	One-way anova	1.45712e-21
A0A067XG54	DT	Mel	-3.534	0.484	-3.086	0.823	FALSE	TRUE	-2.44	35.49	two-sided	0.019837	3.013	-0.686	-0.448	-1.36415	hedges	35.342	2.1726e-27	5.72757e-27	FDR correction BH	TRUE	1.70252	One-way anova	0.0310347
A0A067XG54	EC	Mel	-1.125	0.344	-3.086	0.823	FALSE	TRUE	10.562	34.73	two-sided	2.18117e-12	8591000000	2.829	1.961	3.89332	hedges	35.342	2.1726e-27	5.72757e-27	FDR correction BH	TRUE	11.6613	One-way anova	2.72971e-11
A0A075B6E9	DC	MΦ	-3.811	0.164	-2.298	1.035	FALSE	TRUE	-5.721	16.31	two-sided	2.93132e-05	1757.83	-1.739	-1.513	-2.85403	hedges	9.362	7.51473e-09	9.60183e-09	FDR correction BH	TRUE	4.53294	One-way anova	0.000102086
A0A075B6E9	DC	MC	-3.811	0.164	-3.443	0.357	FALSE	TRUE	-4.555	28.85	two-sided	8.80324e-05	406.148	-1.097	-0.368	-1.29056	hedges	9.362	7.51473e-09	9.60183e-09	FDR correction BH	TRUE	4.05536	One-way anova	0.000236326
A0A075B6E9	DC	ET	-3.811	0.164	-2.984	0.849	FALSE	TRUE	-5.447	42.13	two-sided	2.44511e-06	5201.56	-1.055	-0.827	-1.77399	hedges	9.362	7.51473e-09	9.60183e-09	FDR correction BH	TRUE	5.6117	One-way anova	7.50907e-06
A0A075B6E9	DC	DT	-3.811	0.164	-2.549	1.157	FALSE	TRUE	-6.295	39.73	two-sided	1.87173e-07	66320	-1.185	-1.262	-2.39828	hedges	9.362	7.51473e-09	9.60183e-09	FDR correction BH	TRUE	6.72776	One-way anova	6.84663e-07
A0A075B6E9	DC	EC	-3.811	0.164	-3.286	0.882	FALSE	TRUE	-2.309	16.78	two-sided	0.0339718	2.322	-0.706	-0.525	-1.43893	hedges	9.362	7.51473e-09	9.60183e-09	FDR correction BH	TRUE	1.46888	One-way anova	0.0543073
A0A075B6E9	DC	Mel	-3.811	0.164	-3.78	0.96	FALSE	TRUE	-0.153	27.51	two-sided	0.879517	0.364	-0.036	-0.031	-1.02172	hedges	9.362	7.51473e-09	9.60183e-09	FDR correction BH	TRUE	0.0557557	One-way anova	0.902486
A0A075B6E9	MΦ	MC	-2.298	1.035	-3.443	0.357	FALSE	TRUE	4.313	16.61	two-sided	0.000495884	271.935	1.76	1.145	2.21146	hedges	9.362	7.51473e-09	9.60183e-09	FDR correction BH	TRUE	3.30462	One-way anova	0.000923191
A0A075B6E9	MΦ	ET	-2.298	1.035	-2.984	0.849	FALSE	TRUE	2.328	24.38	two-sided	0.0285214	2.501	0.744	0.686	1.60882	hedges	9.362	7.51473e-09	9.60183e-09	FDR correction BH	TRUE	1.54483	One-way anova	0.0398533
A0A075B6E9	MΦ	DT	-2.298	1.035	-2.549	1.157	FALSE	TRUE	0.778	32.06	two-sided	0.442415	0.378	0.22	0.251	1.19003	hedges	9.362	7.51473e-09	9.60183e-09	FDR correction BH	TRUE	0.35417	One-way anova	0.494301
A0A075B6E9	MΦ	EC	-2.298	1.035	-3.286	0.882	FALSE	TRUE	2.908	30	two-sided	0.00679046	6.799	1.002	0.988	1.98343	hedges	9.362	7.51473e-09	9.60183e-09	FDR correction BH	TRUE	2.1681	One-way anova	0.0117199
A0A075B6E9	MΦ	Mel	-2.298	1.035	-3.78	0.96	FALSE	TRUE	4.6	30.33	two-sided	7.02901e-05	436.996	1.469	1.482	2.79336	hedges	9.362	7.51473e-09	9.60183e-09	FDR correction BH	TRUE	4.15311	One-way anova	0.000179652
A0A075B6E9	MC	ET	-3.443	0.357	-2.984	0.849	FALSE	TRUE	-2.987	70	two-sided	0.00388495	9.847	-0.696	-0.459	-1.37459	hedges	9.362	7.51473e-09	9.60183e-09	FDR correction BH	TRUE	2.41061	One-way anova	0.00687919
A0A075B6E9	MC	DT	-3.443	0.357	-2.549	1.157	FALSE	TRUE	-4.429	70	two-sided	3.41049e-05	573.322	-1.033	-0.894	-1.85832	hedges	9.362	7.51473e-09	9.60183e-09	FDR correction BH	TRUE	4.46718	One-way anova	7.83631e-05
A0A075B6E9	MC	EC	-3.443	0.357	-3.286	0.882	FALSE	TRUE	-0.685	17.22	two-sided	0.502331	0.358	-0.271	-0.157	-1.11497	hedges	9.362	7.51473e-09	9.60183e-09	FDR correction BH	TRUE	0.29901	One-way anova	0.552302
A0A075B6E9	MC	Mel	-3.443	0.357	-3.78	0.96	FALSE	TRUE	1.679	28.64	two-sided	0.104119	0.851	0.496	0.337	1.26313	hedges	9.362	7.51473e-09	9.60183e-09	FDR correction BH	TRUE	0.982469	One-way anova	0.133286
A0A075B6E9	ET	DT	-2.984	0.849	-2.549	1.157	FALSE	TRUE	-1.821	70	two-sided	0.0729078	0.994	-0.425	-0.435	-1.35191	hedges	9.362	7.51473e-09	9.60183e-09	FDR correction BH	TRUE	1.13723	One-way anova	0.108052
A0A075B6E9	ET	EC	-2.984	0.849	-3.286	0.882	FALSE	TRUE	1.152	27.87	two-sided	0.258982	0.505	0.346	0.302	1.23285	hedges	9.362	7.51473e-09	9.60183e-09	FDR correction BH	TRUE	0.586731	One-way anova	0.301839
A0A075B6E9	ET	Mel	-2.984	0.849	-3.78	0.96	FALSE	TRUE	3.336	47.52	two-sided	0.00165527	22.343	0.877	0.796	1.73628	hedges	9.362	7.51473e-09	9.60183e-09	FDR correction BH	TRUE	2.78113	One-way anova	0.002907
A0A075B6E9	DT	EC	-2.549	1.157	-3.286	0.882	FALSE	TRUE	2.517	37.36	two-sided	0.0162391	3.546	0.671	0.737	1.66671	hedges	9.362	7.51473e-09	9.60183e-09	FDR correction BH	TRUE	1.78944	One-way anova	0.0251661
A0A075B6E9	DT	Mel	-2.549	1.157	-3.78	0.96	FALSE	TRUE	4.524	57.04	two-sided	3.12355e-05	636.216	1.124	1.231	2.3473	hedges	9.362	7.51473e-09	9.60183e-09	FDR correction BH	TRUE	4.50535	One-way anova	7.80841e-05
A0A075B6E9	EC	Mel	-3.286	0.882	-3.78	0.96	FALSE	TRUE	1.689	34.12	two-sided	0.100301	0.947	0.52	0.494	1.40834	hedges	9.362	7.51473e-09	9.60183e-09	FDR correction BH	TRUE	0.998696	One-way anova	0.148919
A0A075B6K4	DC	MΦ	-3.08	0.359	-3.301	0.141	FALSE	TRUE	1.772	9.41	two-sided	0.108682	1.134	0.889	0.221	1.16554	hedges	27.863	6.47596e-23	1.41137e-22	FDR correction BH	TRUE	0.963843	One-way anova	0.15565
A0A075B6K4	DC	MC	-3.08	0.359	-3.57	0.417	FALSE	TRUE	3.546	13.94	two-sided	0.0032438	30.401	1.185	0.49	1.40444	hedges	27.863	6.47596e-23	1.41137e-22	FDR correction BH	TRUE	2.48895	One-way anova	0.00665785
A0A075B6K4	DC	ET	-3.08	0.359	-4.028	0.577	FALSE	TRUE	6.177	19.82	two-sided	5.11925e-06	46400	1.714	0.948	1.9292	hedges	27.863	6.47596e-23	1.41137e-22	FDR correction BH	TRUE	5.29079	One-way anova	1.49659e-05
A0A075B6K4	DC	DT	-3.08	0.359	-3.288	0.156	FALSE	TRUE	1.699	8.77	two-sided	0.124479	1.018	0.977	0.208	1.15509	hedges	27.863	6.47596e-23	1.41137e-22	FDR correction BH	TRUE	0.904902	One-way anova	0.171313
A0A075B6K4	DC	EC	-3.08	0.359	-2.745	0.269	FALSE	TRUE	-2.443	13.16	two-sided	0.0294263	2.839	-1.069	-0.335	-1.26138	hedges	27.863	6.47596e-23	1.41137e-22	FDR correction BH	TRUE	1.53126	One-way anova	0.0478891
A0A075B6K4	DC	Mel	-3.08	0.359	-3.539	0.295	FALSE	TRUE	3.44	12.13	two-sided	0.00482539	20.059	1.435	0.459	1.37459	hedges	27.863	6.47596e-23	1.41137e-22	FDR correction BH	TRUE	2.31647	One-way anova	0.00929972
A0A075B6K4	MΦ	MC	-3.301	0.141	-3.57	0.417	FALSE	TRUE	3.459	47.95	two-sided	0.00114624	28.068	0.743	0.269	1.20497	hedges	27.863	6.47596e-23	1.41137e-22	FDR correction BH	TRUE	2.94072	One-way anova	0.00201951
A0A075B6K4	MΦ	ET	-3.301	0.141	-4.028	0.577	FALSE	TRUE	7.095	43.21	two-sided	9.14108e-09	1853000	1.464	0.727	1.65519	hedges	27.863	6.47596e-23	1.41137e-22	FDR correction BH	TRUE	8.039	One-way anova	2.562e-08
A0A075B6K4	MΦ	DT	-3.301	0.141	-3.288	0.156	FALSE	TRUE	-0.298	31.69	two-sided	0.767753	0.307	-0.085	-0.013	-1.00905	hedges	27.863	6.47596e-23	1.41137e-22	FDR correction BH	TRUE	0.114778	One-way anova	0.8001
A0A075B6K4	MΦ	EC	-3.301	0.141	-2.745	0.269	FALSE	TRUE	-7.323	30	two-sided	3.72458e-08	238600	-2.524	-0.556	-1.47019	hedges	27.863	6.47596e-23	1.41137e-22	FDR correction BH	TRUE	7.42892	One-way anova	1.31781e-07
A0A075B6K4	MΦ	Mel	-3.301	0.141	-3.539	0.295	FALSE	TRUE	3.459	36.72	two-sided	0.00138956	24.591	0.942	0.238	1.17936	hedges	27.863	6.47596e-23	1.41137e-22	FDR correction BH	TRUE	2.85712	One-way anova	0.00282104
A0A075B6K4	MC	ET	-3.57	0.417	-4.028	0.577	FALSE	TRUE	3.858	70	two-sided	0.00025181	99.615	0.899	0.458	1.37364	hedges	27.863	6.47596e-23	1.41137e-22	FDR correction BH	TRUE	3.59893	One-way anova	0.000531846
A0A075B6K4	MC	DT	-3.57	0.417	-3.288	0.156	FALSE	TRUE	-3.81	70	two-sided	0.000295207	86.83	-0.888	-0.282	-1.21588	hedges	27.863	6.47596e-23	1.41137e-22	FDR correction BH	TRUE	3.52987	One-way anova	0.00059374
A0A075B6K4	MC	EC	-3.57	0.417	-2.745	0.269	FALSE	TRUE	-8.54	43.06	two-sided	8.16503e-11	231500000	-2.148	-0.825	-1.77154	hedges	27.863	6.47596e-23	1.41137e-22	FDR correction BH	TRUE	10.088	One-way anova	3.20359e-10
A0A075B6K4	MC	Mel	-3.57	0.417	-3.539	0.295	FALSE	TRUE	-0.348	58.96	two-sided	0.729089	0.278	-0.084	-0.031	-1.02172	hedges	27.863	6.47596e-23	1.41137e-22	FDR correction BH	TRUE	0.137219	One-way anova	0.760097
A0A075B6K4	ET	DT	-4.028	0.577	-3.288	0.156	FALSE	TRUE	-7.426	70	two-sided	2.07628e-10	35500000	-1.732	-0.74	-1.67018	hedges	27.863	6.47596e-23	1.41137e-22	FDR correction BH	TRUE	9.68271	One-way anova	2.01286e-09
A0A075B6K4	ET	EC	-4.028	0.577	-2.745	0.269	FALSE	TRUE	-10.93	49.81	two-sided	7.78786e-15	516000000000	-2.502	-1.283	-2.43344	hedges	27.863	6.47596e-23	1.41137e-22	FDR correction BH	TRUE	14.1086	One-way anova	5.16173e-14
A0A075B6K4	ET	Mel	-4.028	0.577	-3.539	0.295	FALSE	TRUE	-4.337	54.93	two-sided	6.23471e-05	359	-1.001	-0.489	-1.40347	hedges	27.863	6.47596e-23	1.41137e-22	FDR correction BH	TRUE	4.20518	One-way anova	0.000137781
A0A075B6K4	DT	EC	-3.288	0.156	-2.745	0.269	FALSE	TRUE	-7.532	19.62	two-sided	3.29409e-07	8019000	-2.718	-0.543	-1.457	hedges	27.863	6.47596e-23	1.41137e-22	FDR correction BH	TRUE	6.48226	One-way anova	9.19792e-07
A0A075B6K4	DT	Mel	-3.288	0.156	-3.539	0.295	FALSE	TRUE	3.891	33.35	two-sided	0.000452364	97.991	1.109	0.251	1.19003	hedges	27.863	6.47596e-23	1.41137e-22	FDR correction BH	TRUE	3.34451	One-way anova	0.000945245
A0A075B6K4	EC	Mel	-2.745	0.269	-3.539	0.295	FALSE	TRUE	8.874	34.28	two-sided	2.10569e-10	88420000	2.729	0.794	1.73388	hedges	27.863	6.47596e-23	1.41137e-22	FDR correction BH	TRUE	9.67661	One-way anova	1.95389e-09
A0A075B6K5	DC	MΦ	-3.052	0.728	-3.342	0.714	FALSE	TRUE	0.966	16.43	two-sided	0.348264	0.529	0.391	0.29	1.22264	hedges	4.129	0.000681085	0.00072346	FDR correction BH	TRUE	0.458091	One-way anova	0.423884
A0A075B6K5	DC	MC	-3.052	0.728	-3.248	1.069	FALSE	TRUE	0.651	17.78	two-sided	0.52335	0.41	0.19	0.196	1.14552	hedges	4.129	0.000681085	0.00072346	FDR correction BH	TRUE	0.281208	One-way anova	0.594926
A0A075B6K5	DC	ET	-3.052	0.728	-3.523	0.533	FALSE	TRUE	1.825	10.25	two-sided	0.0972994	1.198	0.806	0.471	1.38607	hedges	4.129	0.000681085	0.00072346	FDR correction BH	TRUE	1.01189	One-way anova	0.135221
A0A075B6K5	DC	DT	-3.052	0.728	-3.134	0.839	FALSE	TRUE	0.294	13.85	two-sided	0.773025	0.361	0.099	0.082	1.05848	hedges	4.129	0.000681085	0.00072346	FDR correction BH	TRUE	0.111806	One-way anova	0.813231
A0A075B6K5	DC	EC	-3.052	0.728	-3.772	0.576	FALSE	TRUE	2.553	13.72	two-sided	0.0232711	3.372	1.1	0.72	1.64718	hedges	4.129	0.000681085	0.00072346	FDR correction BH	TRUE	1.63318	One-way anova	0.0387789
A0A075B6K5	DC	Mel	-3.052	0.728	-2.728	0.592	FALSE	TRUE	-1.197	12.04	two-sided	0.254186	0.61	-0.502	-0.324	-1.2518	hedges	4.129	0.000681085	0.00072346	FDR correction BH	TRUE	0.594848	One-way anova	0.315838
A0A075B6K5	MΦ	MC	-3.342	0.714	-3.248	1.069	FALSE	TRUE	-0.376	41.97	two-sided	0.708948	0.314	-0.096	-0.094	-1.06733	hedges	4.129	0.000681085	0.00072346	FDR correction BH	TRUE	0.149385	One-way anova	0.746683
A0A075B6K5	MΦ	ET	-3.342	0.714	-3.523	0.533	FALSE	TRUE	0.907	22.78	two-sided	0.374039	0.413	0.3	0.181	1.13367	hedges	4.129	0.000681085	0.00072346	FDR correction BH	TRUE	0.427083	One-way anova	0.424666
A0A075B6K5	MΦ	DT	-3.342	0.714	-3.134	0.839	FALSE	TRUE	-0.919	33.66	two-sided	0.364439	0.417	-0.255	-0.208	-1.15509	hedges	4.129	0.000681085	0.00072346	FDR correction BH	TRUE	0.438376	One-way anova	0.416646
A0A075B6K5	MΦ	EC	-3.342	0.714	-3.772	0.576	FALSE	TRUE	1.874	30	two-sided	0.0707645	1.244	0.646	0.43	1.34723	hedges	4.129	0.000681085	0.00072346	FDR correction BH	TRUE	1.15018	One-way anova	0.100487
A0A075B6K5	MΦ	Mel	-3.342	0.714	-2.728	0.592	FALSE	TRUE	-2.868	27.76	two-sided	0.00779891	6.81	-0.939	-0.614	-1.5305	hedges	4.129	0.000681085	0.00072346	FDR correction BH	TRUE	2.10797	One-way anova	0.0136994
A0A075B6K5	MC	ET	-3.248	1.069	-3.523	0.533	FALSE	TRUE	1.383	70	two-sided	0.171042	0.551	0.322	0.275	1.20999	hedges	4.129	0.000681085	0.00072346	FDR correction BH	TRUE	0.766896	One-way anova	0.21686
A0A075B6K5	MC	DT	-3.248	1.069	-3.134	0.839	FALSE	TRUE	-0.502	70	two-sided	0.617574	0.271	-0.117	-0.114	-1.08222	hedges	4.129	0.000681085	0.00072346	FDR correction BH	TRUE	0.209311	One-way anova	0.664028
A0A075B6K5	MC	EC	-3.248	1.069	-3.772	0.576	FALSE	TRUE	2.288	47.95	two-sided	0.0265891	2.33	0.544	0.524	1.43794	hedges	4.129	0.000681085	0.00072346	FDR correction BH	TRUE	1.5753	One-way anova	0.0381664
A0A075B6K5	MC	Mel	-3.248	1.069	-2.728	0.592	FALSE	TRUE	-2.427	56.62	two-sided	0.0184414	2.939	-0.566	-0.52	-1.43396	hedges	4.129	0.000681085	0.00072346	FDR correction BH	TRUE	1.73421	One-way anova	0.0272473
A0A075B6K5	ET	DT	-3.523	0.533	-3.134	0.839	FALSE	TRUE	-2.348	70	two-sided	0.0217117	2.476	-0.547	-0.389	-1.30949	hedges	4.129	0.000681085	0.00072346	FDR correction BH	TRUE	1.66331	One-way anova	0.0371374
A0A075B6K5	ET	EC	-3.523	0.533	-3.772	0.576	FALSE	TRUE	1.47	26.94	two-sided	0.15312	0.704	0.448	0.249	1.18838	hedges	4.129	0.000681085	0.00072346	FDR correction BH	TRUE	0.814967	One-way anova	0.186534
A0A075B6K5	ET	Mel	-3.523	0.533	-2.728	0.592	FALSE	TRUE	-5.368	48.19	two-sided	2.25464e-06	9756.97	-1.406	-0.795	-1.73508	hedges	4.129	0.000681085	0.00072346	FDR correction BH	TRUE	5.64692	One-way anova	6.29122e-06
A0A075B6K5	DT	EC	-3.134	0.839	-3.772	0.576	FALSE	TRUE	3.178	41.02	two-sided	0.00281969	14.33	0.816	0.638	1.55617	hedges	4.129	0.000681085	0.00072346	FDR correction BH	TRUE	2.5498	One-way anova	0.00491412
A0A075B6K5	DT	Mel	-3.134	0.839	-2.728	0.592	FALSE	TRUE	-2.214	58.97	two-sided	0.0307314	1.98	-0.535	-0.406	-1.32501	hedges	4.129	0.000681085	0.00072346	FDR correction BH	TRUE	1.51242	One-way anova	0.0462973
A0A075B6K5	EC	Mel	-3.772	0.576	-2.728	0.592	FALSE	TRUE	-5.598	32.78	two-sided	3.22253e-06	7063.09	-1.747	-1.044	-2.06194	hedges	4.129	0.000681085	0.00072346	FDR correction BH	TRUE	5.4918	One-way anova	1.49342e-05
A0A075B6P5	DC	MΦ	-0.207	1.949	0.57	0.865	FALSE	TRUE	-1.133	9.81	two-sided	0.283965	0.599	-0.558	-0.777	-1.71356	hedges	29.813	3.90321e-24	8.94839e-24	FDR correction BH	TRUE	0.546735	One-way anova	0.357163
A0A075B6P5	DC	MC	-0.207	1.949	-3.415	1.004	FALSE	TRUE	4.783	9.09	two-sided	0.000970643	764.066	2.551	3.208	9.24069	hedges	29.813	3.90321e-24	8.94839e-24	FDR correction BH	TRUE	3.01294	One-way anova	0.00221415
A0A075B6P5	DC	ET	-0.207	1.949	-2.481	2.296	FALSE	TRUE	3.016	14.12	two-sided	0.0091791	9.333	1	2.274	4.83662	hedges	29.813	3.90321e-24	8.94839e-24	FDR correction BH	TRUE	2.0372	One-way anova	0.0162454
A0A075B6P5	DC	DT	-0.207	1.949	-0.417	1.62	FALSE	TRUE	0.299	10.93	two-sided	0.770679	0.361	0.123	0.21	1.15669	hedges	29.813	3.90321e-24	8.94839e-24	FDR correction BH	TRUE	0.113127	One-way anova	0.811386
A0A075B6P5	DC	EC	-0.207	1.949	-0.728	0.5	FALSE	TRUE	0.789	8.6	two-sided	0.451451	0.474	0.414	0.521	1.43495	hedges	29.813	3.90321e-24	8.94839e-24	FDR correction BH	TRUE	0.345389	One-way anova	0.523263
A0A075B6P5	DC	Mel	-0.207	1.949	-3.551	0.42	FALSE	TRUE	5.105	8.27	two-sided	0.000833903	1034.89	3.139	3.344	10.1542	hedges	29.813	3.90321e-24	8.94839e-24	FDR correction BH	TRUE	3.07888	One-way anova	0.00188339
A0A075B6P5	MΦ	MC	0.57	0.865	-3.415	1.004	FALSE	TRUE	14.571	33.24	two-sided	5.41255e-16	2.023e+16	4.069	3.985	15.8345	hedges	29.813	3.90321e-24	8.94839e-24	FDR correction BH	TRUE	15.2666	One-way anova	3.32196e-15
A0A075B6P5	MΦ	ET	0.57	0.865	-2.481	2.296	FALSE	TRUE	6.94	49.22	two-sided	8.042e-09	1105000	1.519	3.051	8.28786	hedges	29.813	3.90321e-24	8.94839e-24	FDR correction BH	TRUE	8.09464	One-way anova	2.27023e-08
A0A075B6P5	MΦ	DT	0.57	0.865	-0.417	1.62	FALSE	TRUE	2.851	48.11	two-sided	0.00639738	6.949	0.677	0.987	1.98206	hedges	29.813	3.90321e-24	8.94839e-24	FDR correction BH	TRUE	2.194	One-way anova	0.0100719
A0A075B6P5	MΦ	EC	0.57	0.865	-0.728	0.5	FALSE	TRUE	5.195	30	two-sided	1.34125e-05	1200.11	1.791	1.298	2.45888	hedges	29.813	3.90321e-24	8.94839e-24	FDR correction BH	TRUE	4.87249	One-way anova	3.46145e-05
A0A075B6P5	MΦ	Mel	0.57	0.865	-3.551	0.42	FALSE	TRUE	17.759	19.59	two-sided	1.53026e-13	8.394e+16	6.418	4.121	17.3998	hedges	29.813	3.90321e-24	8.94839e-24	FDR correction BH	TRUE	12.8152	One-way anova	1.31586e-12
A0A075B6P5	MC	ET	-3.415	1.004	-2.481	2.296	FALSE	TRUE	-2.238	70	two-sided	0.0283714	2.014	-0.522	-0.934	-1.91057	hedges	29.813	3.90321e-24	8.94839e-24	FDR correction BH	TRUE	1.54712	One-way anova	0.0427968
A0A075B6P5	MC	DT	-3.415	1.004	-0.417	1.62	FALSE	TRUE	-9.439	70	two-sided	4.16744e-14	115300000000	-2.201	-2.998	-7.98892	hedges	29.813	3.90321e-24	8.94839e-24	FDR correction BH	TRUE	13.3801	One-way anova	2.63457e-13
A0A075B6P5	MC	EC	-3.415	1.004	-0.728	0.5	FALSE	TRUE	-12.86	49.2	two-sided	2.35941e-17	169500000000000	-2.994	-2.687	-6.43973	hedges	29.813	3.90321e-24	8.94839e-24	FDR correction BH	TRUE	16.6272	One-way anova	1.81759e-16
A0A075B6P5	MC	Mel	-3.415	1.004	-3.551	0.42	FALSE	TRUE	0.724	50.21	two-sided	0.472142	0.329	0.164	0.136	1.09885	hedges	29.813	3.90321e-24	8.94839e-24	FDR correction BH	TRUE	0.325927	One-way anova	0.518139
A0A075B6P5	ET	DT	-2.481	2.296	-0.417	1.62	FALSE	TRUE	-4.407	70	two-sided	3.69591e-05	533.977	-1.028	-2.064	-4.18144	hedges	29.813	3.90321e-24	8.94839e-24	FDR correction BH	TRUE	4.43228	One-way anova	0.000121087
A0A075B6P5	ET	EC	-2.481	2.296	-0.728	0.5	FALSE	TRUE	-4.353	41.77	two-sided	8.49948e-05	304.997	-0.89	-1.753	-3.37059	hedges	29.813	3.90321e-24	8.94839e-24	FDR correction BH	TRUE	4.07061	One-way anova	0.000171115
A0A075B6P5	ET	Mel	-2.481	2.296	-3.551	0.42	FALSE	TRUE	2.733	38.33	two-sided	0.00944755	5.479	0.591	1.07	2.09943	hedges	29.813	3.90321e-24	8.94839e-24	FDR correction BH	TRUE	2.02468	One-way anova	0.0146025
A0A075B6P5	DT	EC	-0.417	1.62	-0.728	0.5	FALSE	TRUE	1.047	46.62	two-sided	0.300396	0.461	0.222	0.311	1.24057	hedges	29.813	3.90321e-24	8.94839e-24	FDR correction BH	TRUE	0.522306	One-way anova	0.356533
A0A075B6P5	DT	Mel	-0.417	1.62	-3.551	0.42	FALSE	TRUE	11.084	41.54	two-sided	5.52407e-14	7992000000000	2.425	3.134	8.77866	hedges	29.813	3.90321e-24	8.94839e-24	FDR correction BH	TRUE	13.2577	One-way anova	4.36609e-13
A0A075B6P5	EC	Mel	-0.728	0.5	-3.551	0.42	FALSE	TRUE	18.734	28.03	two-sided	2.18408e-17	5.112e+17	6.115	2.823	7.07632	hedges	29.813	3.90321e-24	8.94839e-24	FDR correction BH	TRUE	16.6607	One-way anova	5.21386e-16
A0A075B6R9	DC	MΦ	-3.381	0.09	-3.717	0.362	FALSE	TRUE	3.514	18.1	two-sided	0.0024619	18.34	1.091	0.336	1.26225	hedges	1.789	0.104085	0.10489	FDR correction BH	FALSE	2.60873	One-way anova	0.00543176
A0A075B6R9	DC	MC	-3.381	0.09	-3.309	0.61	FALSE	TRUE	-0.686	40.07	two-sided	0.496495	0.417	-0.13	-0.072	-1.05117	hedges	1.789	0.104085	0.10489	FDR correction BH	FALSE	0.304085	One-way anova	0.570001
A0A075B6R9	DC	ET	-3.381	0.09	-3.561	0.403	FALSE	TRUE	2.446	42.91	two-sided	0.0186317	3.123	0.484	0.18	1.13288	hedges	1.789	0.104085	0.10489	FDR correction BH	FALSE	1.72975	One-way anova	0.0308662
A0A075B6R9	DC	DT	-3.381	0.09	-3.574	0.227	FALSE	TRUE	3.992	33.84	two-sided	0.000333687	90.922	0.91	0.193	1.14314	hedges	1.789	0.104085	0.10489	FDR correction BH	FALSE	3.47666	One-way anova	0.000783821
A0A075B6R9	DC	EC	-3.381	0.09	-3.503	1.023	FALSE	TRUE	0.471	15.41	two-sided	0.644351	0.41	0.142	0.122	1.08824	hedges	1.789	0.104085	0.10489	FDR correction BH	FALSE	0.190877	One-way anova	0.70252
A0A075B6R9	DC	Mel	-3.381	0.09	-3.385	0.489	FALSE	TRUE	0.035	28.01	two-sided	0.972441	0.361	0.008	0.004	1.00278	hedges	1.789	0.104085	0.10489	FDR correction BH	FALSE	0.0121366	One-way anova	0.977201
A0A075B6R9	MΦ	MC	-3.717	0.362	-3.309	0.61	FALSE	TRUE	-2.998	45.6	two-sided	0.00438851	9.546	-0.734	-0.408	-1.32685	hedges	1.789	0.104085	0.10489	FDR correction BH	FALSE	2.35768	One-way anova	0.00714623
A0A075B6R9	MΦ	ET	-3.717	0.362	-3.561	0.403	FALSE	TRUE	-1.379	31.88	two-sided	0.177497	0.635	-0.392	-0.156	-1.11419	hedges	1.789	0.104085	0.10489	FDR correction BH	FALSE	0.750809	One-way anova	0.215871
A0A075B6R9	MΦ	DT	-3.717	0.362	-3.574	0.227	FALSE	TRUE	-1.45	20.43	two-sided	0.162354	0.687	-0.51	-0.143	-1.1042	hedges	1.789	0.104085	0.10489	FDR correction BH	FALSE	0.789537	One-way anova	0.201276
A0A075B6R9	MΦ	EC	-3.717	0.362	-3.503	1.023	FALSE	TRUE	-0.788	30	two-sided	0.436716	0.427	-0.272	-0.214	-1.1599	hedges	1.789	0.104085	0.10489	FDR correction BH	FALSE	0.359801	One-way anova	0.501913
A0A075B6R9	MΦ	Mel	-3.717	0.362	-3.385	0.489	FALSE	TRUE	-2.488	38.06	two-sided	0.0173422	3.283	-0.731	-0.332	-1.25876	hedges	1.789	0.104085	0.10489	FDR correction BH	FALSE	1.7609	One-way anova	0.0282848
A0A075B6R9	MC	ET	-3.309	0.61	-3.561	0.403	FALSE	TRUE	2.075	70	two-sided	0.0416988	1.502	0.484	0.252	1.19086	hedges	1.789	0.104085	0.10489	FDR correction BH	FALSE	1.37988	One-way anova	0.0606824
A0A075B6R9	MC	DT	-3.309	0.61	-3.574	0.227	FALSE	TRUE	2.451	70	two-sided	0.0167362	3.035	0.572	0.265	1.20164	hedges	1.789	0.104085	0.10489	FDR correction BH	FALSE	1.77634	One-way anova	0.0253669
A0A075B6R9	MC	EC	-3.309	0.61	-3.503	1.023	FALSE	TRUE	0.705	19.89	two-sided	0.489077	0.362	0.252	0.194	1.14393	hedges	1.789	0.104085	0.10489	FDR correction BH	FALSE	0.310623	One-way anova	0.539463
A0A075B6R9	MC	Mel	-3.309	0.61	-3.385	0.489	FALSE	TRUE	0.541	57.68	two-sided	0.59067	0.299	0.134	0.076	1.05409	hedges	1.789	0.104085	0.10489	FDR correction BH	FALSE	0.228655	One-way anova	0.631797
A0A075B6R9	ET	DT	-3.561	0.403	-3.574	0.227	FALSE	TRUE	0.171	70	two-sided	0.864763	0.246	0.04	0.013	1.00905	hedges	1.789	0.104085	0.10489	FDR correction BH	FALSE	0.063103	One-way anova	0.89158
A0A075B6R9	ET	EC	-3.561	0.403	-3.503	1.023	FALSE	TRUE	-0.221	17.1	two-sided	0.827353	0.303	-0.088	-0.058	-1.04102	hedges	1.789	0.104085	0.10489	FDR correction BH	FALSE	0.0823089	One-way anova	0.85162
A0A075B6R9	ET	Mel	-3.561	0.403	-3.385	0.489	FALSE	TRUE	-1.486	45.03	two-sided	0.144282	0.662	-0.396	-0.176	-1.12975	hedges	1.789	0.104085	0.10489	FDR correction BH	FALSE	0.840786	One-way anova	0.179495
A0A075B6R9	DT	EC	-3.574	0.227	-3.503	1.023	FALSE	TRUE	-0.277	15.66	two-sided	0.78511	0.306	-0.119	-0.071	-1.05044	hedges	1.789	0.104085	0.10489	FDR correction BH	FALSE	0.10507	One-way anova	0.819401
A0A075B6R9	DT	Mel	-3.574	0.227	-3.385	0.489	FALSE	TRUE	-1.806	31.22	two-sided	0.0806001	1.02	-0.523	-0.189	-1.13997	hedges	1.789	0.104085	0.10489	FDR correction BH	FALSE	1.09366	One-way anova	0.110443
A0A075B6R9	EC	Mel	-3.503	1.023	-3.385	0.489	FALSE	TRUE	-0.43	19.45	two-sided	0.672086	0.335	-0.156	-0.118	-1.08523	hedges	1.789	0.104085	0.10489	FDR correction BH	FALSE	0.172575	One-way anova	0.735007
A0A075B6S1	DC	MΦ	-3.583	0.428	-3.825	0.921	FALSE	TRUE	0.894	22.51	two-sided	0.38067	0.505	0.298	0.242	1.18263	hedges	88.265	3.39784e-49	2.39306e-48	FDR correction BH	TRUE	0.419452	One-way anova	0.457428
A0A075B6S1	DC	MC	-3.583	0.428	-3.883	0.627	FALSE	TRUE	1.699	17.73	two-sided	0.106789	1.019	0.496	0.3	1.23114	hedges	88.265	3.39784e-49	2.39306e-48	FDR correction BH	TRUE	0.971475	One-way anova	0.153091
A0A075B6S1	DC	ET	-3.583	0.428	-0.726	0.753	FALSE	TRUE	-15.039	22.14	two-sided	4.19953e-13	2284000000000000	-3.988	-2.857	-7.24507	hedges	88.265	3.39784e-49	2.39306e-48	FDR correction BH	TRUE	12.3768	One-way anova	3.25959e-12
A0A075B6S1	DC	DT	-3.583	0.428	-3.08	0.59	FALSE	TRUE	-2.899	16.57	two-sided	0.0101816	7.34	-0.876	-0.503	-1.41716	hedges	88.265	3.39784e-49	2.39306e-48	FDR correction BH	TRUE	1.99218	One-way anova	0.0180003
A0A075B6S1	DC	EC	-3.583	0.428	-3.131	0.538	FALSE	TRUE	-2.301	20.08	two-sided	0.0322145	2.297	-0.868	-0.452	-1.36794	hedges	88.265	3.39784e-49	2.39306e-48	FDR correction BH	TRUE	1.49195	One-way anova	0.0518309
A0A075B6S1	DC	Mel	-3.583	0.428	-2.832	0.512	FALSE	TRUE	-4.274	16.88	two-sided	0.000520861	132.904	-1.488	-0.751	-1.68296	hedges	88.265	3.39784e-49	2.39306e-48	FDR correction BH	TRUE	3.28328	One-way anova	0.00122735
A0A075B6S1	MΦ	MC	-3.825	0.921	-3.883	0.627	FALSE	TRUE	0.231	21.43	two-sided	0.819768	0.303	0.079	0.058	1.04102	hedges	88.265	3.39784e-49	2.39306e-48	FDR correction BH	TRUE	0.0863089	One-way anova	0.84466
A0A075B6S1	MΦ	ET	-3.825	0.921	-0.726	0.753	FALSE	TRUE	-11.821	24.31	two-sided	1.43459e-11	7897000000000	-3.783	-3.099	-8.56825	hedges	88.265	3.39784e-49	2.39306e-48	FDR correction BH	TRUE	10.8433	One-way anova	5.21971e-11
A0A075B6S1	MΦ	DT	-3.825	0.921	-3.08	0.59	FALSE	TRUE	-2.974	20.69	two-sided	0.00731655	9.057	-1.039	-0.745	-1.67597	hedges	88.265	3.39784e-49	2.39306e-48	FDR correction BH	TRUE	2.13569	One-way anova	0.0114063
A0A075B6S1	MΦ	EC	-3.825	0.921	-3.131	0.538	FALSE	TRUE	-2.601	30	two-sided	0.0143063	3.872	-0.896	-0.694	-1.61776	hedges	88.265	3.39784e-49	2.39306e-48	FDR correction BH	TRUE	1.84447	One-way anova	0.0233658
A0A075B6S1	MΦ	Mel	-3.825	0.921	-2.832	0.512	FALSE	TRUE	-3.94	21.01	two-sided	0.000749464	78.321	-1.394	-0.993	-1.99032	hedges	88.265	3.39784e-49	2.39306e-48	FDR correction BH	TRUE	3.12525	One-way anova	0.00160862
A0A075B6S1	MC	ET	-3.883	0.627	-0.726	0.753	FALSE	TRUE	-19.334	70	two-sided	8.71184e-30	1.906e+26	-4.508	-3.157	-8.91973	hedges	88.265	3.39784e-49	2.39306e-48	FDR correction BH	TRUE	29.0599	One-way anova	1.57581e-28
A0A075B6S1	MC	DT	-3.883	0.627	-3.08	0.59	FALSE	TRUE	-5.592	70	two-sided	4.04101e-07	31180	-1.304	-0.803	-1.74473	hedges	88.265	3.39784e-49	2.39306e-48	FDR correction BH	TRUE	6.39351	One-way anova	1.19327e-06
A0A075B6S1	MC	EC	-3.883	0.627	-3.131	0.538	FALSE	TRUE	-4.412	33.37	two-sided	0.000101062	361.612	-1.23	-0.752	-1.68413	hedges	88.265	3.39784e-49	2.39306e-48	FDR correction BH	TRUE	3.99541	One-way anova	0.000207377
A0A075B6S1	MC	Mel	-3.883	0.627	-2.832	0.512	FALSE	TRUE	-7.181	57.36	two-sided	1.53892e-09	5927000	-1.779	-1.051	-2.07197	hedges	88.265	3.39784e-49	2.39306e-48	FDR correction BH	TRUE	8.81278	One-way anova	6.5821e-09
A0A075B6S1	ET	DT	-0.726	0.753	-3.08	0.59	FALSE	TRUE	14.767	70	two-sided	3.41254e-23	6.992e+19	3.443	2.354	5.1124	hedges	88.265	3.39784e-49	2.39306e-48	FDR correction BH	TRUE	22.4669	One-way anova	2.07583e-21
A0A075B6S1	ET	EC	-0.726	0.753	-3.131	0.538	FALSE	TRUE	13.078	39.6	two-sided	5.90443e-16	318000000000000	3.408	2.405	5.29636	hedges	88.265	3.39784e-49	2.39306e-48	FDR correction BH	TRUE	15.2288	One-way anova	4.50624e-15
A0A075B6S1	ET	Mel	-0.726	0.753	-2.832	0.512	FALSE	TRUE	13.006	58.99	two-sided	5.6428e-19	5295000000000000	3.125	2.106	4.30496	hedges	88.265	3.39784e-49	2.39306e-48	FDR correction BH	TRUE	18.2485	One-way anova	8.9214e-18
A0A075B6S1	DT	EC	-3.08	0.59	-3.131	0.538	FALSE	TRUE	0.307	31.48	two-sided	0.760822	0.308	0.088	0.051	1.03598	hedges	88.265	3.39784e-49	2.39306e-48	FDR correction BH	TRUE	0.118717	One-way anova	0.799165
A0A075B6S1	DT	Mel	-3.08	0.59	-2.832	0.512	FALSE	TRUE	-1.747	56.02	two-sided	0.0861697	0.936	-0.437	-0.248	-1.18756	hedges	88.265	3.39784e-49	2.39306e-48	FDR correction BH	TRUE	1.06465	One-way anova	0.117292
A0A075B6S1	EC	Mel	-3.131	0.538	-2.832	0.512	FALSE	TRUE	-1.77	30.94	two-sided	0.0865751	1.053	-0.562	-0.299	-1.23029	hedges	88.265	3.39784e-49	2.39306e-48	FDR correction BH	TRUE	1.06261	One-way anova	0.131221
A0A075B6S2	DC	MΦ	-3.527	0.612	-3.161	0.643	FALSE	TRUE	-1.412	17.43	two-sided	0.175609	0.767	-0.561	-0.366	-1.28877	hedges	9.054	1.43219e-08	1.80802e-08	FDR correction BH	TRUE	0.755453	One-way anova	0.235407
A0A075B6S2	DC	MC	-3.527	0.612	-3.973	0.509	FALSE	TRUE	2.019	10.94	two-sided	0.0686517	1.573	0.827	0.446	1.36226	hedges	9.054	1.43219e-08	1.80802e-08	FDR correction BH	TRUE	1.16335	One-way anova	0.103254
A0A075B6S2	DC	ET	-3.527	0.612	-3.406	0.514	FALSE	TRUE	-0.549	11	two-sided	0.594052	0.391	-0.223	-0.121	-1.08749	hedges	9.054	1.43219e-08	1.80802e-08	FDR correction BH	TRUE	0.226175	One-way anova	0.652012
A0A075B6S2	DC	DT	-3.527	0.612	-3.538	0.525	FALSE	TRUE	0.051	11.13	two-sided	0.960361	0.35	0.02	0.011	1.00765	hedges	9.054	1.43219e-08	1.80802e-08	FDR correction BH	TRUE	0.0175654	One-way anova	0.970588
A0A075B6S2	DC	EC	-3.527	0.612	-3.259	0.365	FALSE	TRUE	-1.2	11.29	two-sided	0.254582	0.633	-0.557	-0.268	-1.20414	hedges	9.054	1.43219e-08	1.80802e-08	FDR correction BH	TRUE	0.594172	One-way anova	0.320091
A0A075B6S2	DC	Mel	-3.527	0.612	-3.078	0.599	FALSE	TRUE	-1.9	13.92	two-sided	0.0784032	1.326	-0.728	-0.449	-1.36509	hedges	9.054	1.43219e-08	1.80802e-08	FDR correction BH	TRUE	1.10567	One-way anova	0.113393
A0A075B6S2	MΦ	MC	-3.161	0.643	-3.973	0.509	FALSE	TRUE	4.472	23.75	two-sided	0.000162576	429.633	1.448	0.812	1.75564	hedges	9.054	1.43219e-08	1.80802e-08	FDR correction BH	TRUE	3.78894	One-way anova	0.000321783
A0A075B6S2	MΦ	ET	-3.161	0.643	-3.406	0.514	FALSE	TRUE	1.346	23.93	two-sided	0.19093	0.613	0.434	0.245	1.18509	hedges	9.054	1.43219e-08	1.80802e-08	FDR correction BH	TRUE	0.719125	One-way anova	0.230892
A0A075B6S2	MΦ	DT	-3.161	0.643	-3.538	0.525	FALSE	TRUE	2.065	24.31	two-sided	0.0497614	1.602	0.661	0.377	1.29864	hedges	9.054	1.43219e-08	1.80802e-08	FDR correction BH	TRUE	1.30311	One-way anova	0.0676109
A0A075B6S2	MΦ	EC	-3.161	0.643	-3.259	0.365	FALSE	TRUE	0.532	30	two-sided	0.598568	0.375	0.183	0.098	1.07029	hedges	9.054	1.43219e-08	1.80802e-08	FDR correction BH	TRUE	0.222887	One-way anova	0.658024
A0A075B6S2	MΦ	Mel	-3.161	0.643	-3.078	0.599	FALSE	TRUE	-0.413	30.43	two-sided	0.682585	0.334	-0.132	-0.083	-1.05922	hedges	9.054	1.43219e-08	1.80802e-08	FDR correction BH	TRUE	0.165844	One-way anova	0.73273
A0A075B6S2	MC	ET	-3.973	0.509	-3.406	0.514	FALSE	TRUE	-4.704	70	two-sided	1.24407e-05	1405.42	-1.097	-0.567	-1.48144	hedges	9.054	1.43219e-08	1.80802e-08	FDR correction BH	TRUE	4.90516	One-way anova	3.13768e-05
A0A075B6S2	MC	DT	-3.973	0.509	-3.538	0.525	FALSE	TRUE	-3.565	70	two-sided	0.000660093	43.537	-0.831	-0.435	-1.35191	hedges	9.054	1.43219e-08	1.80802e-08	FDR correction BH	TRUE	3.1804	One-way anova	0.00126386
A0A075B6S2	MC	EC	-3.973	0.509	-3.259	0.365	FALSE	TRUE	-5.73	39.49	two-sided	1.17901e-06	20650	-1.495	-0.714	-1.64035	hedges	9.054	1.43219e-08	1.80802e-08	FDR correction BH	TRUE	5.92848	One-way anova	3.04468e-06
A0A075B6S2	MC	Mel	-3.973	0.509	-3.078	0.599	FALSE	TRUE	-6.099	46.17	two-sided	2.03318e-07	121200	-1.614	-0.895	-1.85961	hedges	9.054	1.43219e-08	1.80802e-08	FDR correction BH	TRUE	6.69182	One-way anova	6.42915e-07
A0A075B6S2	ET	DT	-3.406	0.514	-3.538	0.525	FALSE	TRUE	1.083	70	two-sided	0.282542	0.402	0.253	0.132	1.09581	hedges	9.054	1.43219e-08	1.80802e-08	FDR correction BH	TRUE	0.548917	One-way anova	0.351977
A0A075B6S2	ET	EC	-3.406	0.514	-3.259	0.365	FALSE	TRUE	-1.172	39.84	two-sided	0.248124	0.515	-0.305	-0.147	-1.10726	hedges	9.054	1.43219e-08	1.80802e-08	FDR correction BH	TRUE	0.605332	One-way anova	0.290669
A0A075B6S2	ET	Mel	-3.406	0.514	-3.078	0.599	FALSE	TRUE	-2.226	46.51	two-sided	0.0309172	2.023	-0.588	-0.328	-1.25527	hedges	9.054	1.43219e-08	1.80802e-08	FDR correction BH	TRUE	1.5098	One-way anova	0.0435866
A0A075B6S2	DT	EC	-3.538	0.525	-3.259	0.365	FALSE	TRUE	-2.21	40.58	two-sided	0.0328424	2.034	-0.57	-0.279	-1.21335	hedges	9.054	1.43219e-08	1.80802e-08	FDR correction BH	TRUE	1.48357	One-way anova	0.0479896
A0A075B6S2	DT	Mel	-3.538	0.525	-3.078	0.599	FALSE	TRUE	-3.104	47.25	two-sided	0.00322135	12.667	-0.817	-0.46	-1.37554	hedges	9.054	1.43219e-08	1.80802e-08	FDR correction BH	TRUE	2.49196	One-way anova	0.00586038
A0A075B6S2	EC	Mel	-3.259	0.365	-3.078	0.599	FALSE	TRUE	-1.202	38.95	two-sided	0.236505	0.55	-0.34	-0.181	-1.13367	hedges	9.054	1.43219e-08	1.80802e-08	FDR correction BH	TRUE	0.62616	One-way anova	0.309684
A0A075B6S5	DC	MΦ	-3.241	0.441	-3.786	0.261	FALSE	TRUE	3.389	11.22	two-sided	0.00588672	14.457	1.575	0.545	1.45902	hedges	4.917	0.000117251	0.000127515	FDR correction BH	TRUE	2.23013	One-way anova	0.011742
A0A075B6S5	DC	MC	-3.241	0.441	-3.593	0.612	FALSE	TRUE	1.967	16.67	two-sided	0.0660375	1.458	0.592	0.352	1.27633	hedges	4.917	0.000117251	0.000127515	FDR correction BH	TRUE	1.18021	One-way anova	0.0998527
A0A075B6S5	DC	ET	-3.241	0.441	-3.531	0.467	FALSE	TRUE	1.745	12.87	two-sided	0.104779	1.08	0.618	0.29	1.22264	hedges	4.917	0.000117251	0.000127515	FDR correction BH	TRUE	0.979726	One-way anova	0.14454
A0A075B6S5	DC	DT	-3.241	0.441	-3.519	0.514	FALSE	TRUE	1.633	13.99	two-sided	0.124872	0.939	0.545	0.278	1.21251	hedges	4.917	0.000117251	0.000127515	FDR correction BH	TRUE	0.903536	One-way anova	0.171767
A0A075B6S5	DC	EC	-3.241	0.441	-2.954	0.702	FALSE	TRUE	-1.252	22.58	two-sided	0.223526	0.662	-0.444	-0.287	-1.2201	hedges	4.917	0.000117251	0.000127515	FDR correction BH	TRUE	0.650673	One-way anova	0.286498
A0A075B6S5	DC	Mel	-3.241	0.441	-3.651	0.349	FALSE	TRUE	2.521	11.8	two-sided	0.027137	3.417	1.072	0.41	1.32869	hedges	4.917	0.000117251	0.000127515	FDR correction BH	TRUE	1.56644	One-way anova	0.0440848
A0A075B6S5	MΦ	MC	-3.786	0.261	-3.593	0.612	FALSE	TRUE	-1.594	49.98	two-sided	0.117262	0.817	-0.357	-0.193	-1.14314	hedges	4.917	0.000117251	0.000127515	FDR correction BH	TRUE	0.930841	One-way anova	0.149412
A0A075B6S5	MΦ	ET	-3.786	0.261	-3.531	0.467	FALSE	TRUE	-2.512	47.13	two-sided	0.0155043	3.507	-0.604	-0.255	-1.19334	hedges	4.917	0.000117251	0.000127515	FDR correction BH	TRUE	1.80955	One-way anova	0.0225327
A0A075B6S5	MΦ	DT	-3.786	0.261	-3.519	0.514	FALSE	TRUE	-2.482	48.96	two-sided	0.0165397	3.317	-0.581	-0.267	-1.2033	hedges	4.917	0.000117251	0.000127515	FDR correction BH	TRUE	1.78147	One-way anova	0.024398
A0A075B6S5	MΦ	EC	-3.786	0.261	-2.954	0.702	FALSE	TRUE	-4.445	30	two-sided	0.000110915	193.516	-1.532	-0.832	-1.78015	hedges	4.917	0.000117251	0.000127515	FDR correction BH	TRUE	3.95501	One-way anova	0.000251891
A0A075B6S5	MΦ	Mel	-3.786	0.261	-3.651	0.349	FALSE	TRUE	-1.413	37.92	two-sided	0.165946	0.681	-0.416	-0.135	-1.09809	hedges	4.917	0.000117251	0.000127515	FDR correction BH	TRUE	0.780034	One-way anova	0.21542
A0A075B6S5	MC	ET	-3.593	0.612	-3.531	0.467	FALSE	TRUE	-0.482	70	two-sided	0.631409	0.269	-0.112	-0.062	-1.04391	hedges	4.917	0.000117251	0.000127515	FDR correction BH	TRUE	0.199689	One-way anova	0.683243
A0A075B6S5	MC	DT	-3.593	0.612	-3.519	0.514	FALSE	TRUE	-0.557	70	two-sided	0.579174	0.278	-0.13	-0.074	-1.05263	hedges	4.917	0.000117251	0.000127515	FDR correction BH	TRUE	0.237191	One-way anova	0.629041
A0A075B6S5	MC	EC	-3.593	0.612	-2.954	0.702	FALSE	TRUE	-3.148	25.62	two-sided	0.00414538	13.369	-0.982	-0.639	-1.55725	hedges	4.917	0.000117251	0.000127515	FDR correction BH	TRUE	2.38244	One-way anova	0.00679342
A0A075B6S5	MC	Mel	-3.593	0.612	-3.651	0.349	FALSE	TRUE	0.471	57.14	two-sided	0.639391	0.29	0.11	0.058	1.04102	hedges	4.917	0.000117251	0.000127515	FDR correction BH	TRUE	0.194234	One-way anova	0.678207
A0A075B6S5	ET	DT	-3.531	0.467	-3.519	0.514	FALSE	TRUE	-0.107	70	two-sided	0.914737	0.244	-0.025	-0.012	-1.00835	hedges	4.917	0.000117251	0.000127515	FDR correction BH	TRUE	0.0387039	One-way anova	0.933493
A0A075B6S5	ET	EC	-3.531	0.467	-2.954	0.702	FALSE	TRUE	-3.007	21.13	two-sided	0.0066821	9.74	-1.037	-0.577	-1.49174	hedges	4.917	0.000117251	0.000127515	FDR correction BH	TRUE	2.17509	One-way anova	0.0101599
A0A075B6S5	ET	Mel	-3.531	0.467	-3.651	0.349	FALSE	TRUE	1.15	58.63	two-sided	0.254965	0.459	0.28	0.12	1.08673	hedges	4.917	0.000117251	0.000127515	FDR correction BH	TRUE	0.59352	One-way anova	0.300611
A0A075B6S5	DT	EC	-3.519	0.514	-2.954	0.702	FALSE	TRUE	-2.892	22.47	two-sided	0.0083518	7.574	-0.964	-0.565	-1.47939	hedges	4.917	0.000117251	0.000127515	FDR correction BH	TRUE	2.07822	One-way anova	0.0135436
A0A075B6S5	DT	Mel	-3.519	0.514	-3.651	0.349	FALSE	TRUE	1.199	58.98	two-sided	0.235231	0.482	0.288	0.132	1.09581	hedges	4.917	0.000117251	0.000127515	FDR correction BH	TRUE	0.628505	One-way anova	0.289526
A0A075B6S5	EC	Mel	-2.954	0.702	-3.651	0.349	FALSE	TRUE	3.693	19.81	two-sided	0.00145971	42.727	1.33	0.697	1.62113	hedges	4.917	0.000117251	0.000127515	FDR correction BH	TRUE	2.83573	One-way anova	0.00369063
A0A075B730	DC	MΦ	-3.88	0.532	-3.154	0.318	FALSE	TRUE	-3.736	11.29	two-sided	0.00314465	28.216	-1.732	-0.726	-1.65405	hedges	111.219	1.07686e-55	1.01412e-54	FDR correction BH	TRUE	2.50243	One-way anova	0.00676124
A0A075B730	DC	MC	-3.88	0.532	-3.554	0.761	FALSE	TRUE	-1.492	17.26	two-sided	0.153812	0.799	-0.441	-0.326	-1.25353	hedges	111.219	1.07686e-55	1.01412e-54	FDR correction BH	TRUE	0.81301	One-way anova	0.20947
A0A075B730	DC	ET	-3.88	0.532	0.214	1.449	FALSE	TRUE	-13.669	36.51	two-sided	6.25436e-16	85590000000000	-3.031	-4.094	-17.0772	hedges	111.219	1.07686e-55	1.01412e-54	FDR correction BH	TRUE	15.2038	One-way anova	7.4436e-15
A0A075B730	DC	DT	-3.88	0.532	-3.074	0.582	FALSE	TRUE	-3.986	13.24	two-sided	0.00150111	89.524	-1.381	-0.806	-1.74836	hedges	111.219	1.07686e-55	1.01412e-54	FDR correction BH	TRUE	2.82359	One-way anova	0.00314388
A0A075B730	DC	EC	-3.88	0.532	-3.627	0.729	FALSE	TRUE	-0.994	21.22	two-sided	0.331308	0.54	-0.366	-0.253	-1.19168	hedges	111.219	1.07686e-55	1.01412e-54	FDR correction BH	TRUE	0.479768	One-way anova	0.402293
A0A075B730	DC	Mel	-3.88	0.532	0.038	0.576	FALSE	TRUE	-18.537	15.28	two-sided	6.91608e-12	1937000000000000	-6.769	-3.918	-15.116	hedges	111.219	1.07686e-55	1.01412e-54	FDR correction BH	TRUE	11.1601	One-way anova	6.5811e-11
A0A075B730	MΦ	MC	-3.154	0.318	-3.554	0.761	FALSE	TRUE	2.676	49.92	two-sided	0.0100616	4.836	0.597	0.4	1.31951	hedges	111.219	1.07686e-55	1.01412e-54	FDR correction BH	TRUE	1.99733	One-way anova	0.0154904
A0A075B730	MΦ	ET	-3.154	0.318	0.214	1.449	FALSE	TRUE	-13.253	41.84	two-sided	1.43729e-16	523300000000000	-2.709	-3.368	-10.3245	hedges	111.219	1.07686e-55	1.01412e-54	FDR correction BH	TRUE	15.8425	One-way anova	8.41273e-16
A0A075B730	MΦ	DT	-3.154	0.318	-3.074	0.582	FALSE	TRUE	-0.635	47.67	two-sided	0.528315	0.349	-0.152	-0.08	-1.05702	hedges	111.219	1.07686e-55	1.01412e-54	FDR correction BH	TRUE	0.277107	One-way anova	0.577776
A0A075B730	MΦ	EC	-3.154	0.318	-3.627	0.729	FALSE	TRUE	2.378	30	two-sided	0.0239886	2.649	0.819	0.473	1.38799	hedges	111.219	1.07686e-55	1.01412e-54	FDR correction BH	TRUE	1.62	One-way anova	0.0375585
A0A075B730	MΦ	Mel	-3.154	0.318	0.038	0.576	FALSE	TRUE	-22.818	38.37	two-sided	6.3267e-24	4.745e+20	-6.352	-3.192	-9.13877	hedges	111.219	1.07686e-55	1.01412e-54	FDR correction BH	TRUE	23.1988	One-way anova	2.22029e-22
A0A075B730	MC	ET	-3.554	0.761	0.214	1.449	FALSE	TRUE	-13.818	70	two-sided	1.10347e-21	2.379e+18	-3.222	-3.768	-13.6233	hedges	111.219	1.07686e-55	1.01412e-54	FDR correction BH	TRUE	20.9572	One-way anova	1.1313e-20
A0A075B730	MC	DT	-3.554	0.761	-3.074	0.582	FALSE	TRUE	-3.006	70	two-sided	0.00367148	10.316	-0.701	-0.48	-1.39474	hedges	111.219	1.07686e-55	1.01412e-54	FDR correction BH	TRUE	2.43516	One-way anova	0.00628128
A0A075B730	MC	EC	-3.554	0.761	-3.627	0.729	FALSE	TRUE	0.326	30.03	two-sided	0.746878	0.31	0.095	0.073	1.0519	hedges	111.219	1.07686e-55	1.01412e-54	FDR correction BH	TRUE	0.12675	One-way anova	0.781121
A0A075B730	MC	Mel	-3.554	0.761	0.038	0.576	FALSE	TRUE	-20.967	58.51	two-sided	6.79538e-29	3.188e+25	-5.127	-3.592	-12.0587	hedges	111.219	1.07686e-55	1.01412e-54	FDR correction BH	TRUE	28.1678	One-way anova	2.24111e-27
A0A075B730	ET	DT	0.214	1.449	-3.074	0.582	FALSE	TRUE	12.639	70	two-sided	9.75117e-20	3.074e+16	2.947	3.288	9.76757	hedges	111.219	1.07686e-55	1.01412e-54	FDR correction BH	TRUE	19.0109	One-way anova	3.96278e-18
A0A075B730	ET	EC	0.214	1.449	-3.627	0.729	FALSE	TRUE	12.697	49.07	two-sided	4.02203e-17	105600000000000	2.965	3.841	14.3303	hedges	111.219	1.07686e-55	1.01412e-54	FDR correction BH	TRUE	16.3956	One-way anova	3.5212e-16
A0A075B730	ET	Mel	0.214	1.449	0.038	0.576	FALSE	TRUE	0.657	49.04	two-sided	0.514051	0.317	0.148	0.176	1.12975	hedges	111.219	1.07686e-55	1.01412e-54	FDR correction BH	TRUE	0.288994	One-way anova	0.562102
A0A075B730	DT	EC	-3.074	0.582	-3.627	0.729	FALSE	TRUE	2.675	23.88	two-sided	0.0132678	4.832	0.864	0.553	1.46713	hedges	111.219	1.07686e-55	1.01412e-54	FDR correction BH	TRUE	1.8772	One-way anova	0.0208209
A0A075B730	DT	Mel	-3.074	0.582	0.038	0.576	FALSE	TRUE	-20.67	52.14	two-sided	8.84065e-27	1.54e+25	-5.302	-3.112	-8.6458	hedges	111.219	1.07686e-55	1.01412e-54	FDR correction BH	TRUE	26.0535	One-way anova	2.74998e-25
A0A075B730	EC	Mel	-3.627	0.729	0.038	0.576	FALSE	TRUE	-16.997	26.71	two-sided	7.60898e-16	1.935e+16	-5.623	-3.665	-12.6845	hedges	111.219	1.07686e-55	1.01412e-54	FDR correction BH	TRUE	15.1187	One-way anova	1.49129e-14
A0A075B746	DC	MΦ	-1.205	0.333	-2.657	0.205	FALSE	TRUE	11.893	11.51	two-sided	8.16069e-08	178700000	5.472	1.452	2.73587	hedges	65.007	3.69618e-41	1.78652e-40	FDR correction BH	TRUE	7.08827	One-way anova	5.08464e-07
A0A075B746	DC	MC	-1.205	0.333	-0.97	0.883	FALSE	TRUE	-1.275	35.7	two-sided	0.210432	0.64	-0.285	-0.235	-1.17691	hedges	65.007	3.69618e-41	1.78652e-40	FDR correction BH	TRUE	0.676888	One-way anova	0.274602
A0A075B746	DC	ET	-1.205	0.333	-3.288	0.487	FALSE	TRUE	15.158	17.74	two-sided	1.36228e-11	3012000000000000	4.424	2.083	4.23687	hedges	65.007	3.69618e-41	1.78652e-40	FDR correction BH	TRUE	10.8657	One-way anova	8.46221e-11
A0A075B746	DC	DT	-1.205	0.333	-3.195	0.451	FALSE	TRUE	14.862	16.25	two-sided	7.0064e-11	1511000000000000	4.535	1.99	3.97237	hedges	65.007	3.69618e-41	1.78652e-40	FDR correction BH	TRUE	10.1545	One-way anova	4.16027e-10
A0A075B746	DC	EC	-1.205	0.333	-3.046	0.75	FALSE	TRUE	8.454	22.23	two-sided	2.15296e-08	456400	2.797	1.841	3.58258	hedges	65.007	3.69618e-41	1.78652e-40	FDR correction BH	TRUE	7.66696	One-way anova	1.26739e-07
A0A075B746	DC	Mel	-1.205	0.333	-2.727	0.634	FALSE	TRUE	9.038	27.13	two-sided	1.13542e-09	22150000	2.591	1.522	2.87189	hedges	65.007	3.69618e-41	1.78652e-40	FDR correction BH	TRUE	8.94484	One-way anova	7.40595e-09
A0A075B746	MΦ	MC	-2.657	0.205	-0.97	0.883	FALSE	TRUE	-10.829	42.55	two-sided	8.3442e-14	376800000000	-2.224	-1.687	-3.21986	hedges	65.007	3.69618e-41	1.78652e-40	FDR correction BH	TRUE	13.0786	One-way anova	4.08358e-13
A0A075B746	MΦ	ET	-2.657	0.205	-3.288	0.487	FALSE	TRUE	6.566	49.94	two-sided	2.87921e-08	318400	1.469	0.631	1.54864	hedges	65.007	3.69618e-41	1.78652e-40	FDR correction BH	TRUE	7.54073	One-way anova	7.65677e-08
A0A075B746	MΦ	DT	-2.657	0.205	-3.195	0.451	FALSE	TRUE	5.911	49.92	two-sided	3.02678e-07	36990	1.346	0.538	1.45196	hedges	65.007	3.69618e-41	1.78652e-40	FDR correction BH	TRUE	6.51902	One-way anova	7.54352e-07
A0A075B746	MΦ	EC	-2.657	0.205	-3.046	0.75	FALSE	TRUE	2	30	two-sided	0.054596	1.483	0.689	0.389	1.30949	hedges	65.007	3.69618e-41	1.78652e-40	FDR correction BH	TRUE	1.26284	One-way anova	0.0792264
A0A075B746	MΦ	Mel	-2.657	0.205	-2.727	0.634	FALSE	TRUE	0.507	31.16	two-sided	0.615741	0.345	0.132	0.07	1.04972	hedges	65.007	3.69618e-41	1.78652e-40	FDR correction BH	TRUE	0.210602	One-way anova	0.673812
A0A075B746	MC	ET	-0.97	0.883	-3.288	0.487	FALSE	TRUE	13.792	70	two-sided	1.21886e-21	2.16e+18	3.216	2.318	4.9864	hedges	65.007	3.69618e-41	1.78652e-40	FDR correction BH	TRUE	20.914	One-way anova	1.24494e-20
A0A075B746	MC	DT	-0.97	0.883	-3.195	0.451	FALSE	TRUE	13.467	70	two-sided	4.11151e-21	6.63e+17	3.14	2.225	4.67511	hedges	65.007	3.69618e-41	1.78652e-40	FDR correction BH	TRUE	20.386	One-way anova	4.83029e-20
A0A075B746	MC	EC	-0.97	0.883	-3.046	0.75	FALSE	TRUE	8.711	33.69	two-sided	3.81138e-10	408500000	2.419	2.076	4.21637	hedges	65.007	3.69618e-41	1.78652e-40	FDR correction BH	TRUE	9.41892	One-way anova	1.39107e-09
A0A075B746	MC	Mel	-0.97	0.883	-2.727	0.634	FALSE	TRUE	9.046	58.91	two-sided	9.70431e-13	5498000000	2.192	1.757	3.37995	hedges	65.007	3.69618e-41	1.78652e-40	FDR correction BH	TRUE	12.013	One-way anova	6.47064e-12
A0A075B746	ET	DT	-3.288	0.487	-3.195	0.451	FALSE	TRUE	-0.844	70	two-sided	0.401722	0.33	-0.197	-0.093	-1.06659	hedges	65.007	3.69618e-41	1.78652e-40	FDR correction BH	TRUE	0.396075	One-way anova	0.474599
A0A075B746	ET	EC	-3.288	0.487	-3.046	0.75	FALSE	TRUE	-1.184	20.85	two-sided	0.249566	0.521	-0.412	-0.242	-1.18263	hedges	65.007	3.69618e-41	1.78652e-40	FDR correction BH	TRUE	0.602814	One-way anova	0.292151
A0A075B746	ET	Mel	-3.288	0.487	-2.727	0.634	FALSE	TRUE	-3.73	42.82	two-sided	0.000558159	62.749	-1.005	-0.561	-1.47529	hedges	65.007	3.69618e-41	1.78652e-40	FDR correction BH	TRUE	3.25324	One-way anova	0.00106126
A0A075B746	DT	EC	-3.195	0.451	-3.046	0.75	FALSE	TRUE	-0.736	19.98	two-sided	0.470213	0.369	-0.263	-0.149	-1.1088	hedges	65.007	3.69618e-41	1.78652e-40	FDR correction BH	TRUE	0.327706	One-way anova	0.527368
A0A075B746	DT	Mel	-3.195	0.451	-2.727	0.634	FALSE	TRUE	-3.178	40.4	two-sided	0.00284268	15.124	-0.868	-0.468	-1.38319	hedges	65.007	3.69618e-41	1.78652e-40	FDR correction BH	TRUE	2.54627	One-way anova	0.00521888
A0A075B746	EC	Mel	-3.046	0.75	-2.727	0.634	FALSE	TRUE	-1.412	28.16	two-sided	0.168976	0.681	-0.46	-0.319	-1.24747	hedges	65.007	3.69618e-41	1.78652e-40	FDR correction BH	TRUE	0.772176	One-way anova	0.232706
A0A075B749	DC	MΦ	-0.523	0.944	-2.545	0.332	FALSE	TRUE	6.214	9.12	two-sided	0.000147366	4986.9	3.165	2.022	4.06146	hedges	15.742	2.7281e-14	4.27868e-14	FDR correction BH	TRUE	3.8316	One-way anova	0.000433132
A0A075B749	DC	MC	-0.523	0.944	-1.922	1.926	FALSE	TRUE	3.114	26.69	two-sided	0.00437522	11.474	0.771	1.399	2.63719	hedges	15.742	2.7281e-14	4.27868e-14	FDR correction BH	TRUE	2.359	One-way anova	0.00872071
A0A075B749	DC	ET	-0.523	0.944	-3.518	1.228	FALSE	TRUE	7.979	15.56	two-sided	6.95123e-07	11500000	2.493	2.995	7.97232	hedges	15.742	2.7281e-14	4.27868e-14	FDR correction BH	TRUE	6.15794	One-way anova	2.29805e-06
A0A075B749	DC	DT	-0.523	0.944	-3.031	0.479	FALSE	TRUE	7.725	9.05	two-sided	2.82801e-05	5293000	4.15	2.508	5.68831	hedges	15.742	2.7281e-14	4.27868e-14	FDR correction BH	TRUE	4.54852	One-way anova	7.72577e-05
A0A075B749	DC	EC	-0.523	0.944	-3.95	0.833	FALSE	TRUE	9.083	15	two-sided	1.7436e-07	1489000	3.796	3.427	10.7555	hedges	15.742	2.7281e-14	4.27868e-14	FDR correction BH	TRUE	6.75855	One-way anova	8.52797e-07
A0A075B749	DC	Mel	-0.523	0.944	-3.378	0.672	FALSE	TRUE	8.345	11.06	two-sided	4.20932e-06	4082000	3.721	2.855	7.23504	hedges	15.742	2.7281e-14	4.27868e-14	FDR correction BH	TRUE	5.37579	One-way anova	1.4433e-05
A0A075B749	MΦ	MC	-2.545	0.332	-1.922	1.926	FALSE	TRUE	-1.879	39.41	two-sided	0.0676941	1.205	-0.378	-0.623	-1.54007	hedges	15.742	2.7281e-14	4.27868e-14	FDR correction BH	TRUE	1.16945	One-way anova	0.0903615
A0A075B749	MΦ	ET	-2.545	0.332	-3.518	1.228	FALSE	TRUE	4.406	44.62	two-sided	6.52012e-05	355.474	0.919	0.973	1.96292	hedges	15.742	2.7281e-14	4.27868e-14	FDR correction BH	TRUE	4.18574	One-way anova	0.000126311
A0A075B749	MΦ	DT	-2.545	0.332	-3.031	0.479	FALSE	TRUE	4.221	40.72	two-sided	0.000132803	209.707	1.087	0.486	1.40056	hedges	15.742	2.7281e-14	4.27868e-14	FDR correction BH	TRUE	3.87679	One-way anova	0.000258186
A0A075B749	MΦ	EC	-2.545	0.332	-3.95	0.833	FALSE	TRUE	6.27	30	two-sided	6.56515e-07	17550	2.161	1.405	2.64818	hedges	15.742	2.7281e-14	4.27868e-14	FDR correction BH	TRUE	6.18276	One-way anova	2.01168e-06
A0A075B749	MΦ	Mel	-2.545	0.332	-3.378	0.672	FALSE	TRUE	5.278	37.14	two-sided	5.90275e-06	2840.89	1.444	0.833	1.78139	hedges	15.742	2.7281e-14	4.27868e-14	FDR correction BH	TRUE	5.22895	One-way anova	1.78342e-05
A0A075B749	MC	ET	-1.922	1.926	-3.518	1.228	FALSE	TRUE	4.192	70	two-sided	7.96121e-05	271.644	0.977	1.596	3.02304	hedges	15.742	2.7281e-14	4.27868e-14	FDR correction BH	TRUE	4.09902	One-way anova	0.000179658
A0A075B749	MC	DT	-1.922	1.926	-3.031	0.479	FALSE	TRUE	3.352	70	two-sided	0.00129863	24.534	0.781	1.109	2.15696	hedges	15.742	2.7281e-14	4.27868e-14	FDR correction BH	TRUE	2.88651	One-way anova	0.00238683
A0A075B749	MC	EC	-1.922	1.926	-3.95	0.833	FALSE	TRUE	5.301	50	two-sided	2.61225e-06	5271.55	1.193	2.028	4.07839	hedges	15.742	2.7281e-14	4.27868e-14	FDR correction BH	TRUE	5.58298	One-way anova	6.46919e-06
A0A075B749	MC	Mel	-1.922	1.926	-3.378	0.672	FALSE	TRUE	4.185	46.27	two-sided	0.000126313	228.31	0.931	1.456	2.74347	hedges	15.742	2.7281e-14	4.27868e-14	FDR correction BH	TRUE	3.89855	One-way anova	0.000266655
A0A075B749	ET	DT	-3.518	1.228	-3.031	0.479	FALSE	TRUE	-2.218	70	two-sided	0.0298352	1.937	-0.517	-0.487	-1.40153	hedges	15.742	2.7281e-14	4.27868e-14	FDR correction BH	TRUE	1.52527	One-way anova	0.0490531
A0A075B749	ET	EC	-3.518	1.228	-3.95	0.833	FALSE	TRUE	1.481	41.42	two-sided	0.146217	0.713	0.379	0.432	1.3491	hedges	15.742	2.7281e-14	4.27868e-14	FDR correction BH	TRUE	0.835002	One-way anova	0.179081
A0A075B749	ET	Mel	-3.518	1.228	-3.378	0.672	FALSE	TRUE	-0.57	56.4	two-sided	0.571092	0.303	-0.133	-0.14	-1.10191	hedges	15.742	2.7281e-14	4.27868e-14	FDR correction BH	TRUE	0.243294	One-way anova	0.616512
A0A075B749	DT	EC	-3.031	0.479	-3.95	0.833	FALSE	TRUE	4.123	19.56	two-sided	0.000549069	159.85	1.491	0.919	1.8908	hedges	15.742	2.7281e-14	4.27868e-14	FDR correction BH	TRUE	3.26037	One-way anova	0.00105646
A0A075B749	DT	Mel	-3.031	0.479	-3.378	0.672	FALSE	TRUE	2.224	40.48	two-sided	0.031806	2.016	0.607	0.347	1.27191	hedges	15.742	2.7281e-14	4.27868e-14	FDR correction BH	TRUE	1.49749	One-way anova	0.0477935
A0A075B749	EC	Mel	-3.95	0.833	-3.378	0.672	FALSE	TRUE	-2.307	27.16	two-sided	0.0288838	2.391	-0.76	-0.572	-1.48658	hedges	15.742	2.7281e-14	4.27868e-14	FDR correction BH	TRUE	1.53935	One-way anova	0.0508563
A0A075B784	DC	MΦ	-3.927	0.406	-2.918	0.966	FALSE	TRUE	-3.642	21.86	two-sided	0.00145026	23.459	-1.195	-1.009	-2.01252	hedges	4.117	0.000699761	0.000743106	FDR correction BH	TRUE	2.83855	One-way anova	0.00337285
A0A075B784	DC	MC	-3.927	0.406	-3.8	0.512	FALSE	TRUE	-0.791	15.07	two-sided	0.441456	0.441	-0.252	-0.127	-1.09202	hedges	4.117	0.000699761	0.000743106	FDR correction BH	TRUE	0.355113	One-way anova	0.516636
A0A075B784	DC	ET	-3.927	0.406	-3.209	1.185	FALSE	TRUE	-2.998	38.47	two-sided	0.00474899	8.981	-0.651	-0.718	-1.6449	hedges	4.117	0.000699761	0.000743106	FDR correction BH	TRUE	2.3234	One-way anova	0.00896729
A0A075B784	DC	DT	-3.927	0.406	-2.976	1.23	FALSE	TRUE	-3.872	39.39	two-sided	0.000396135	67.235	-0.832	-0.951	-1.93321	hedges	4.117	0.000699761	0.000743106	FDR correction BH	TRUE	3.40216	One-way anova	0.000919722
A0A075B784	DC	EC	-3.927	0.406	-3.131	0.575	FALSE	TRUE	-4.028	21.57	two-sided	0.000581189	50.486	-1.472	-0.796	-1.73628	hedges	4.117	0.000699761	0.000743106	FDR correction BH	TRUE	3.23568	One-way anova	0.00140955
A0A075B784	DC	Mel	-3.927	0.406	-3.54	0.58	FALSE	TRUE	-2.171	20.41	two-sided	0.0418897	1.949	-0.697	-0.387	-1.30767	hedges	4.117	0.000699761	0.000743106	FDR correction BH	TRUE	1.37789	One-way anova	0.0650993
A0A075B784	MΦ	MC	-2.918	0.966	-3.8	0.512	FALSE	TRUE	3.443	18.85	two-sided	0.0027528	26.93	1.276	0.882	1.84293	hedges	4.117	0.000699761	0.000743106	FDR correction BH	TRUE	2.56023	One-way anova	0.00461441
A0A075B784	MΦ	ET	-2.918	0.966	-3.209	1.185	FALSE	TRUE	0.931	35.06	two-sided	0.358226	0.42	0.255	0.291	1.22349	hedges	4.117	0.000699761	0.000743106	FDR correction BH	TRUE	0.445843	One-way anova	0.408918
A0A075B784	MΦ	DT	-2.918	0.966	-2.976	1.23	FALSE	TRUE	0.181	36.31	two-sided	0.85769	0.301	0.049	0.058	1.04102	hedges	4.117	0.000699761	0.000743106	FDR correction BH	TRUE	0.0666697	One-way anova	0.880089
A0A075B784	MΦ	EC	-2.918	0.966	-3.131	0.575	FALSE	TRUE	0.758	30	two-sided	0.454258	0.419	0.261	0.213	1.1591	hedges	4.117	0.000699761	0.000743106	FDR correction BH	TRUE	0.342698	One-way anova	0.519188
A0A075B784	MΦ	Mel	-2.918	0.966	-3.54	0.58	FALSE	TRUE	2.318	22	two-sided	0.030134	2.435	0.809	0.622	1.53901	hedges	4.117	0.000699761	0.000743106	FDR correction BH	TRUE	1.52094	One-way anova	0.0467524
A0A075B784	MC	ET	-3.8	0.512	-3.209	1.185	FALSE	TRUE	-2.748	70	two-sided	0.00761732	5.686	-0.641	-0.591	-1.50629	hedges	4.117	0.000699761	0.000743106	FDR correction BH	TRUE	2.1182	One-way anova	0.0127869
A0A075B784	MC	DT	-3.8	0.512	-2.976	1.23	FALSE	TRUE	-3.715	70	two-sided	0.000405683	66.039	-0.866	-0.824	-1.77031	hedges	4.117	0.000699761	0.000743106	FDR correction BH	TRUE	3.39181	One-way anova	0.000800065
A0A075B784	MC	EC	-3.8	0.512	-3.131	0.575	FALSE	TRUE	-4.002	26.05	two-sided	0.000463985	114.573	-1.239	-0.669	-1.58997	hedges	4.117	0.000699761	0.000743106	FDR correction BH	TRUE	3.3335	One-way anova	0.000870317
A0A075B784	MC	Mel	-3.8	0.512	-3.54	0.58	FALSE	TRUE	-1.809	47.44	two-sided	0.0767461	1.025	-0.476	-0.26	-1.19748	hedges	4.117	0.000699761	0.000743106	FDR correction BH	TRUE	1.11494	One-way anova	0.100857
A0A075B784	ET	DT	-3.209	1.185	-2.976	1.23	FALSE	TRUE	-0.82	70	two-sided	0.415259	0.324	-0.191	-0.233	-1.17528	hedges	4.117	0.000699761	0.000743106	FDR correction BH	TRUE	0.381681	One-way anova	0.487576
A0A075B784	ET	EC	-3.209	1.185	-3.131	0.575	FALSE	TRUE	-0.317	49.5	two-sided	0.752653	0.309	-0.073	-0.078	-1.05555	hedges	4.117	0.000699761	0.000743106	FDR correction BH	TRUE	0.123405	One-way anova	0.78546
A0A075B784	ET	Mel	-3.209	1.185	-3.54	0.58	FALSE	TRUE	1.443	53.96	two-sided	0.154719	0.629	0.331	0.331	1.25788	hedges	4.117	0.000699761	0.000743106	FDR correction BH	TRUE	0.810457	One-way anova	0.191233
A0A075B784	DT	EC	-2.976	1.23	-3.131	0.575	FALSE	TRUE	0.623	49.79	two-sided	0.536299	0.347	0.143	0.155	1.11342	hedges	4.117	0.000699761	0.000743106	FDR correction BH	TRUE	0.270593	One-way anova	0.592186
A0A075B784	DT	Mel	-2.976	1.23	-3.54	0.58	FALSE	TRUE	2.394	53.09	two-sided	0.0202091	2.763	0.548	0.564	1.47836	hedges	4.117	0.000699761	0.000743106	FDR correction BH	TRUE	1.69445	One-way anova	0.0315508
A0A075B784	EC	Mel	-3.131	0.575	-3.54	0.58	FALSE	TRUE	2.209	32.35	two-sided	0.0343514	2.03	0.692	0.409	1.32777	hedges	4.117	0.000699761	0.000743106	FDR correction BH	TRUE	1.46406	One-way anova	0.0591695
A0A075B793	DC	MΦ	-0.128	0.6	0.142	0.218	FALSE	TRUE	-1.304	9.2	two-sided	0.223991	0.693	-0.661	-0.27	-1.20581	hedges	10.802	3.85052e-10	5.1735e-10	FDR correction BH	TRUE	0.649768	One-way anova	0.29137
A0A075B793	DC	MC	-0.128	0.6	-1.007	1.034	FALSE	TRUE	3.332	21.58	two-sided	0.00308401	18.523	0.892	0.879	1.8391	hedges	10.802	3.85052e-10	5.1735e-10	FDR correction BH	TRUE	2.51088	One-way anova	0.00636489
A0A075B793	DC	ET	-0.128	0.6	-1.332	0.643	FALSE	TRUE	5.309	13.02	two-sided	0.00014092	3463.72	1.862	1.204	2.30378	hedges	10.802	3.85052e-10	5.1735e-10	FDR correction BH	TRUE	3.85103	One-way anova	0.000340163
A0A075B793	DC	DT	-0.128	0.6	-1.605	0.74	FALSE	TRUE	6.29	14.76	two-sided	1.55998e-05	65450	2.027	1.477	2.78369	hedges	10.802	3.85052e-10	5.1735e-10	FDR correction BH	TRUE	4.80688	One-way anova	4.39772e-05
A0A075B793	DC	EC	-0.128	0.6	-0.723	0.635	FALSE	TRUE	2.333	17.55	two-sided	0.0317679	2.407	0.925	0.595	1.51047	hedges	10.802	3.85052e-10	5.1735e-10	FDR correction BH	TRUE	1.49801	One-way anova	0.0512027
A0A075B793	DC	Mel	-0.128	0.6	-1.065	1.259	FALSE	TRUE	2.917	29.1	two-sided	0.0067484	6.974	0.81	0.937	1.91454	hedges	10.802	3.85052e-10	5.1735e-10	FDR correction BH	TRUE	2.1708	One-way anova	0.0125664
A0A075B793	MΦ	MC	0.142	0.218	-1.007	1.034	FALSE	TRUE	6.361	41.38	two-sided	1.27861e-07	161300	1.297	1.149	2.2176	hedges	10.802	3.85052e-10	5.1735e-10	FDR correction BH	TRUE	6.89326	One-way anova	3.57021e-07
A0A075B793	MΦ	ET	0.142	0.218	-1.332	0.643	FALSE	TRUE	12.26	47.94	two-sided	2.1849e-16	29260000000000	2.634	1.474	2.77791	hedges	10.802	3.85052e-10	5.1735e-10	FDR correction BH	TRUE	15.6606	One-way anova	1.24947e-15
A0A075B793	MΦ	DT	0.142	0.218	-1.605	0.74	FALSE	TRUE	12.963	45.91	two-sided	5.97045e-17	228300000000000	2.73	1.747	3.3566	hedges	10.802	3.85052e-10	5.1735e-10	FDR correction BH	TRUE	16.224	One-way anova	3.28835e-16
A0A075B793	MΦ	EC	0.142	0.218	-0.723	0.635	FALSE	TRUE	5.159	30	two-sided	1.48875e-05	1095.37	1.778	0.865	1.82134	hedges	10.802	3.85052e-10	5.1735e-10	FDR correction BH	TRUE	4.82718	One-way anova	3.82289e-05
A0A075B793	MΦ	Mel	0.142	0.218	-1.065	1.259	FALSE	TRUE	4.689	26.21	two-sided	7.49992e-05	555.682	1.188	1.207	2.30857	hedges	10.802	3.85052e-10	5.1735e-10	FDR correction BH	TRUE	4.12494	One-way anova	0.000190797
A0A075B793	MC	ET	-1.007	1.034	-1.332	0.643	FALSE	TRUE	1.602	70	two-sided	0.113654	0.726	0.374	0.325	1.25266	hedges	10.802	3.85052e-10	5.1735e-10	FDR correction BH	TRUE	0.944417	One-way anova	0.150512
A0A075B793	MC	DT	-1.007	1.034	-1.605	0.74	FALSE	TRUE	2.824	70	two-sided	0.00618107	6.735	0.658	0.598	1.51362	hedges	10.802	3.85052e-10	5.1735e-10	FDR correction BH	TRUE	2.20894	One-way anova	0.0101437
A0A075B793	MC	EC	-1.007	1.034	-0.723	0.635	FALSE	TRUE	-1.211	44.62	two-sided	0.232294	0.534	-0.3	-0.284	-1.21757	hedges	10.802	3.85052e-10	5.1735e-10	FDR correction BH	TRUE	0.633962	One-way anova	0.278063
A0A075B793	MC	Mel	-1.007	1.034	-1.065	1.259	FALSE	TRUE	0.191	44.99	two-sided	0.849149	0.268	0.051	0.058	1.04102	hedges	10.802	3.85052e-10	5.1735e-10	FDR correction BH	TRUE	0.0710161	One-way anova	0.87002
A0A075B793	ET	DT	-1.332	0.643	-1.605	0.74	FALSE	TRUE	1.671	70	two-sided	0.0991202	0.799	0.39	0.273	1.20832	hedges	10.802	3.85052e-10	5.1735e-10	FDR correction BH	TRUE	1.00384	One-way anova	0.141512
A0A075B793	ET	EC	-1.332	0.643	-0.723	0.635	FALSE	TRUE	-3.178	29.21	two-sided	0.00349062	14.342	-0.936	-0.609	-1.5252	hedges	10.802	3.85052e-10	5.1735e-10	FDR correction BH	TRUE	2.4571	One-way anova	0.00554359
A0A075B793	ET	Mel	-1.332	0.643	-1.065	1.259	FALSE	TRUE	-0.975	32.76	two-sided	0.336721	0.393	-0.279	-0.267	-1.2033	hedges	10.802	3.85052e-10	5.1735e-10	FDR correction BH	TRUE	0.472729	One-way anova	0.38453
A0A075B793	DT	EC	-1.605	0.74	-0.723	0.635	FALSE	TRUE	-4.388	33.37	two-sided	0.000108605	336.898	-1.223	-0.882	-1.84293	hedges	10.802	3.85052e-10	5.1735e-10	FDR correction BH	TRUE	3.96415	One-way anova	0.000228684
A0A075B793	DT	Mel	-1.605	0.74	-1.065	1.259	FALSE	TRUE	-1.926	35.5	two-sided	0.0621284	1.224	-0.541	-0.54	-1.45397	hedges	10.802	3.85052e-10	5.1735e-10	FDR correction BH	TRUE	1.20671	One-way anova	0.0875671
A0A075B793	EC	Mel	-0.723	0.635	-1.065	1.259	FALSE	TRUE	1.149	37.42	two-sided	0.2577	0.524	0.316	0.342	1.26751	hedges	10.802	3.85052e-10	5.1735e-10	FDR correction BH	TRUE	0.588885	One-way anova	0.332846
A0A075B7B1	DC	MΦ	-3.011	0.454	-3.252	0.13	FALSE	TRUE	1.557	8.75	two-sided	0.15482	0.89	0.81	0.241	1.18181	hedges	9.454	6.18945e-09	7.93811e-09	FDR correction BH	TRUE	0.810174	One-way anova	0.211333
A0A075B7B1	DC	MC	-3.011	0.454	-3.773	0.775	FALSE	TRUE	3.833	21.3	two-sided	0.000947378	61.001	1.032	0.762	1.69584	hedges	9.454	6.18945e-09	7.93811e-09	FDR correction BH	TRUE	3.02348	One-way anova	0.00216458
A0A075B7B1	DC	ET	-3.011	0.454	-3.725	0.752	FALSE	TRUE	3.635	20.52	two-sided	0.00159489	37.582	0.994	0.714	1.64035	hedges	9.454	6.18945e-09	7.93811e-09	FDR correction BH	TRUE	2.79727	One-way anova	0.00327922
A0A075B7B1	DC	DT	-3.011	0.454	-3.092	0.827	FALSE	TRUE	0.398	23.15	two-sided	0.69395	0.371	0.104	0.081	1.05775	hedges	9.454	6.18945e-09	7.93811e-09	FDR correction BH	TRUE	0.158672	One-way anova	0.746785
A0A075B7B1	DC	EC	-3.011	0.454	-1.711	2.574	FALSE	TRUE	-1.966	16.61	two-sided	0.0662191	1.444	-0.6	-1.3	-2.46229	hedges	9.454	6.18945e-09	7.93811e-09	FDR correction BH	TRUE	1.17902	One-way anova	0.0982992
A0A075B7B1	DC	Mel	-3.011	0.454	-3.555	0.554	FALSE	TRUE	2.901	17.24	two-sided	0.00983549	6.77	1.001	0.544	1.45801	hedges	9.454	6.18945e-09	7.93811e-09	FDR correction BH	TRUE	2.0072	One-way anova	0.0176854
A0A075B7B1	MΦ	MC	-3.252	0.13	-3.773	0.775	FALSE	TRUE	3.917	39.23	two-sided	0.000348927	91.036	0.788	0.521	1.43495	hedges	9.454	6.18945e-09	7.93811e-09	FDR correction BH	TRUE	3.45727	One-way anova	0.000663591
A0A075B7B1	MΦ	ET	-3.252	0.13	-3.725	0.752	FALSE	TRUE	3.655	39.47	two-sided	0.000747736	45.9	0.736	0.473	1.38799	hedges	9.454	6.18945e-09	7.93811e-09	FDR correction BH	TRUE	3.12625	One-way anova	0.00127845
A0A075B7B1	MΦ	DT	-3.252	0.13	-3.092	0.827	FALSE	TRUE	-1.126	38.73	two-sided	0.267276	0.493	-0.226	-0.16	-1.11729	hedges	9.454	6.18945e-09	7.93811e-09	FDR correction BH	TRUE	0.573039	One-way anova	0.315699
A0A075B7B1	MΦ	EC	-3.252	0.13	-1.711	2.574	FALSE	TRUE	-2.391	30	two-sided	0.0232634	2.709	-0.824	-1.541	-2.90996	hedges	9.454	6.18945e-09	7.93811e-09	FDR correction BH	TRUE	1.63333	One-way anova	0.0365205
A0A075B7B1	MΦ	Mel	-3.252	0.13	-3.555	0.554	FALSE	TRUE	2.624	27.99	two-sided	0.0139194	4.221	0.672	0.303	1.23371	hedges	9.454	6.18945e-09	7.93811e-09	FDR correction BH	TRUE	1.85638	One-way anova	0.0231154
A0A075B7B1	MC	ET	-3.773	0.775	-3.725	0.752	FALSE	TRUE	-0.269	70	two-sided	0.788784	0.251	-0.063	-0.048	-1.03383	hedges	9.454	6.18945e-09	7.93811e-09	FDR correction BH	TRUE	0.103042	One-way anova	0.825579
A0A075B7B1	MC	DT	-3.773	0.775	-3.092	0.827	FALSE	TRUE	-3.605	70	two-sided	0.0005807	48.569	-0.841	-0.681	-1.60325	hedges	9.454	6.18945e-09	7.93811e-09	FDR correction BH	TRUE	3.23605	One-way anova	0.0011202
A0A075B7B1	MC	EC	-3.773	0.775	-1.711	2.574	FALSE	TRUE	-3.142	16.22	two-sided	0.00621695	13.197	-1.309	-2.062	-4.17565	hedges	9.454	6.18945e-09	7.93811e-09	FDR correction BH	TRUE	2.20642	One-way anova	0.00991524
A0A075B7B1	MC	Mel	-3.773	0.775	-3.555	0.554	FALSE	TRUE	-1.283	58.92	two-sided	0.204629	0.525	-0.311	-0.218	-1.16312	hedges	9.454	6.18945e-09	7.93811e-09	FDR correction BH	TRUE	0.689034	One-way anova	0.245638
A0A075B7B1	ET	DT	-3.725	0.752	-3.092	0.827	FALSE	TRUE	-3.396	70	two-sided	0.00113179	27.551	-0.792	-0.633	-1.55079	hedges	9.454	6.18945e-09	7.93811e-09	FDR correction BH	TRUE	2.94623	One-way anova	0.00268001
A0A075B7B1	ET	EC	-3.725	0.752	-1.711	2.574	FALSE	TRUE	-3.072	16.15	two-sided	0.00723707	11.253	-1.285	-2.014	-4.03901	hedges	9.454	6.18945e-09	7.93811e-09	FDR correction BH	TRUE	2.14044	One-way anova	0.0109389
A0A075B7B1	ET	Mel	-3.725	0.752	-3.555	0.554	FALSE	TRUE	-1.016	58.74	two-sided	0.313949	0.407	-0.247	-0.17	-1.12506	hedges	9.454	6.18945e-09	7.93811e-09	FDR correction BH	TRUE	0.503141	One-way anova	0.361389
A0A075B7B1	DT	EC	-3.092	0.827	-1.711	2.574	FALSE	TRUE	-2.099	16.39	two-sided	0.0516455	1.693	-0.866	-1.381	-2.60449	hedges	9.454	6.18945e-09	7.93811e-09	FDR correction BH	TRUE	1.28697	One-way anova	0.0726791
A0A075B7B1	DT	Mel	-3.092	0.827	-3.555	0.554	FALSE	TRUE	2.615	58.95	two-sided	0.011313	4.278	0.627	0.463	1.37841	hedges	9.454	6.18945e-09	7.93811e-09	FDR correction BH	TRUE	1.94642	One-way anova	0.018477
A0A075B7B1	EC	Mel	-1.711	2.574	-3.555	0.554	FALSE	TRUE	2.824	15.89	two-sided	0.0122836	6.229	1.093	1.844	3.59004	hedges	9.454	6.18945e-09	7.93811e-09	FDR correction BH	TRUE	1.91068	One-way anova	0.0240976
A0A075B7B8	DC	MΦ	-2.648	1.281	-3.179	0.752	FALSE	TRUE	1.139	11.18	two-sided	0.278641	0.602	0.53	0.531	1.44493	hedges	8.952	1.77799e-08	2.23905e-08	FDR correction BH	TRUE	0.554956	One-way anova	0.351382
A0A075B7B8	DC	MC	-2.648	1.281	-3.607	0.521	FALSE	TRUE	2.202	8.67	two-sided	0.0562554	2.08	1.3	0.959	1.94396	hedges	8.952	1.77799e-08	2.23905e-08	FDR correction BH	TRUE	1.24984	One-way anova	0.0867222
A0A075B7B8	DC	ET	-2.648	1.281	-3.503	0.73	FALSE	TRUE	1.927	9.34	two-sided	0.0848824	1.378	0.978	0.855	1.80876	hedges	8.952	1.77799e-08	2.23905e-08	FDR correction BH	TRUE	1.07118	One-way anova	0.12018
A0A075B7B8	DC	DT	-2.648	1.281	-2.774	1.053	FALSE	TRUE	0.274	10.86	two-sided	0.789307	0.36	0.113	0.126	1.09126	hedges	8.952	1.77799e-08	2.23905e-08	FDR correction BH	TRUE	0.102754	One-way anova	0.827286
A0A075B7B8	DC	EC	-2.648	1.281	-2.289	0.482	FALSE	TRUE	-0.809	9.29	two-sided	0.43873	0.479	-0.408	-0.359	-1.28254	hedges	8.952	1.77799e-08	2.23905e-08	FDR correction BH	TRUE	0.357803	One-way anova	0.51068
A0A075B7B8	DC	Mel	-2.648	1.281	-3.245	0.493	FALSE	TRUE	1.363	8.87	two-sided	0.206396	0.711	0.758	0.597	1.51257	hedges	8.952	1.77799e-08	2.23905e-08	FDR correction BH	TRUE	0.685298	One-way anova	0.264419
A0A075B7B8	MΦ	MC	-3.179	0.752	-3.607	0.521	FALSE	TRUE	2.068	21.64	two-sided	0.0508141	1.61	0.704	0.428	1.34537	hedges	8.952	1.77799e-08	2.23905e-08	FDR correction BH	TRUE	1.29402	One-way anova	0.0695244
A0A075B7B8	MΦ	ET	-3.179	0.752	-3.503	0.73	FALSE	TRUE	1.448	28.07	two-sided	0.158559	0.686	0.434	0.324	1.2518	hedges	8.952	1.77799e-08	2.23905e-08	FDR correction BH	TRUE	0.79981	One-way anova	0.194254
A0A075B7B8	MΦ	DT	-3.179	0.752	-2.774	1.053	FALSE	TRUE	-1.574	39.64	two-sided	0.123525	0.797	-0.41	-0.405	-1.32409	hedges	8.952	1.77799e-08	2.23905e-08	FDR correction BH	TRUE	0.908244	One-way anova	0.157026
A0A075B7B8	MΦ	EC	-3.179	0.752	-2.289	0.482	FALSE	TRUE	-3.987	30	two-sided	0.000396111	66.35	-1.374	-0.89	-1.85318	hedges	8.952	1.77799e-08	2.23905e-08	FDR correction BH	TRUE	3.40218	One-way anova	0.000826019
A0A075B7B8	MΦ	Mel	-3.179	0.752	-3.245	0.493	FALSE	TRUE	0.312	23.3	two-sided	0.7581	0.324	0.107	0.066	1.04681	hedges	8.952	1.77799e-08	2.23905e-08	FDR correction BH	TRUE	0.120274	One-way anova	0.798031
A0A075B7B8	MC	ET	-3.607	0.521	-3.503	0.73	FALSE	TRUE	-0.695	70	two-sided	0.489215	0.299	-0.162	-0.104	-1.07475	hedges	8.952	1.77799e-08	2.23905e-08	FDR correction BH	TRUE	0.3105	One-way anova	0.54868
A0A075B7B8	MC	DT	-3.607	0.521	-2.774	1.053	FALSE	TRUE	-4.254	70	two-sided	6.39088e-05	329.457	-0.992	-0.833	-1.78139	hedges	8.952	1.77799e-08	2.23905e-08	FDR correction BH	TRUE	4.19444	One-way anova	0.000141232
A0A075B7B8	MC	EC	-3.607	0.521	-2.289	0.482	FALSE	TRUE	-8.883	31.03	two-sided	4.96632e-10	721700000	-2.55	-1.318	-2.4932	hedges	8.952	1.77799e-08	2.23905e-08	FDR correction BH	TRUE	9.30397	One-way anova	1.79584e-09
A0A075B7B8	MC	Mel	-3.607	0.521	-3.245	0.493	FALSE	TRUE	-2.755	53.51	two-sided	0.00799703	5.75	-0.701	-0.362	-1.28521	hedges	8.952	1.77799e-08	2.23905e-08	FDR correction BH	TRUE	2.09707	One-way anova	0.012582
A0A075B7B8	ET	DT	-3.503	0.73	-2.774	1.053	FALSE	TRUE	-3.414	70	two-sided	0.00106721	28.954	-0.796	-0.729	-1.65749	hedges	8.952	1.77799e-08	2.23905e-08	FDR correction BH	TRUE	2.97175	One-way anova	0.00254323
A0A075B7B8	ET	EC	-3.503	0.73	-2.289	0.482	FALSE	TRUE	-7.097	42.33	two-sided	1.01377e-08	1866000	-1.799	-1.214	-2.3198	hedges	8.952	1.77799e-08	2.23905e-08	FDR correction BH	TRUE	7.99406	One-way anova	3.3327e-08
A0A075B7B8	ET	Mel	-3.503	0.73	-3.245	0.493	FALSE	TRUE	-1.649	58.98	two-sided	0.104549	0.817	-0.396	-0.258	-1.19582	hedges	8.952	1.77799e-08	2.23905e-08	FDR correction BH	TRUE	0.980678	One-way anova	0.133607
A0A075B7B8	DT	EC	-2.774	1.053	-2.289	0.482	FALSE	TRUE	-2.28	49.91	two-sided	0.0269261	2.297	-0.52	-0.485	-1.39959	hedges	8.952	1.77799e-08	2.23905e-08	FDR correction BH	TRUE	1.56983	One-way anova	0.0400792
A0A075B7B8	DT	Mel	-2.774	1.053	-3.245	0.493	FALSE	TRUE	2.339	52.91	two-sided	0.0231664	2.486	0.534	0.471	1.38607	hedges	8.952	1.77799e-08	2.23905e-08	FDR correction BH	TRUE	1.63514	One-way anova	0.0356727
A0A075B7B8	EC	Mel	-2.289	0.482	-3.245	0.493	FALSE	TRUE	6.143	32.7	two-sided	6.58565e-07	33930	1.918	0.956	1.93992	hedges	8.952	1.77799e-08	2.23905e-08	FDR correction BH	TRUE	6.1814	One-way anova	3.40992e-06
A0A075B7F8	DC	MΦ	-1.427	0.075	-1.555	0.342	FALSE	TRUE	1.43	17.45	two-sided	0.170262	0.781	0.441	0.128	1.09278	hedges	201.852	8.19412e-74	1.82854e-72	FDR correction BH	TRUE	0.768883	One-way anova	0.229362
A0A075B7F8	DC	MC	-1.427	0.075	-3.992	0.497	FALSE	TRUE	29.642	40.24	two-sided	5.91551e-29	3.391e+26	5.607	2.565	5.91755	hedges	201.852	8.19412e-74	1.82854e-72	FDR correction BH	TRUE	28.228	One-way anova	4.54001e-27
A0A075B7F8	DC	ET	-1.427	0.075	-0.643	0.112	FALSE	TRUE	-25.082	18.01	two-sided	1.85185e-15	4.555e+23	-7.268	-0.784	-1.7219	hedges	201.852	8.19412e-74	1.82854e-72	FDR correction BH	TRUE	14.7324	One-way anova	2.07185e-14
A0A075B7F8	DC	DT	-1.427	0.075	0.36	0.948	FALSE	TRUE	-11.176	36.69	two-sided	2.27862e-13	127800000000	-2.052	-1.787	-3.45097	hedges	201.852	8.19412e-74	1.82854e-72	FDR correction BH	TRUE	12.6423	One-way anova	1.9055e-12
A0A075B7F8	DC	EC	-1.427	0.075	-1.687	0.281	FALSE	TRUE	3.48	18.51	two-sided	0.00258457	17.188	1.086	0.26	1.19748	hedges	201.852	8.19412e-74	1.82854e-72	FDR correction BH	TRUE	2.58761	One-way anova	0.00539834
A0A075B7F8	DC	Mel	-1.427	0.075	-1.851	0.6	FALSE	TRUE	3.453	25.99	two-sided	0.00191278	20.617	0.793	0.424	1.34164	hedges	201.852	8.19412e-74	1.82854e-72	FDR correction BH	TRUE	2.71833	One-way anova	0.0040102
A0A075B7F8	MΦ	MC	-1.555	0.342	-3.992	0.497	FALSE	TRUE	20.466	40.88	two-sided	4.27647e-23	2.788e+22	5.264	2.437	5.41515	hedges	201.852	8.19412e-74	1.82854e-72	FDR correction BH	TRUE	22.3689	One-way anova	5.49583e-22
A0A075B7F8	MΦ	ET	-1.555	0.342	-0.643	0.112	FALSE	TRUE	-10.407	16.44	two-sided	1.20233e-08	99850000000	-4.284	-0.912	-1.88165	hedges	201.852	8.19412e-74	1.82854e-72	FDR correction BH	TRUE	7.91998	One-way anova	3.32666e-08
A0A075B7F8	MΦ	DT	-1.555	0.342	0.36	0.948	FALSE	TRUE	-10.66	48.76	two-sided	2.45912e-14	221800000000	-2.315	-1.915	-3.77114	hedges	201.852	8.19412e-74	1.82854e-72	FDR correction BH	TRUE	13.6092	One-way anova	1.06118e-13
A0A075B7F8	MΦ	EC	-1.555	0.342	-1.687	0.281	FALSE	TRUE	1.192	30	two-sided	0.242732	0.577	0.411	0.132	1.09581	hedges	201.852	8.19412e-74	1.82854e-72	FDR correction BH	TRUE	0.614874	One-way anova	0.300198
A0A075B7F8	MΦ	Mel	-1.555	0.342	-1.851	0.6	FALSE	TRUE	2.007	38.63	two-sided	0.0517551	1.478	0.562	0.296	1.22774	hedges	201.852	8.19412e-74	1.82854e-72	FDR correction BH	TRUE	1.28605	One-way anova	0.076345
A0A075B7F8	MC	ET	-3.992	0.497	-0.643	0.112	FALSE	TRUE	-39.453	70	two-sided	1.4832e-49	4.902e+45	-9.199	-3.349	-10.1894	hedges	201.852	8.19412e-74	1.82854e-72	FDR correction BH	TRUE	48.8288	One-way anova	1.30968e-47
A0A075B7F8	MC	DT	-3.992	0.497	0.36	0.948	FALSE	TRUE	-24.404	70	two-sided	5.86449e-36	2.127e+32	-5.69	-4.352	-20.4213	hedges	201.852	8.19412e-74	1.82854e-72	FDR correction BH	TRUE	35.2318	One-way anova	2.16933e-34
A0A075B7F8	MC	EC	-3.992	0.497	-1.687	0.281	FALSE	TRUE	-21.233	46.88	two-sided	1.08606e-25	1.395e+23	-5.123	-2.305	-4.94167	hedges	201.852	8.19412e-74	1.82854e-72	FDR correction BH	TRUE	24.9641	One-way anova	1.97754e-24
A0A075B7F8	MC	Mel	-3.992	0.497	-1.851	0.6	FALSE	TRUE	-14.68	45.24	two-sided	8.03881e-19	1.073e+18	-3.905	-2.141	-4.41068	hedges	201.852	8.19412e-74	1.82854e-72	FDR correction BH	TRUE	18.0948	One-way anova	1.02032e-17
A0A075B7F8	ET	DT	-0.643	0.112	0.36	0.948	FALSE	TRUE	-6.31	70	two-sided	2.20812e-08	453300	-1.471	-1.003	-2.00416	hedges	201.852	8.19412e-74	1.82854e-72	FDR correction BH	TRUE	7.65598	One-way anova	1.42444e-07
A0A075B7F8	ET	EC	-0.643	0.112	-1.687	0.281	FALSE	TRUE	14.363	17.15	two-sided	5.41027e-11	1.151e+16	5.708	1.044	2.06194	hedges	201.852	8.19412e-74	1.82854e-72	FDR correction BH	TRUE	10.2668	One-way anova	2.29134e-10
A0A075B7F8	ET	Mel	-0.643	0.112	-1.851	0.6	FALSE	TRUE	9.937	25.16	two-sided	3.40956e-10	138200000000	3.037	1.208	2.31017	hedges	201.852	8.19412e-74	1.82854e-72	FDR correction BH	TRUE	9.4673	One-way anova	1.71669e-09
A0A075B7F8	DT	EC	0.36	0.948	-1.687	0.281	FALSE	TRUE	11.842	46.01	two-sided	1.43857e-15	8410000000000	2.496	2.047	4.13246	hedges	201.852	8.19412e-74	1.82854e-72	FDR correction BH	TRUE	14.8421	One-way anova	9.13651e-15
A0A075B7F8	DT	Mel	0.36	0.948	-1.851	0.6	FALSE	TRUE	11.143	58.6	two-sided	4.18535e-16	9844000000000	2.648	2.211	4.62996	hedges	201.852	8.19412e-74	1.82854e-72	FDR correction BH	TRUE	15.3783	One-way anova	4.1966e-15
A0A075B7F8	EC	Mel	-1.687	0.281	-1.851	0.6	FALSE	TRUE	1.179	36.41	two-sided	0.245864	0.539	0.32	0.164	1.12039	hedges	201.852	8.19412e-74	1.82854e-72	FDR correction BH	TRUE	0.609305	One-way anova	0.31967
A0A075B7G8	DC	MΦ	-3.756	1.159	-4.138	0.744	FALSE	TRUE	0.89	11.8	two-sided	0.391131	0.504	0.406	0.382	1.30315	hedges	9.835	2.8027e-09	3.64289e-09	FDR correction BH	TRUE	0.407678	One-way anova	0.46808
A0A075B7G8	DC	MC	-3.756	1.159	-3.901	0.399	FALSE	TRUE	0.369	8.48	two-sided	0.720966	0.368	0.231	0.145	1.10573	hedges	9.835	2.8027e-09	3.64289e-09	FDR correction BH	TRUE	0.142085	One-way anova	0.775045
A0A075B7G8	DC	ET	-3.756	1.159	-3.298	0.568	FALSE	TRUE	-1.151	8.98	two-sided	0.279269	0.573	-0.628	-0.458	-1.37364	hedges	9.835	2.8027e-09	3.64289e-09	FDR correction BH	TRUE	0.553978	One-way anova	0.341781
A0A075B7G8	DC	DT	-3.756	1.159	-2.97	0.391	FALSE	TRUE	-2.006	8.46	two-sided	0.0777693	1.544	-1.262	-0.786	-1.72429	hedges	9.835	2.8027e-09	3.64289e-09	FDR correction BH	TRUE	1.10919	One-way anova	0.113536
A0A075B7G8	DC	EC	-3.756	1.159	-3.239	0.534	FALSE	TRUE	-1.265	9.95	two-sided	0.234684	0.669	-0.619	-0.517	-1.43098	hedges	9.835	2.8027e-09	3.64289e-09	FDR correction BH	TRUE	0.629516	One-way anova	0.298656
A0A075B7G8	DC	Mel	-3.756	1.159	-2.785	1.52	FALSE	TRUE	-1.976	18.6	two-sided	0.0632227	1.47	-0.659	-0.971	-1.9602	hedges	9.835	2.8027e-09	3.64289e-09	FDR correction BH	TRUE	1.19913	One-way anova	0.0938003
A0A075B7G8	MΦ	MC	-4.138	0.744	-3.901	0.399	FALSE	TRUE	-1.199	18.94	two-sided	0.245191	0.528	-0.443	-0.237	-1.17854	hedges	9.835	2.8027e-09	3.64289e-09	FDR correction BH	TRUE	0.610496	One-way anova	0.29139
A0A075B7G8	MΦ	ET	-4.138	0.744	-3.298	0.568	FALSE	TRUE	-4.022	23.11	two-sided	0.00052881	121	-1.321	-0.84	-1.79005	hedges	9.835	2.8027e-09	3.64289e-09	FDR correction BH	TRUE	3.2767	One-way anova	0.000918484
A0A075B7G8	MΦ	DT	-4.138	0.744	-2.97	0.391	FALSE	TRUE	-5.923	18.79	two-sided	1.10729e-05	38440	-2.2	-1.168	-2.247	hedges	9.835	2.8027e-09	3.64289e-09	FDR correction BH	TRUE	4.95574	One-way anova	2.39671e-05
A0A075B7G8	MΦ	EC	-4.138	0.744	-3.239	0.534	FALSE	TRUE	-3.925	30	two-sided	0.000468942	57.684	-1.353	-0.899	-1.86477	hedges	9.835	2.8027e-09	3.64289e-09	FDR correction BH	TRUE	3.32888	One-way anova	0.000965393
A0A075B7G8	MΦ	Mel	-4.138	0.744	-2.785	1.52	FALSE	TRUE	-3.796	37.03	two-sided	0.000528937	54.831	-1.038	-1.353	-2.55443	hedges	9.835	2.8027e-09	3.64289e-09	FDR correction BH	TRUE	3.2766	One-way anova	0.00116993
A0A075B7G8	MC	ET	-3.901	0.399	-3.298	0.568	FALSE	TRUE	-5.211	70	two-sided	1.81182e-06	7956	-1.215	-0.603	-1.51887	hedges	9.835	2.8027e-09	3.64289e-09	FDR correction BH	TRUE	5.74188	One-way anova	5.06077e-06
A0A075B7G8	MC	DT	-3.901	0.399	-2.97	0.391	FALSE	TRUE	-9.997	70	two-sided	4.03949e-15	1079000000000	-2.331	-0.931	-1.9066	hedges	9.835	2.8027e-09	3.64289e-09	FDR correction BH	TRUE	14.3937	One-way anova	2.82077e-14
A0A075B7G8	MC	EC	-3.901	0.399	-3.239	0.534	FALSE	TRUE	-4.44	22.76	two-sided	0.000192217	391.505	-1.47	-0.662	-1.58227	hedges	9.835	2.8027e-09	3.64289e-09	FDR correction BH	TRUE	3.71621	One-way anova	0.000379536
A0A075B7G8	MC	Mel	-3.901	0.399	-2.785	1.52	FALSE	TRUE	-3.586	26.31	two-sided	0.00134486	42.62	-1.083	-1.116	-2.16745	hedges	9.835	2.8027e-09	3.64289e-09	FDR correction BH	TRUE	2.87132	One-way anova	0.00240663
A0A075B7G8	ET	DT	-3.298	0.568	-2.97	0.391	FALSE	TRUE	-2.853	70	two-sided	0.00568754	7.207	-0.665	-0.328	-1.25527	hedges	9.835	2.8027e-09	3.64289e-09	FDR correction BH	TRUE	2.24508	One-way anova	0.0112599
A0A075B7G8	ET	EC	-3.298	0.568	-3.239	0.534	FALSE	TRUE	-0.361	30.59	two-sided	0.720692	0.313	-0.104	-0.059	-1.04174	hedges	9.835	2.8027e-09	3.64289e-09	FDR correction BH	TRUE	0.14225	One-way anova	0.756819
A0A075B7G8	ET	Mel	-3.298	0.568	-2.785	1.52	FALSE	TRUE	-1.612	28.7	two-sided	0.117962	0.777	-0.476	-0.513	-1.42701	hedges	9.835	2.8027e-09	3.64289e-09	FDR correction BH	TRUE	0.928257	One-way anova	0.149261
A0A075B7G8	DT	EC	-2.97	0.391	-3.239	0.534	FALSE	TRUE	1.811	22.48	two-sided	0.0834489	1.093	0.604	0.269	1.20497	hedges	9.835	2.8027e-09	3.64289e-09	FDR correction BH	TRUE	1.07858	One-way anova	0.112415
A0A075B7G8	DT	Mel	-2.97	0.391	-2.785	1.52	FALSE	TRUE	-0.595	26.22	two-sided	0.556747	0.307	-0.18	-0.185	-1.13682	hedges	9.835	2.8027e-09	3.64289e-09	FDR correction BH	TRUE	0.254342	One-way anova	0.618619
A0A075B7G8	EC	Mel	-3.239	0.534	-2.785	1.52	FALSE	TRUE	-1.368	32.22	two-sided	0.180794	0.649	-0.36	-0.454	-1.36983	hedges	9.835	2.8027e-09	3.64289e-09	FDR correction BH	TRUE	0.742816	One-way anova	0.246748
A0A087WSV8	DC	MΦ	-1.449	1.106	-0.533	0.171	FALSE	TRUE	-2.467	8.22	two-sided	0.0381625	2.947	-1.328	-0.916	-1.88688	hedges	24.103	1.9144e-20	3.76551e-20	FDR correction BH	TRUE	1.41836	One-way anova	0.0618005
A0A087WSV8	DC	MC	-1.449	1.106	-2.042	0.94	FALSE	TRUE	1.481	11.07	two-sided	0.166626	0.789	0.599	0.593	1.50838	hedges	24.103	1.9144e-20	3.76551e-20	FDR correction BH	TRUE	0.778257	One-way anova	0.224635
A0A087WSV8	DC	ET	-1.449	1.106	-2.581	0.969	FALSE	TRUE	2.814	11.27	two-sided	0.0165104	6.189	1.117	1.132	2.19162	hedges	24.103	1.9144e-20	3.76551e-20	FDR correction BH	TRUE	1.78224	One-way anova	0.0276926
A0A087WSV8	DC	DT	-1.449	1.106	-2.53	0.911	FALSE	TRUE	2.712	10.87	two-sided	0.020417	5.079	1.118	1.081	2.1155	hedges	24.103	1.9144e-20	3.76551e-20	FDR correction BH	TRUE	1.69001	One-way anova	0.0339539
A0A087WSV8	DC	EC	-1.449	1.106	-0.476	0.545	FALSE	TRUE	-2.474	10.23	two-sided	0.0323866	2.98	-1.195	-0.973	-1.96292	hedges	24.103	1.9144e-20	3.76551e-20	FDR correction BH	TRUE	1.48963	One-way anova	0.0520671
A0A087WSV8	DC	Mel	-1.449	1.106	-2.653	0.822	FALSE	TRUE	2.982	11.35	two-sided	0.0120853	7.909	1.304	1.204	2.30378	hedges	24.103	1.9144e-20	3.76551e-20	FDR correction BH	TRUE	1.91774	One-way anova	0.0213292
A0A087WSV8	MΦ	MC	-0.533	0.171	-2.042	0.94	FALSE	TRUE	9.289	39.9	two-sided	1.58936e-11	2731000000	1.876	1.509	2.84613	hedges	24.103	1.9144e-20	3.76551e-20	FDR correction BH	TRUE	10.7988	One-way anova	6.26588e-11
A0A087WSV8	MΦ	ET	-0.533	0.171	-2.581	0.969	FALSE	TRUE	12.262	39.63	two-sided	4.55955e-15	29510000000000	2.473	2.048	4.13532	hedges	24.103	1.9144e-20	3.76551e-20	FDR correction BH	TRUE	14.3411	One-way anova	2.29994e-14
A0A087WSV8	MΦ	DT	-0.533	0.171	-2.53	0.911	FALSE	TRUE	12.655	40.19	two-sided	1.3307e-15	93630000000000	2.56	1.997	3.99169	hedges	24.103	1.9144e-20	3.76551e-20	FDR correction BH	TRUE	14.8759	One-way anova	6.41673e-15
A0A087WSV8	MΦ	EC	-0.533	0.171	-0.476	0.545	FALSE	TRUE	-0.398	30	two-sided	0.693336	0.357	-0.137	-0.057	-1.0403	hedges	24.103	1.9144e-20	3.76551e-20	FDR correction BH	TRUE	0.159056	One-way anova	0.742717
A0A087WSV8	MΦ	Mel	-0.533	0.171	-2.653	0.822	FALSE	TRUE	12.479	27.16	two-sided	9.22552e-13	1061000000000	3.181	2.12	4.34694	hedges	24.103	1.9144e-20	3.76551e-20	FDR correction BH	TRUE	12.035	One-way anova	7.27761e-12
A0A087WSV8	MC	ET	-2.042	0.94	-2.581	0.969	FALSE	TRUE	2.397	70	two-sided	0.0191828	2.727	0.559	0.539	1.45297	hedges	24.103	1.9144e-20	3.76551e-20	FDR correction BH	TRUE	1.71709	One-way anova	0.0299541
A0A087WSV8	MC	DT	-2.042	0.94	-2.53	0.911	FALSE	TRUE	2.237	70	two-sided	0.0284522	2.009	0.522	0.488	1.4025	hedges	24.103	1.9144e-20	3.76551e-20	FDR correction BH	TRUE	1.54588	One-way anova	0.0413173
A0A087WSV8	MC	EC	-2.042	0.94	-0.476	0.545	FALSE	TRUE	-7.538	46.23	two-sided	1.38627e-09	8177000	-1.833	-1.566	-2.96083	hedges	24.103	1.9144e-20	3.76551e-20	FDR correction BH	TRUE	8.85815	One-way anova	4.78725e-09
A0A087WSV8	MC	Mel	-2.042	0.94	-2.653	0.822	FALSE	TRUE	2.69	55.82	two-sided	0.00941272	5	0.675	0.611	1.52732	hedges	24.103	1.9144e-20	3.76551e-20	FDR correction BH	TRUE	2.02628	One-way anova	0.0146452
A0A087WSV8	ET	DT	-2.581	0.969	-2.53	0.911	FALSE	TRUE	-0.231	70	two-sided	0.818158	0.249	-0.054	-0.051	-1.03598	hedges	24.103	1.9144e-20	3.76551e-20	FDR correction BH	TRUE	0.0871627	One-way anova	0.854472
A0A087WSV8	ET	EC	-2.581	0.969	-0.476	0.545	FALSE	TRUE	-9.962	46.98	two-sided	3.64137e-13	24180000000	-2.4	-2.105	-4.30198	hedges	24.103	1.9144e-20	3.76551e-20	FDR correction BH	TRUE	12.4387	One-way anova	2.0002e-12
A0A087WSV8	ET	Mel	-2.581	0.969	-2.653	0.822	FALSE	TRUE	0.31	56.55	two-sided	0.757648	0.275	0.077	0.072	1.05117	hedges	24.103	1.9144e-20	3.76551e-20	FDR correction BH	TRUE	0.120532	One-way anova	0.788969
A0A087WSV8	DT	EC	-2.53	0.911	-0.476	0.545	FALSE	TRUE	-10.063	45.38	two-sided	3.87633e-13	33480000000	-2.47	-2.054	-4.15256	hedges	24.103	1.9144e-20	3.76551e-20	FDR correction BH	TRUE	12.4116	One-way anova	1.93628e-12
A0A087WSV8	DT	Mel	-2.53	0.911	-2.653	0.822	FALSE	TRUE	0.548	54.99	two-sided	0.586056	0.3	0.138	0.123	1.089	hedges	24.103	1.9144e-20	3.76551e-20	FDR correction BH	TRUE	0.232061	One-way anova	0.64678
A0A087WSV8	EC	Mel	-0.476	0.545	-2.653	0.822	FALSE	TRUE	10.192	38.91	two-sided	1.529e-12	3230000000	2.932	2.177	4.52212	hedges	24.103	1.9144e-20	3.76551e-20	FDR correction BH	TRUE	11.8156	One-way anova	1.95868e-11
A0A087WSX8	DC	MΦ	-3.278	0.146	-1.946	1.624	FALSE	TRUE	-3.258	15.43	two-sided	0.00513939	11.332	-0.98	-1.332	-2.51751	hedges	22.671	1.85474e-19	3.52246e-19	FDR correction BH	TRUE	2.28909	One-way anova	0.0104106
A0A087WSX8	DC	MC	-3.278	0.146	-4.295	0.523	FALSE	TRUE	10.197	42.29	two-sided	5.77981e-13	8188000000	2.1	1.017	2.02371	hedges	22.671	1.85474e-19	3.52246e-19	FDR correction BH	TRUE	12.2381	One-way anova	4.78948e-12
A0A087WSX8	DC	ET	-3.278	0.146	-3.609	0.728	FALSE	TRUE	2.538	42.35	two-sided	0.0149222	3.677	0.494	0.331	1.25788	hedges	22.671	1.85474e-19	3.52246e-19	FDR correction BH	TRUE	1.82617	One-way anova	0.0252297
A0A087WSX8	DC	DT	-3.278	0.146	-3.364	0.652	FALSE	TRUE	0.728	42.89	two-sided	0.470797	0.426	0.144	0.086	1.06142	hedges	22.671	1.85474e-19	3.52246e-19	FDR correction BH	TRUE	0.327166	One-way anova	0.53982
A0A087WSX8	DC	EC	-3.278	0.146	-3.499	0.544	FALSE	TRUE	1.532	18.5	two-sided	0.142398	0.867	0.478	0.221	1.16554	hedges	22.671	1.85474e-19	3.52246e-19	FDR correction BH	TRUE	0.846496	One-way anova	0.193445
A0A087WSX8	DC	Mel	-3.278	0.146	-2.725	0.504	FALSE	TRUE	-4.942	31.36	two-sided	2.46351e-05	686.442	-1.22	-0.553	-1.46713	hedges	22.671	1.85474e-19	3.52246e-19	FDR correction BH	TRUE	4.60845	One-way anova	7.40496e-05
A0A087WSX8	MΦ	MC	-1.946	1.624	-4.295	0.523	FALSE	TRUE	5.657	16.4	two-sided	3.25414e-05	16310	2.334	2.349	5.09471	hedges	22.671	1.85474e-19	3.52246e-19	FDR correction BH	TRUE	4.48756	One-way anova	6.96275e-05
A0A087WSX8	MΦ	ET	-1.946	1.624	-3.609	0.728	FALSE	TRUE	3.926	17.74	two-sided	0.00101391	93.413	1.52	1.663	3.16674	hedges	22.671	1.85474e-19	3.52246e-19	FDR correction BH	TRUE	2.994	One-way anova	0.00170864
A0A087WSX8	MΦ	DT	-1.946	1.624	-3.364	0.652	FALSE	TRUE	3.375	17.19	two-sided	0.00355015	22.86	1.339	1.418	2.67215	hedges	22.671	1.85474e-19	3.52246e-19	FDR correction BH	TRUE	2.44975	One-way anova	0.00579715
A0A087WSX8	MΦ	EC	-1.946	1.624	-3.499	0.544	FALSE	TRUE	3.628	30	two-sided	0.00105061	29.763	1.25	1.553	2.93427	hedges	22.671	1.85474e-19	3.52246e-19	FDR correction BH	TRUE	2.97856	One-way anova	0.00205175
A0A087WSX8	MΦ	Mel	-1.946	1.624	-2.725	0.504	FALSE	TRUE	1.863	16.86	two-sided	0.0799134	1.198	0.707	0.779	1.71594	hedges	22.671	1.85474e-19	3.52246e-19	FDR correction BH	TRUE	1.09738	One-way anova	0.112758
A0A087WSX8	MC	ET	-4.295	0.523	-3.609	0.728	FALSE	TRUE	-4.586	70	two-sided	1.9224e-05	953.517	-1.069	-0.686	-1.60882	hedges	22.671	1.85474e-19	3.52246e-19	FDR correction BH	TRUE	4.71616	One-way anova	4.72091e-05
A0A087WSX8	MC	DT	-4.295	0.523	-3.364	0.652	FALSE	TRUE	-6.681	70	two-sided	4.74185e-09	1894000	-1.558	-0.931	-1.9066	hedges	22.671	1.85474e-19	3.52246e-19	FDR correction BH	TRUE	8.32405	One-way anova	1.77646e-08
A0A087WSX8	MC	EC	-4.295	0.523	-3.499	0.544	FALSE	TRUE	-4.931	27.86	two-sided	3.39677e-05	1680.05	-1.481	-0.796	-1.73628	hedges	22.671	1.85474e-19	3.52246e-19	FDR correction BH	TRUE	4.46893	One-way anova	7.38531e-05
A0A087WSX8	MC	Mel	-4.295	0.523	-2.725	0.504	FALSE	TRUE	-11.784	53.01	two-sided	1.98325e-16	89500000000000	-3.008	-1.57	-2.96905	hedges	22.671	1.85474e-19	3.52246e-19	FDR correction BH	TRUE	15.7026	One-way anova	2.00079e-15
A0A087WSX8	ET	DT	-3.609	0.728	-3.364	0.652	FALSE	TRUE	-1.505	70	two-sided	0.136828	0.639	-0.351	-0.245	-1.18509	hedges	22.671	1.85474e-19	3.52246e-19	FDR correction BH	TRUE	0.863824	One-way anova	0.187824
A0A087WSX8	ET	EC	-3.609	0.728	-3.499	0.544	FALSE	TRUE	-0.607	38.09	two-sided	0.547298	0.344	-0.161	-0.11	-1.07923	hedges	22.671	1.85474e-19	3.52246e-19	FDR correction BH	TRUE	0.261776	One-way anova	0.593635
A0A087WSX8	ET	Mel	-3.609	0.728	-2.725	0.504	FALSE	TRUE	-5.606	59	two-sided	5.75715e-07	21910	-1.351	-0.884	-1.84548	hedges	22.671	1.85474e-19	3.52246e-19	FDR correction BH	TRUE	6.23979	One-way anova	1.75754e-06
A0A087WSX8	DT	EC	-3.364	0.652	-3.499	0.544	FALSE	TRUE	0.773	34.3	two-sided	0.444734	0.377	0.213	0.135	1.09809	hedges	22.671	1.85474e-19	3.52246e-19	FDR correction BH	TRUE	0.3519	One-way anova	0.502844
A0A087WSX8	DT	Mel	-3.364	0.652	-2.725	0.504	FALSE	TRUE	-4.314	58.26	two-sided	6.27781e-05	335.72	-1.059	-0.639	-1.55725	hedges	22.671	1.85474e-19	3.52246e-19	FDR correction BH	TRUE	4.20219	One-way anova	0.00015017
A0A087WSX8	EC	Mel	-3.499	0.544	-2.725	0.504	FALSE	TRUE	-4.574	30.3	two-sided	7.59225e-05	406.814	-1.461	-0.774	-1.71	hedges	22.671	1.85474e-19	3.52246e-19	FDR correction BH	TRUE	4.11963	One-way anova	0.000263515
A0A087WSY5	DC	MΦ	-3.504	0.586	-3.02	0.22	FALSE	TRUE	-2.386	9.29	two-sided	0.0399967	2.606	-1.205	-0.484	-1.39862	hedges	6.231	6.33587e-06	7.21339e-06	FDR correction BH	TRUE	1.39798	One-way anova	0.0643646
A0A087WSY5	DC	MC	-3.504	0.586	-3.742	0.55	FALSE	TRUE	1.102	11.79	two-sided	0.292427	0.55	0.419	0.238	1.17936	hedges	6.231	6.33587e-06	7.21339e-06	FDR correction BH	TRUE	0.533983	One-way anova	0.365444
A0A087WSY5	DC	ET	-3.504	0.586	-3.414	0.439	FALSE	TRUE	-0.433	10.36	two-sided	0.673886	0.375	-0.189	-0.09	-1.06437	hedges	6.231	6.33587e-06	7.21339e-06	FDR correction BH	TRUE	0.171413	One-way anova	0.724529
A0A087WSY5	DC	DT	-3.504	0.586	-3.585	0.399	FALSE	TRUE	0.391	9.93	two-sided	0.703702	0.37	0.18	0.081	1.05775	hedges	6.231	6.33587e-06	7.21339e-06	FDR correction BH	TRUE	0.152611	One-way anova	0.754708
A0A087WSY5	DC	EC	-3.504	0.586	-3.191	0.539	FALSE	TRUE	-1.319	15.56	two-sided	0.206117	0.703	-0.545	-0.313	-1.24229	hedges	6.231	6.33587e-06	7.21339e-06	FDR correction BH	TRUE	0.685887	One-way anova	0.266672
A0A087WSY5	DC	Mel	-3.504	0.586	-3.584	0.454	FALSE	TRUE	0.368	11.66	two-sided	0.719552	0.379	0.158	0.08	1.05702	hedges	6.231	6.33587e-06	7.21339e-06	FDR correction BH	TRUE	0.142938	One-way anova	0.767497
A0A087WSY5	MΦ	MC	-3.02	0.22	-3.742	0.55	FALSE	TRUE	6.746	49.7	two-sided	1.53884e-08	579300	1.493	0.722	1.64947	hedges	6.231	6.33587e-06	7.21339e-06	FDR correction BH	TRUE	7.81281	One-way anova	4.696e-08
A0A087WSY5	MΦ	ET	-3.02	0.22	-3.414	0.439	FALSE	TRUE	4.3	49.14	two-sided	8.09126e-05	262.066	1.003	0.394	1.31403	hedges	6.231	6.33587e-06	7.21339e-06	FDR correction BH	TRUE	4.09198	One-way anova	0.000155101
A0A087WSY5	MΦ	DT	-3.02	0.22	-3.585	0.399	FALSE	TRUE	6.545	47.45	two-sided	3.85706e-08	296400	1.567	0.565	1.47939	hedges	6.231	6.33587e-06	7.21339e-06	FDR correction BH	TRUE	7.41374	One-way anova	1.02594e-07
A0A087WSY5	MΦ	EC	-3.02	0.22	-3.191	0.539	FALSE	TRUE	1.175	30	two-sided	0.249315	0.568	0.405	0.171	1.12584	hedges	6.231	6.33587e-06	7.21339e-06	FDR correction BH	TRUE	0.603252	One-way anova	0.307321
A0A087WSY5	MΦ	Mel	-3.02	0.22	-3.584	0.454	FALSE	TRUE	5.301	36.88	two-sided	5.58782e-06	3036.29	1.447	0.564	1.47836	hedges	6.231	6.33587e-06	7.21339e-06	FDR correction BH	TRUE	5.25276	One-way anova	1.69701e-05
A0A087WSY5	MC	ET	-3.742	0.55	-3.414	0.439	FALSE	TRUE	-2.794	70	two-sided	0.00670747	6.303	-0.652	-0.328	-1.25527	hedges	6.231	6.33587e-06	7.21339e-06	FDR correction BH	TRUE	2.17344	One-way anova	0.0113711
A0A087WSY5	MC	DT	-3.742	0.55	-3.585	0.399	FALSE	TRUE	-1.385	70	two-sided	0.170355	0.552	-0.323	-0.157	-1.11497	hedges	6.231	6.33587e-06	7.21339e-06	FDR correction BH	TRUE	0.768645	One-way anova	0.210909
A0A087WSY5	MC	EC	-3.742	0.55	-3.191	0.539	FALSE	TRUE	-3.378	29.42	two-sided	0.0020716	23.007	-0.991	-0.551	-1.4651	hedges	6.231	6.33587e-06	7.21339e-06	FDR correction BH	TRUE	2.68369	One-way anova	0.00356346
A0A087WSY5	MC	Mel	-3.742	0.55	-3.584	0.454	FALSE	TRUE	-1.227	57.15	two-sided	0.224775	0.496	-0.305	-0.158	-1.11574	hedges	6.231	6.33587e-06	7.21339e-06	FDR correction BH	TRUE	0.648252	One-way anova	0.267476
A0A087WSY5	ET	DT	-3.414	0.439	-3.585	0.399	FALSE	TRUE	1.729	70	two-sided	0.0881818	0.868	0.403	0.171	1.12584	hedges	6.231	6.33587e-06	7.21339e-06	FDR correction BH	TRUE	1.05462	One-way anova	0.127845
A0A087WSY5	ET	EC	-3.414	0.439	-3.191	0.539	FALSE	TRUE	-1.452	24.26	two-sided	0.15926	0.689	-0.465	-0.223	-1.16716	hedges	6.231	6.33587e-06	7.21339e-06	FDR correction BH	TRUE	0.797893	One-way anova	0.193239
A0A087WSY5	ET	Mel	-3.414	0.439	-3.584	0.454	FALSE	TRUE	1.452	50.63	two-sided	0.15258	0.636	0.376	0.17	1.12506	hedges	6.231	6.33587e-06	7.21339e-06	FDR correction BH	TRUE	0.816502	One-way anova	0.188731
A0A087WSY5	DT	EC	-3.585	0.399	-3.191	0.539	FALSE	TRUE	-2.62	22.62	two-sided	0.0154227	4.33	-0.87	-0.394	-1.31403	hedges	6.231	6.33587e-06	7.21339e-06	FDR correction BH	TRUE	1.81184	One-way anova	0.023996
A0A087WSY5	DT	Mel	-3.585	0.399	-3.584	0.454	FALSE	TRUE	-0.013	47.28	two-sided	0.989302	0.264	-0.004	-0.001	-1.00069	hedges	6.231	6.33587e-06	7.21339e-06	FDR correction BH	TRUE	0.00467112	One-way anova	0.991475
A0A087WSY5	EC	Mel	-3.191	0.539	-3.584	0.454	FALSE	TRUE	2.413	28.12	two-sided	0.0225882	2.871	0.787	0.393	1.31312	hedges	6.231	6.33587e-06	7.21339e-06	FDR correction BH	TRUE	1.64612	One-way anova	0.0410296
A0A087WT12	DC	MΦ	1.447	0.144	1.649	0.116	FALSE	TRUE	-3.612	13.95	two-sided	0.00284682	22.13	-1.548	-0.202	-1.15029	hedges	41.837	7.05018e-31	2.18311e-30	FDR correction BH	TRUE	2.54564	One-way anova	0.00618796
A0A087WT12	DC	MC	1.447	0.144	2.25	0.562	FALSE	TRUE	-7.639	42.88	two-sided	1.57687e-09	4074000	-1.545	-0.803	-1.74473	hedges	41.837	7.05018e-31	2.18311e-30	FDR correction BH	TRUE	8.8022	One-way anova	8.17504e-09
A0A087WT12	DC	ET	1.447	0.144	-0.941	1.852	FALSE	TRUE	7.642	36.61	two-sided	4.30723e-09	4118000	1.403	2.388	5.23431	hedges	41.837	7.05018e-31	2.18311e-30	FDR correction BH	TRUE	8.3658	One-way anova	1.8915e-08
A0A087WT12	DC	DT	1.447	0.144	0.301	0.478	FALSE	TRUE	12.324	41.3	two-sided	2.01667e-15	2786000000000	2.582	1.146	2.21299	hedges	41.837	7.05018e-31	2.18311e-30	FDR correction BH	TRUE	14.6954	One-way anova	2.20224e-14
A0A087WT12	DC	EC	1.447	0.144	0.985	0.127	FALSE	TRUE	8.024	15.09	two-sided	7.98146e-07	198600	3.347	0.462	1.37745	hedges	41.837	7.05018e-31	2.18311e-30	FDR correction BH	TRUE	6.09792	One-way anova	3.42444e-06
A0A087WT12	DC	Mel	1.447	0.144	1.207	0.315	FALSE	TRUE	3.028	29.86	two-sided	0.00503369	8.648	0.829	0.24	1.18099	hedges	41.837	7.05018e-31	2.18311e-30	FDR correction BH	TRUE	2.29811	One-way anova	0.00965584
A0A087WT12	MΦ	MC	1.649	0.116	2.25	0.562	FALSE	TRUE	-6.133	41.15	two-sided	2.75754e-07	76450	-1.248	-0.601	-1.51677	hedges	41.837	7.05018e-31	2.18311e-30	FDR correction BH	TRUE	6.55948	One-way anova	7.46127e-07
A0A087WT12	MΦ	ET	1.649	0.116	-0.941	1.852	FALSE	TRUE	8.351	35.61	two-sided	6.58884e-10	123800000	1.644	2.59	6.02099	hedges	41.837	7.05018e-31	2.18311e-30	FDR correction BH	TRUE	9.18119	One-way anova	2.05264e-09
A0A087WT12	MΦ	DT	1.649	0.116	0.301	0.478	FALSE	TRUE	15.89	43.11	two-sided	1.23397e-19	6.455e+17	3.276	1.348	2.54559	hedges	41.837	7.05018e-31	2.18311e-30	FDR correction BH	TRUE	18.9087	One-way anova	8.86555e-19
A0A087WT12	MΦ	EC	1.649	0.116	0.985	0.127	FALSE	TRUE	15.397	30	two-sided	8.74156e-16	3612000000000	5.306	0.664	1.58447	hedges	41.837	7.05018e-31	2.18311e-30	FDR correction BH	TRUE	15.0584	One-way anova	7.92689e-15
A0A087WT12	MΦ	Mel	1.649	0.116	1.207	0.315	FALSE	TRUE	6.369	32.89	two-sided	3.32295e-07	65460	1.683	0.442	1.35849	hedges	41.837	7.05018e-31	2.18311e-30	FDR correction BH	TRUE	6.47848	One-way anova	1.2069e-06
A0A087WT12	MC	ET	2.25	0.562	-0.941	1.852	FALSE	TRUE	9.891	70	two-sided	6.29422e-15	705000000000	2.306	3.191	9.13244	hedges	41.837	7.05018e-31	2.18311e-30	FDR correction BH	TRUE	14.2011	One-way anova	3.81462e-14
A0A087WT12	MC	DT	2.25	0.562	0.301	0.478	FALSE	TRUE	15.849	70	two-sided	7.43436e-25	2.907e+21	3.695	1.949	3.86107	hedges	41.837	7.05018e-31	2.18311e-30	FDR correction BH	TRUE	24.1288	One-way anova	1.1718e-23
A0A087WT12	MC	EC	2.25	0.562	0.985	0.127	FALSE	TRUE	12.784	42.25	two-sided	4.09624e-16	136200000000000	2.621	1.265	2.40327	hedges	41.837	7.05018e-31	2.18311e-30	FDR correction BH	TRUE	15.3876	One-way anova	2.76631e-15
A0A087WT12	MC	Mel	2.25	0.562	1.207	0.315	FALSE	TRUE	9.241	56.86	two-sided	6.40879e-13	11160000000	2.158	1.043	2.06051	hedges	41.837	7.05018e-31	2.18311e-30	FDR correction BH	TRUE	12.1932	One-way anova	4.38575e-12
A0A087WT12	ET	DT	-0.941	1.852	0.301	0.478	FALSE	TRUE	-3.894	70	two-sided	0.000222422	110.911	-0.908	-1.242	-2.36526	hedges	41.837	7.05018e-31	2.18311e-30	FDR correction BH	TRUE	3.65282	One-way anova	0.000617071
A0A087WT12	ET	EC	-0.941	1.852	0.985	0.127	FALSE	TRUE	-6.206	35.74	two-sided	3.79531e-07	97150	-1.223	-1.926	-3.8	hedges	41.837	7.05018e-31	2.18311e-30	FDR correction BH	TRUE	6.42075	One-way anova	1.02632e-06
A0A087WT12	ET	Mel	-0.941	1.852	1.207	0.315	FALSE	TRUE	-6.817	37.88	two-sided	4.42042e-08	1581000	-1.472	-2.148	-4.43213	hedges	41.837	7.05018e-31	2.18311e-30	FDR correction BH	TRUE	7.35454	One-way anova	1.61479e-07
A0A087WT12	DT	EC	0.301	0.478	0.985	0.127	FALSE	TRUE	-7.973	44.43	two-sided	4.11705e-10	35050000	-1.66	-0.684	-1.60659	hedges	41.837	7.05018e-31	2.18311e-30	FDR correction BH	TRUE	9.38541	One-way anova	1.5438e-09
A0A087WT12	DT	Mel	0.301	0.478	1.207	0.315	FALSE	TRUE	-8.92	58.88	two-sided	1.58166e-12	3470000000	-2.132	-0.906	-1.87384	hedges	41.837	7.05018e-31	2.18311e-30	FDR correction BH	TRUE	11.8009	One-way anova	1.077e-11
A0A087WT12	EC	Mel	0.985	0.127	1.207	0.315	FALSE	TRUE	-3.141	34.27	two-sided	0.00345828	12.07	-0.838	-0.222	-1.16635	hedges	41.837	7.05018e-31	2.18311e-30	FDR correction BH	TRUE	2.46114	One-way anova	0.00794166
A0A087WT20	DC	MΦ	-3.037	1.224	-3.455	0.724	FALSE	TRUE	0.936	11.23	two-sided	0.368938	0.519	0.435	0.418	1.33607	hedges	6.798	1.82456e-06	2.11808e-06	FDR correction BH	TRUE	0.433047	One-way anova	0.444958
A0A087WT20	DC	MC	-3.037	1.224	-3.08	0.528	FALSE	TRUE	0.102	8.76	two-sided	0.921178	0.351	0.059	0.043	1.03025	hedges	6.798	1.82456e-06	2.11808e-06	FDR correction BH	TRUE	0.0356563	One-way anova	0.940768
A0A087WT20	DC	ET	-3.037	1.224	-2.518	1.294	FALSE	TRUE	-1.125	12.87	two-sided	0.281045	0.56	-0.398	-0.519	-1.43296	hedges	6.798	1.82456e-06	2.11808e-06	FDR correction BH	TRUE	0.551224	One-way anova	0.343648
A0A087WT20	DC	DT	-3.037	1.224	-2.761	0.92	FALSE	TRUE	-0.635	10.38	two-sided	0.5391	0.406	-0.276	-0.276	-1.21083	hedges	6.798	1.82456e-06	2.11808e-06	FDR correction BH	TRUE	0.268331	One-way anova	0.605621
A0A087WT20	DC	EC	-3.037	1.224	-1.733	0.923	FALSE	TRUE	-2.784	13.22	two-sided	0.0152887	4.918	-1.216	-1.304	-2.46913	hedges	6.798	1.82456e-06	2.11808e-06	FDR correction BH	TRUE	1.81563	One-way anova	0.0266392
A0A087WT20	DC	Mel	-3.037	1.224	-2.413	0.549	FALSE	TRUE	-1.477	9.19	two-sided	0.173093	0.799	-0.786	-0.624	-1.54114	hedges	6.798	1.82456e-06	2.11808e-06	FDR correction BH	TRUE	0.76172	One-way anova	0.226922
A0A087WT20	MΦ	MC	-3.455	0.724	-3.08	0.528	FALSE	TRUE	-1.864	22.39	two-sided	0.0755502	1.178	-0.622	-0.375	-1.29684	hedges	6.798	1.82456e-06	2.11808e-06	FDR correction BH	TRUE	1.12176	One-way anova	0.0997574
A0A087WT20	MΦ	ET	-3.455	0.724	-2.518	1.294	FALSE	TRUE	-3.327	47.11	two-sided	0.00170896	20.348	-0.8	-0.937	-1.91454	hedges	6.798	1.82456e-06	2.11808e-06	FDR correction BH	TRUE	2.76727	One-way anova	0.00281299
A0A087WT20	MΦ	DT	-3.455	0.724	-2.761	0.92	FALSE	TRUE	-2.926	36.24	two-sided	0.00588776	8.163	-0.79	-0.694	-1.61776	hedges	6.798	1.82456e-06	2.11808e-06	FDR correction BH	TRUE	2.23005	One-way anova	0.00932864
A0A087WT20	MΦ	EC	-3.455	0.724	-1.733	0.923	FALSE	TRUE	-5.872	30	two-sided	1.99434e-06	6478.42	-2.024	-1.722	-3.29893	hedges	6.798	1.82456e-06	2.11808e-06	FDR correction BH	TRUE	5.7002	One-way anova	5.71042e-06
A0A087WT20	MΦ	Mel	-3.455	0.724	-2.413	0.549	FALSE	TRUE	-4.918	25.87	two-sided	4.2203e-05	1040.61	-1.641	-1.042	-2.05908	hedges	6.798	1.82456e-06	2.11808e-06	FDR correction BH	TRUE	4.37466	One-way anova	0.000111473
A0A087WT20	MC	ET	-3.08	0.528	-2.518	1.294	FALSE	TRUE	-2.411	70	two-sided	0.0185238	2.803	-0.562	-0.562	-1.47631	hedges	6.798	1.82456e-06	2.11808e-06	FDR correction BH	TRUE	1.73227	One-way anova	0.0290467
A0A087WT20	MC	DT	-3.08	0.528	-2.761	0.92	FALSE	TRUE	-1.805	70	two-sided	0.0753204	0.971	-0.421	-0.319	-1.24747	hedges	6.798	1.82456e-06	2.11808e-06	FDR correction BH	TRUE	1.12309	One-way anova	0.100541
A0A087WT20	MC	EC	-3.08	0.528	-1.733	0.923	FALSE	TRUE	-5.455	19.51	two-sided	2.65581e-05	8575.32	-1.976	-1.347	-2.54383	hedges	6.798	1.82456e-06	2.11808e-06	FDR correction BH	TRUE	4.5758	One-way anova	5.85806e-05
A0A087WT20	MC	Mel	-3.08	0.528	-2.413	0.549	FALSE	TRUE	-4.735	50.46	two-sided	1.81414e-05	1231.35	-1.226	-0.667	-1.58777	hedges	6.798	1.82456e-06	2.11808e-06	FDR correction BH	TRUE	4.74133	One-way anova	4.4011e-05
A0A087WT20	ET	DT	-2.518	1.294	-2.761	0.92	FALSE	TRUE	0.916	70	two-sided	0.362842	0.348	0.214	0.243	1.18345	hedges	6.798	1.82456e-06	2.11808e-06	FDR correction BH	TRUE	0.440282	One-way anova	0.436069
A0A087WT20	ET	EC	-2.518	1.294	-1.733	0.923	FALSE	TRUE	-2.487	39.67	two-sided	0.0171746	3.35	-0.648	-0.785	-1.72309	hedges	6.798	1.82456e-06	2.11808e-06	FDR correction BH	TRUE	1.76511	One-way anova	0.024644
A0A087WT20	ET	Mel	-2.518	1.294	-2.413	0.549	FALSE	TRUE	-0.433	50.55	two-sided	0.666894	0.286	-0.098	-0.105	-1.07549	hedges	6.798	1.82456e-06	2.11808e-06	FDR correction BH	TRUE	0.175943	One-way anova	0.706468
A0A087WT20	DT	EC	-2.761	0.92	-1.733	0.923	FALSE	TRUE	-3.71	28.77	two-sided	0.000881266	52.853	-1.099	-1.028	-2.0392	hedges	6.798	1.82456e-06	2.11808e-06	FDR correction BH	TRUE	3.05489	One-way anova	0.00165492
A0A087WT20	DT	Mel	-2.761	0.92	-2.413	0.549	FALSE	TRUE	-1.84	57.89	two-sided	0.070841	1.074	-0.434	-0.348	-1.27279	hedges	6.798	1.82456e-06	2.11808e-06	FDR correction BH	TRUE	1.14972	One-way anova	0.098317
A0A087WT20	EC	Mel	-1.733	0.923	-2.413	0.549	FALSE	TRUE	2.664	21.86	two-sided	0.0142168	4.557	0.932	0.68	1.60214	hedges	6.798	1.82456e-06	2.11808e-06	FDR correction BH	TRUE	1.8472	One-way anova	0.0273799
A0A087WT87	DC	MΦ	-3.293	0.655	-2.799	0.433	FALSE	TRUE	-2.026	12.04	two-sided	0.0655616	1.561	-0.916	-0.494	-1.40834	hedges	6.548	3.15534e-06	3.62857e-06	FDR correction BH	TRUE	1.18335	One-way anova	0.0993526
A0A087WT87	DC	MC	-3.293	0.655	-3.539	0.452	FALSE	TRUE	1.066	9.99	two-sided	0.311398	0.534	0.488	0.246	1.18591	hedges	6.548	3.15534e-06	3.62857e-06	FDR correction BH	TRUE	0.506685	One-way anova	0.385396
A0A087WT87	DC	ET	-3.293	0.655	-3.64	0.427	FALSE	TRUE	1.511	9.76	two-sided	0.162385	0.816	0.714	0.347	1.27191	hedges	6.548	3.15534e-06	3.62857e-06	FDR correction BH	TRUE	0.789454	One-way anova	0.212748
A0A087WT87	DC	DT	-3.293	0.655	-3.285	0.611	FALSE	TRUE	-0.031	11.73	two-sided	0.975691	0.35	-0.012	-0.008	-1.00556	hedges	6.548	3.15534e-06	3.62857e-06	FDR correction BH	TRUE	0.0106877	One-way anova	0.982631
A0A087WT87	DC	EC	-3.293	0.655	-3.293	0.254	FALSE	TRUE	0.002	9.38	two-sided	0.998737	0.379	0.001	0	1	hedges	6.548	3.15534e-06	3.62857e-06	FDR correction BH	TRUE	0.000549032	One-way anova	0.999102
A0A087WT87	DC	Mel	-3.293	0.655	-3.329	0.491	FALSE	TRUE	0.152	11.41	two-sided	0.881506	0.364	0.066	0.036	1.02527	hedges	6.548	3.15534e-06	3.62857e-06	FDR correction BH	TRUE	0.0547745	One-way anova	0.903971
A0A087WT87	MΦ	MC	-2.799	0.433	-3.539	0.452	FALSE	TRUE	5.608	30.01	two-sided	4.18639e-06	13950	1.632	0.74	1.67018	hedges	6.548	3.15534e-06	3.62857e-06	FDR correction BH	TRUE	5.37816	One-way anova	9.95328e-06
A0A087WT87	MΦ	ET	-2.799	0.433	-3.64	0.427	FALSE	TRUE	6.488	28.44	two-sided	4.61762e-07	246000	1.932	0.841	1.79129	hedges	6.548	3.15534e-06	3.62857e-06	FDR correction BH	TRUE	6.33558	One-way anova	1.10618e-06
A0A087WT87	MΦ	DT	-2.799	0.433	-3.285	0.611	FALSE	TRUE	3.271	39.86	two-sided	0.00221589	17.811	0.85	0.486	1.40056	hedges	6.548	3.15534e-06	3.62857e-06	FDR correction BH	TRUE	2.65445	One-way anova	0.00372888
A0A087WT87	MΦ	EC	-2.799	0.433	-3.293	0.254	FALSE	TRUE	3.934	30	two-sided	0.000457107	58.918	1.356	0.494	1.40834	hedges	6.548	3.15534e-06	3.62857e-06	FDR correction BH	TRUE	3.33998	One-way anova	0.000941973
A0A087WT87	MΦ	Mel	-2.799	0.433	-3.329	0.491	FALSE	TRUE	3.626	35	two-sided	0.000905712	36.44	1.107	0.53	1.44393	hedges	6.548	3.15534e-06	3.62857e-06	FDR correction BH	TRUE	3.04301	One-way anova	0.00191397
A0A087WT87	MC	ET	-3.539	0.452	-3.64	0.427	FALSE	TRUE	0.973	70	two-sided	0.334096	0.365	0.227	0.101	1.07252	hedges	6.548	3.15534e-06	3.62857e-06	FDR correction BH	TRUE	0.476129	One-way anova	0.393799
A0A087WT87	MC	DT	-3.539	0.452	-3.285	0.611	FALSE	TRUE	-2.004	70	two-sided	0.0489387	1.333	-0.467	-0.254	-1.19251	hedges	6.548	3.15534e-06	3.62857e-06	FDR correction BH	TRUE	1.31035	One-way anova	0.0678974
A0A087WT87	MC	EC	-3.539	0.452	-3.293	0.254	FALSE	TRUE	-2.496	47.02	two-sided	0.0161423	3.403	-0.601	-0.246	-1.18591	hedges	6.548	3.15534e-06	3.62857e-06	FDR correction BH	TRUE	1.79203	One-way anova	0.0240844
A0A087WT87	MC	Mel	-3.539	0.452	-3.329	0.491	FALSE	TRUE	-1.695	48.95	two-sided	0.0963964	0.871	-0.442	-0.21	-1.15669	hedges	6.548	3.15534e-06	3.62857e-06	FDR correction BH	TRUE	1.01594	One-way anova	0.124154
A0A087WT87	ET	DT	-3.64	0.427	-3.285	0.611	FALSE	TRUE	-2.855	70	two-sided	0.005651	7.245	-0.666	-0.355	-1.27899	hedges	6.548	3.15534e-06	3.62857e-06	FDR correction BH	TRUE	2.24787	One-way anova	0.0111984
A0A087WT87	ET	EC	-3.64	0.427	-3.293	0.254	FALSE	TRUE	-3.636	45.51	two-sided	0.000702111	43.718	-0.891	-0.347	-1.27191	hedges	6.548	3.15534e-06	3.62857e-06	FDR correction BH	TRUE	3.15359	One-way anova	0.00123234
A0A087WT87	ET	Mel	-3.64	0.427	-3.329	0.491	FALSE	TRUE	-2.562	46.92	two-sided	0.013687	3.838	-0.675	-0.311	-1.24057	hedges	6.548	3.15534e-06	3.62857e-06	FDR correction BH	TRUE	1.86369	One-way anova	0.0204993
A0A087WT87	DT	EC	-3.285	0.611	-3.293	0.254	FALSE	TRUE	0.066	49.91	two-sided	0.947972	0.297	0.015	0.008	1.00556	hedges	6.548	3.15534e-06	3.62857e-06	FDR correction BH	TRUE	0.0232045	One-way anova	0.957533
A0A087WT87	DT	Mel	-3.285	0.611	-3.329	0.491	FALSE	TRUE	0.311	57.65	two-sided	0.756873	0.275	0.077	0.044	1.03097	hedges	6.548	3.15534e-06	3.62857e-06	FDR correction BH	TRUE	0.120977	One-way anova	0.797977
A0A087WT87	EC	Mel	-3.293	0.254	-3.329	0.491	FALSE	TRUE	0.309	37.72	two-sided	0.759085	0.324	0.085	0.036	1.02527	hedges	6.548	3.15534e-06	3.62857e-06	FDR correction BH	TRUE	0.119709	One-way anova	0.80956
A0A087WTA5	DC	MΦ	-2.041	0.215	-2.914	0.748	FALSE	TRUE	4.356	18.97	two-sided	0.000341259	98.64	1.367	0.873	1.83147	hedges	10.907	3.10879e-10	4.1927e-10	FDR correction BH	TRUE	3.46692	One-way anova	0.000917924
A0A087WTA5	DC	MC	-2.041	0.215	-3.256	0.674	FALSE	TRUE	9.108	40.13	two-sided	2.57527e-11	343900000	1.939	1.215	2.32141	hedges	10.907	3.10879e-10	4.1927e-10	FDR correction BH	TRUE	10.5892	One-way anova	1.72216e-10
A0A087WTA5	DC	ET	-2.041	0.215	-3.551	0.885	FALSE	TRUE	9.21	42.99	two-sided	9.87687e-12	465100000	1.847	1.51	2.8481	hedges	10.907	3.10879e-10	4.1927e-10	FDR correction BH	TRUE	11.0054	One-way anova	6.23914e-11
A0A087WTA5	DC	DT	-2.041	0.215	-3.257	0.484	FALSE	TRUE	11.254	30.02	two-sided	2.70433e-12	158000000000	2.674	1.216	2.32302	hedges	10.907	3.10879e-10	4.1927e-10	FDR correction BH	TRUE	11.5679	One-way anova	1.93326e-11
A0A087WTA5	DC	EC	-2.041	0.215	-2.359	0.455	FALSE	TRUE	2.364	22.6	two-sided	0.027041	2.522	0.791	0.318	1.2466	hedges	10.907	3.10879e-10	4.1927e-10	FDR correction BH	TRUE	1.56798	One-way anova	0.0443059
A0A087WTA5	DC	Mel	-2.041	0.215	-2.996	0.648	FALSE	TRUE	6.449	31.96	two-sided	2.99535e-07	32910	1.633	0.955	1.93858	hedges	10.907	3.10879e-10	4.1927e-10	FDR correction BH	TRUE	6.52355	One-way anova	1.25692e-06
A0A087WTA5	MΦ	MC	-2.914	0.748	-3.256	0.674	FALSE	TRUE	1.567	26.31	two-sided	0.129145	0.79	0.483	0.342	1.26751	hedges	10.907	3.10879e-10	4.1927e-10	FDR correction BH	TRUE	0.888922	One-way anova	0.16311
A0A087WTA5	MΦ	ET	-2.914	0.748	-3.551	0.885	FALSE	TRUE	2.677	33.83	two-sided	0.0113655	4.852	0.742	0.637	1.55509	hedges	10.907	3.10879e-10	4.1927e-10	FDR correction BH	TRUE	1.94441	One-way anova	0.0168259
A0A087WTA5	MΦ	DT	-2.914	0.748	-3.257	0.484	FALSE	TRUE	1.683	20.79	two-sided	0.107254	0.917	0.586	0.343	1.26839	hedges	10.907	3.10879e-10	4.1927e-10	FDR correction BH	TRUE	0.969586	One-way anova	0.137749
A0A087WTA5	MΦ	EC	-2.914	0.748	-2.359	0.455	FALSE	TRUE	-2.532	30	two-sided	0.0168085	3.436	-0.873	-0.555	-1.46917	hedges	10.907	3.10879e-10	4.1927e-10	FDR correction BH	TRUE	1.77447	One-way anova	0.0271128
A0A087WTA5	MΦ	Mel	-2.914	0.748	-2.996	0.648	FALSE	TRUE	0.363	28.72	two-sided	0.718968	0.329	0.118	0.082	1.05848	hedges	10.907	3.10879e-10	4.1927e-10	FDR correction BH	TRUE	0.14329	One-way anova	0.764689
A0A087WTA5	MC	ET	-3.256	0.674	-3.551	0.885	FALSE	TRUE	1.596	70	two-sided	0.115058	0.72	0.372	0.295	1.22688	hedges	10.907	3.10879e-10	4.1927e-10	FDR correction BH	TRUE	0.939084	One-way anova	0.152126
A0A087WTA5	MC	DT	-3.256	0.674	-3.257	0.484	FALSE	TRUE	0.008	70	two-sided	0.993763	0.243	0.002	0.001	1.00069	hedges	10.907	3.10879e-10	4.1927e-10	FDR correction BH	TRUE	0.00271736	One-way anova	0.99461
A0A087WTA5	MC	EC	-3.256	0.674	-2.359	0.455	FALSE	TRUE	-5.604	41.55	two-sided	1.5207e-06	13760	-1.431	-0.897	-1.86219	hedges	10.907	3.10879e-10	4.1927e-10	FDR correction BH	TRUE	5.81796	One-way anova	3.87344e-06
A0A087WTA5	MC	Mel	-3.256	0.674	-2.996	0.648	FALSE	TRUE	-1.511	53.08	two-sided	0.13672	0.683	-0.386	-0.26	-1.19748	hedges	10.907	3.10879e-10	4.1927e-10	FDR correction BH	TRUE	0.864168	One-way anova	0.170578
A0A087WTA5	ET	DT	-3.551	0.885	-3.257	0.484	FALSE	TRUE	-1.753	70	two-sided	0.0839011	0.899	-0.409	-0.294	-1.22603	hedges	10.907	3.10879e-10	4.1927e-10	FDR correction BH	TRUE	1.07623	One-way anova	0.122445
A0A087WTA5	ET	EC	-3.551	0.885	-2.359	0.455	FALSE	TRUE	-6.4	48.74	two-sided	5.76002e-08	183800	-1.503	-1.192	-2.28469	hedges	10.907	3.10879e-10	4.1927e-10	FDR correction BH	TRUE	7.23958	One-way anova	1.72192e-07
A0A087WTA5	ET	Mel	-3.551	0.885	-2.996	0.648	FALSE	TRUE	-2.827	58.79	two-sided	0.00640767	6.724	-0.688	-0.555	-1.46917	hedges	10.907	3.10879e-10	4.1927e-10	FDR correction BH	TRUE	2.1933	One-way anova	0.0101799
A0A087WTA5	DT	EC	-3.257	0.484	-2.359	0.455	FALSE	TRUE	-6.431	30.55	two-sided	3.87148e-07	203500	-1.858	-0.898	-1.86348	hedges	10.907	3.10879e-10	4.1927e-10	FDR correction BH	TRUE	6.41212	One-way anova	1.07444e-06
A0A087WTA5	DT	Mel	-3.257	0.484	-2.996	0.648	FALSE	TRUE	-1.705	41.9	two-sided	0.0956508	0.882	-0.462	-0.261	-1.19831	hedges	10.907	3.10879e-10	4.1927e-10	FDR correction BH	TRUE	1.01931	One-way anova	0.128536
A0A087WTA5	EC	Mel	-2.359	0.455	-2.996	0.648	FALSE	TRUE	3.694	38.58	two-sided	0.000682661	42.818	1.075	0.637	1.55509	hedges	10.907	3.10879e-10	4.1927e-10	FDR correction BH	TRUE	3.16579	One-way anova	0.00189584
A0A087WTA8	DC	MΦ	-3.076	0.71	-2.178	1.033	FALSE	TRUE	-2.562	21.86	two-sided	0.0178356	3.42	-0.93	-0.898	-1.86348	hedges	13.892	8.73183e-13	1.30067e-12	FDR correction BH	TRUE	1.74871	One-way anova	0.0314777
A0A087WTA8	DC	MC	-3.076	0.71	-3.137	1.017	FALSE	TRUE	0.21	17.28	two-sided	0.836461	0.355	0.062	0.061	1.04319	hedges	13.892	8.73183e-13	1.30067e-12	FDR correction BH	TRUE	0.0775545	One-way anova	0.873254
A0A087WTA8	DC	ET	-3.076	0.71	-0.745	2.427	FALSE	TRUE	-4.973	41.69	two-sided	1.182e-05	1309	-1.036	-2.331	-5.03154	hedges	13.892	8.73183e-13	1.30067e-12	FDR correction BH	TRUE	4.92738	One-way anova	3.31623e-05
A0A087WTA8	DC	DT	-3.076	0.71	-2.414	0.71	FALSE	TRUE	-2.5	12.32	two-sided	0.0274687	3.436	-0.916	-0.662	-1.58227	hedges	13.892	8.73183e-13	1.30067e-12	FDR correction BH	TRUE	1.56116	One-way anova	0.0445356
A0A087WTA8	DC	EC	-3.076	0.71	-1.354	0.86	FALSE	TRUE	-5.384	19.54	two-sided	3.08786e-05	860.305	-2.053	-1.722	-3.29893	hedges	13.892	8.73183e-13	1.30067e-12	FDR correction BH	TRUE	4.51034	One-way anova	9.68214e-05
A0A087WTA8	DC	Mel	-3.076	0.71	-1.013	0.659	FALSE	TRUE	-7.612	13.31	two-sided	3.32204e-06	651900	-2.995	-2.063	-4.17854	hedges	13.892	8.73183e-13	1.30067e-12	FDR correction BH	TRUE	5.4786	One-way anova	1.15989e-05
A0A087WTA8	MΦ	MC	-2.178	1.033	-3.137	1.017	FALSE	TRUE	3.102	28.45	two-sided	0.00430956	12.052	0.924	0.959	1.94396	hedges	13.892	8.73183e-13	1.30067e-12	FDR correction BH	TRUE	2.36557	One-way anova	0.00703301
A0A087WTA8	MΦ	ET	-2.178	1.033	-0.745	2.427	FALSE	TRUE	-2.985	49.98	two-sided	0.00437615	9.285	-0.669	-1.433	-2.70008	hedges	13.892	8.73183e-13	1.30067e-12	FDR correction BH	TRUE	2.35891	One-way anova	0.00685688
A0A087WTA8	MΦ	DT	-2.178	1.033	-2.414	0.71	FALSE	TRUE	0.831	21.54	two-sided	0.415177	0.392	0.283	0.236	1.17772	hedges	13.892	8.73183e-13	1.30067e-12	FDR correction BH	TRUE	0.381767	One-way anova	0.46743
A0A087WTA8	MΦ	EC	-2.178	1.033	-1.354	0.86	FALSE	TRUE	-2.452	30	two-sided	0.0202521	2.997	-0.845	-0.824	-1.77031	hedges	13.892	8.73183e-13	1.30067e-12	FDR correction BH	TRUE	1.69353	One-way anova	0.0321248
A0A087WTA8	MΦ	Mel	-2.178	1.033	-1.013	0.659	FALSE	TRUE	-4.017	22.87	two-sided	0.000544671	95.02	-1.387	-1.165	-2.24233	hedges	13.892	8.73183e-13	1.30067e-12	FDR correction BH	TRUE	3.26387	One-way anova	0.00120335
A0A087WTA8	MC	ET	-3.137	1.017	-0.745	2.427	FALSE	TRUE	-5.453	70	two-sided	7.02509e-07	18820	-1.271	-2.392	-5.24885	hedges	13.892	8.73183e-13	1.30067e-12	FDR correction BH	TRUE	6.15335	One-way anova	2.067e-06
A0A087WTA8	MC	DT	-3.137	1.017	-2.414	0.71	FALSE	TRUE	-3.495	70	two-sided	0.000827501	35.92	-0.815	-0.723	-1.65061	hedges	13.892	8.73183e-13	1.30067e-12	FDR correction BH	TRUE	3.08223	One-way anova	0.00156145
A0A087WTA8	MC	EC	-3.137	1.017	-1.354	0.86	FALSE	TRUE	-6.511	33.86	two-sided	1.91921e-07	265200	-1.805	-1.783	-3.44141	hedges	13.892	8.73183e-13	1.30067e-12	FDR correction BH	TRUE	6.71688	One-way anova	5.3717e-07
A0A087WTA8	MC	Mel	-3.137	1.017	-1.013	0.659	FALSE	TRUE	-9.886	58.78	two-sided	4.10548e-14	115100000000	-2.357	-2.124	-4.35901	hedges	13.892	8.73183e-13	1.30067e-12	FDR correction BH	TRUE	13.3866	One-way anova	3.22315e-13
A0A087WTA8	ET	DT	-0.745	2.427	-2.414	0.71	FALSE	TRUE	3.96	70	two-sided	0.000177817	134.68	0.923	1.669	3.17994	hedges	13.892	8.73183e-13	1.30067e-12	FDR correction BH	TRUE	3.75003	One-way anova	0.000505797
A0A087WTA8	ET	EC	-0.745	2.427	-1.354	0.86	FALSE	TRUE	1.329	48.53	two-sided	0.190018	0.602	0.288	0.609	1.5252	hedges	13.892	8.73183e-13	1.30067e-12	FDR correction BH	TRUE	0.721204	One-way anova	0.227534
A0A087WTA8	ET	Mel	-0.745	2.427	-1.013	0.659	FALSE	TRUE	0.629	42.14	two-sided	0.532543	0.312	0.138	0.268	1.20414	hedges	13.892	8.73183e-13	1.30067e-12	FDR correction BH	TRUE	0.273645	One-way anova	0.579051
A0A087WTA8	DT	EC	-2.414	0.71	-1.354	0.86	FALSE	TRUE	-4.321	24.5	two-sided	0.000224988	278.196	-1.378	-1.06	-2.08493	hedges	13.892	8.73183e-13	1.30067e-12	FDR correction BH	TRUE	3.64784	One-way anova	0.000455299
A0A087WTA8	DT	Mel	-2.414	0.71	-1.013	0.659	FALSE	TRUE	-7.909	54.13	two-sided	1.36148e-10	85280000	-2.006	-1.401	-2.64085	hedges	13.892	8.73183e-13	1.30067e-12	FDR correction BH	TRUE	9.86599	One-way anova	7.38472e-10
A0A087WTA8	EC	Mel	-1.354	0.86	-1.013	0.659	FALSE	TRUE	-1.352	26.11	two-sided	0.187821	0.639	-0.45	-0.341	-1.26663	hedges	13.892	8.73183e-13	1.30067e-12	FDR correction BH	TRUE	0.726257	One-way anova	0.254534
A0A087WTC6	DC	MΦ	-3.013	0.654	-3.138	0.456	FALSE	TRUE	0.51	12.47	two-sided	0.619238	0.416	0.227	0.125	1.09051	hedges	8.748	2.73503e-08	3.41391e-08	FDR correction BH	TRUE	0.208143	One-way anova	0.685519
A0A087WTC6	DC	MC	-3.013	0.654	-3.538	0.284	FALSE	TRUE	2.354	8.76	two-sided	0.0437176	2.669	1.355	0.525	1.43893	hedges	8.748	2.73503e-08	3.41391e-08	FDR correction BH	TRUE	1.35934	One-way anova	0.0691332
A0A087WTC6	DC	ET	-3.013	0.654	-3.369	0.357	FALSE	TRUE	1.576	9.22	two-sided	0.148657	0.878	0.818	0.356	1.27987	hedges	8.748	2.73503e-08	3.41391e-08	FDR correction BH	TRUE	0.827814	One-way anova	0.197122
A0A087WTC6	DC	DT	-3.013	0.654	-2.972	0.557	FALSE	TRUE	-0.171	11.08	two-sided	0.867624	0.353	-0.069	-0.041	-1.02883	hedges	8.748	2.73503e-08	3.41391e-08	FDR correction BH	TRUE	0.0616683	One-way anova	0.893184
A0A087WTC6	DC	EC	-3.013	0.654	-3.548	0.252	FALSE	TRUE	2.357	9.36	two-sided	0.0417898	2.495	1.186	0.535	1.44894	hedges	8.748	2.73503e-08	3.41391e-08	FDR correction BH	TRUE	1.37893	One-way anova	0.0652058
A0A087WTC6	DC	Mel	-3.013	0.654	-3.26	0.146	FALSE	TRUE	1.126	8.29	two-sided	0.291887	0.574	0.69	0.247	1.18674	hedges	8.748	2.73503e-08	3.41391e-08	FDR correction BH	TRUE	0.534785	One-way anova	0.356057
A0A087WTC6	MΦ	MC	-3.138	0.456	-3.538	0.284	FALSE	TRUE	3.241	20.34	two-sided	0.00403023	16.598	1.144	0.4	1.31951	hedges	8.748	2.73503e-08	3.41391e-08	FDR correction BH	TRUE	2.39467	One-way anova	0.0066034
A0A087WTC6	MΦ	ET	-3.138	0.456	-3.369	0.357	FALSE	TRUE	1.795	23.53	two-sided	0.0854456	1.069	0.584	0.231	1.17365	hedges	8.748	2.73503e-08	3.41391e-08	FDR correction BH	TRUE	1.06831	One-way anova	0.109723
A0A087WTC6	MΦ	DT	-3.138	0.456	-2.972	0.557	FALSE	TRUE	-1.128	34.9	two-sided	0.266952	0.494	-0.309	-0.166	-1.12194	hedges	8.748	2.73503e-08	3.41391e-08	FDR correction BH	TRUE	0.573567	One-way anova	0.315426
A0A087WTC6	MΦ	EC	-3.138	0.456	-3.548	0.252	FALSE	TRUE	3.145	30	two-sided	0.00372703	10.827	1.084	0.41	1.32869	hedges	8.748	2.73503e-08	3.41391e-08	FDR correction BH	TRUE	2.42864	One-way anova	0.00670457
A0A087WTC6	MΦ	Mel	-3.138	0.456	-3.26	0.146	FALSE	TRUE	1.039	16.99	two-sided	0.313423	0.477	0.393	0.122	1.08824	hedges	8.748	2.73503e-08	3.41391e-08	FDR correction BH	TRUE	0.503869	One-way anova	0.376126
A0A087WTC6	MC	ET	-3.538	0.284	-3.369	0.357	FALSE	TRUE	-2.226	70	two-sided	0.0292449	1.967	-0.519	-0.169	-1.12428	hedges	8.748	2.73503e-08	3.41391e-08	FDR correction BH	TRUE	1.53395	One-way anova	0.0440093
A0A087WTC6	MC	DT	-3.538	0.284	-2.972	0.557	FALSE	TRUE	-5.433	70	two-sided	7.58462e-07	17550	-1.267	-0.566	-1.48041	hedges	8.748	2.73503e-08	3.41391e-08	FDR correction BH	TRUE	6.12007	One-way anova	2.15967e-06
A0A087WTC6	MC	EC	-3.538	0.284	-3.548	0.252	FALSE	TRUE	0.123	32.26	two-sided	0.902718	0.299	0.035	0.01	1.00696	hedges	8.748	2.73503e-08	3.41391e-08	FDR correction BH	TRUE	0.0444478	One-way anova	0.916105
A0A087WTC6	MC	Mel	-3.538	0.284	-3.26	0.146	FALSE	TRUE	-4.999	55.1	two-sided	6.18388e-06	2878	-1.155	-0.278	-1.21251	hedges	8.748	2.73503e-08	3.41391e-08	FDR correction BH	TRUE	5.20874	One-way anova	1.60095e-05
A0A087WTC6	ET	DT	-3.369	0.357	-2.972	0.557	FALSE	TRUE	-3.599	70	two-sided	0.000591815	47.789	-0.839	-0.397	-1.31677	hedges	8.748	2.73503e-08	3.41391e-08	FDR correction BH	TRUE	3.22781	One-way anova	0.00149171
A0A087WTC6	ET	EC	-3.369	0.357	-3.548	0.252	FALSE	TRUE	2.064	40.04	two-sided	0.0455526	1.6	0.535	0.179	1.1321	hedges	8.748	2.73503e-08	3.41391e-08	FDR correction BH	TRUE	1.34149	One-way anova	0.0611338
A0A087WTC6	ET	Mel	-3.369	0.357	-3.26	0.146	FALSE	TRUE	-1.639	49.69	two-sided	0.10749	0.806	-0.369	-0.109	-1.07848	hedges	8.748	2.73503e-08	3.41391e-08	FDR correction BH	TRUE	0.968631	One-way anova	0.13696
A0A087WTC6	DT	EC	-2.972	0.557	-3.548	0.252	FALSE	TRUE	5.131	49.94	two-sided	4.72581e-06	3112.03	1.167	0.576	1.49071	hedges	8.748	2.73503e-08	3.41391e-08	FDR correction BH	TRUE	5.32552	One-way anova	1.16752e-05
A0A087WTC6	DT	Mel	-2.972	0.557	-3.26	0.146	FALSE	TRUE	2.962	41.67	two-sided	0.0050364	9.088	0.648	0.288	1.22095	hedges	8.748	2.73503e-08	3.41391e-08	FDR correction BH	TRUE	2.29788	One-way anova	0.00880352
A0A087WTC6	EC	Mel	-3.548	0.252	-3.26	0.146	FALSE	TRUE	-4.14	21.51	two-sided	0.000445573	130.065	-1.455	-0.288	-1.22095	hedges	8.748	2.73503e-08	3.41391e-08	FDR correction BH	TRUE	3.35108	One-way anova	0.0013003
A0A087WTH3	DC	MΦ	-3.659	0.543	-3.654	0.846	FALSE	TRUE	-0.017	22.45	two-sided	0.986888	0.379	-0.006	-0.005	-1.00347	hedges	6.821	1.73408e-06	2.01446e-06	FDR correction BH	TRUE	0.0057321	One-way anova	0.990265
A0A087WTH3	DC	MC	-3.659	0.543	-3.721	0.729	FALSE	TRUE	0.287	16.1	two-sided	0.777885	0.361	0.088	0.062	1.04391	hedges	6.821	1.73408e-06	2.01446e-06	FDR correction BH	TRUE	0.109085	One-way anova	0.824789
A0A087WTH3	DC	ET	-3.659	0.543	-3.671	0.558	FALSE	TRUE	0.062	12.59	two-sided	0.951194	0.35	0.022	0.012	1.00835	hedges	6.821	1.73408e-06	2.01446e-06	FDR correction BH	TRUE	0.0217309	One-way anova	0.959873
A0A087WTH3	DC	DT	-3.659	0.543	-3.067	0.609	FALSE	TRUE	-2.853	13.53	two-sided	0.0131241	6.699	-0.973	-0.592	-1.50733	hedges	6.821	1.73408e-06	2.01446e-06	FDR correction BH	TRUE	1.88193	One-way anova	0.0227422
A0A087WTH3	DC	EC	-3.659	0.543	-2.877	0.675	FALSE	TRUE	-3.161	19.94	two-sided	0.00492383	9.505	-1.196	-0.782	-1.71951	hedges	6.821	1.73408e-06	2.01446e-06	FDR correction BH	TRUE	2.3077	One-way anova	0.00965024
A0A087WTH3	DC	Mel	-3.659	0.543	-3.418	0.354	FALSE	TRUE	-1.24	10.56	two-sided	0.241891	0.633	-0.574	-0.241	-1.18181	hedges	6.821	1.73408e-06	2.01446e-06	FDR correction BH	TRUE	0.61638	One-way anova	0.30313
A0A087WTH3	MΦ	MC	-3.654	0.846	-3.721	0.729	FALSE	TRUE	0.275	25.35	two-sided	0.78537	0.306	0.086	0.067	1.04754	hedges	6.821	1.73408e-06	2.01446e-06	FDR correction BH	TRUE	0.104926	One-way anova	0.813607
A0A087WTH3	MΦ	ET	-3.654	0.846	-3.671	0.558	FALSE	TRUE	0.075	21.03	two-sided	0.940936	0.297	0.026	0.017	1.01185	hedges	6.821	1.73408e-06	2.01446e-06	FDR correction BH	TRUE	0.0264398	One-way anova	0.95277
A0A087WTH3	MΦ	DT	-3.654	0.846	-3.067	0.609	FALSE	TRUE	-2.503	22.21	two-sided	0.0201412	3.453	-0.84	-0.587	-1.50212	hedges	6.821	1.73408e-06	2.01446e-06	FDR correction BH	TRUE	1.69591	One-way anova	0.0293141
A0A087WTH3	MΦ	EC	-3.654	0.846	-2.877	0.675	FALSE	TRUE	-2.873	30	two-sided	0.00739082	6.372	-0.99	-0.777	-1.71356	hedges	6.821	1.73408e-06	2.01446e-06	FDR correction BH	TRUE	2.13131	One-way anova	0.0126682
A0A087WTH3	MΦ	Mel	-3.654	0.846	-3.418	0.354	FALSE	TRUE	-1.059	18.41	two-sided	0.303249	0.485	-0.39	-0.236	-1.17772	hedges	6.821	1.73408e-06	2.01446e-06	FDR correction BH	TRUE	0.518201	One-way anova	0.36568
A0A087WTH3	MC	ET	-3.721	0.729	-3.671	0.558	FALSE	TRUE	-0.325	70	two-sided	0.745845	0.254	-0.076	-0.05	-1.03526	hedges	6.821	1.73408e-06	2.01446e-06	FDR correction BH	TRUE	0.127352	One-way anova	0.786648
A0A087WTH3	MC	DT	-3.721	0.729	-3.067	0.609	FALSE	TRUE	-4.133	70	two-sided	9.79399e-05	226.55	-0.964	-0.654	-1.57352	hedges	6.821	1.73408e-06	2.01446e-06	FDR correction BH	TRUE	4.00904	One-way anova	0.00021016
A0A087WTH3	MC	EC	-3.721	0.729	-2.877	0.675	FALSE	TRUE	-4.061	31.01	two-sided	0.00030794	134.764	-1.166	-0.844	-1.79502	hedges	6.821	1.73408e-06	2.01446e-06	FDR correction BH	TRUE	3.51153	One-way anova	0.000590842
A0A087WTH3	MC	Mel	-3.721	0.729	-3.418	0.354	FALSE	TRUE	-2.157	53.79	two-sided	0.0355311	1.791	-0.495	-0.303	-1.23371	hedges	6.821	1.73408e-06	2.01446e-06	FDR correction BH	TRUE	1.44939	One-way anova	0.0500397
A0A087WTH3	ET	DT	-3.671	0.558	-3.067	0.609	FALSE	TRUE	-4.39	70	two-sided	3.9338e-05	505.329	-1.024	-0.604	-1.51992	hedges	6.821	1.73408e-06	2.01446e-06	FDR correction BH	TRUE	4.40519	One-way anova	0.000128141
A0A087WTH3	ET	EC	-3.671	0.558	-2.877	0.675	FALSE	TRUE	-4.124	24.54	two-sided	0.000371496	160.114	-1.314	-0.794	-1.73388	hedges	6.821	1.73408e-06	2.01446e-06	FDR correction BH	TRUE	3.43005	One-way anova	0.000681118
A0A087WTH3	ET	Mel	-3.671	0.558	-3.418	0.354	FALSE	TRUE	-2.168	58.62	two-sided	0.0342699	1.826	-0.515	-0.253	-1.19168	hedges	6.821	1.73408e-06	2.01446e-06	FDR correction BH	TRUE	1.46509	One-way anova	0.047902
A0A087WTH3	DT	EC	-3.067	0.609	-2.877	0.675	FALSE	TRUE	-0.966	26.34	two-sided	0.342918	0.432	-0.298	-0.19	-1.14076	hedges	6.821	1.73408e-06	2.01446e-06	FDR correction BH	TRUE	0.46481	One-way anova	0.399836
A0A087WTH3	DT	Mel	-3.067	0.609	-3.418	0.354	FALSE	TRUE	2.835	57.51	two-sided	0.00631219	6.841	0.665	0.351	1.27544	hedges	6.821	1.73408e-06	2.01446e-06	FDR correction BH	TRUE	2.19982	One-way anova	0.0108398
A0A087WTH3	EC	Mel	-2.877	0.675	-3.418	0.354	FALSE	TRUE	2.957	20.36	two-sided	0.00769738	8.165	1.056	0.541	1.45498	hedges	6.821	1.73408e-06	2.01446e-06	FDR correction BH	TRUE	2.11366	One-way anova	0.0159906
A0A087WTJ2	DC	MΦ	-1.748	1.175	1.558	0.095	FALSE	TRUE	-8.428	8.06	two-sided	2.86689e-05	434400	-4.587	-3.306	-9.8902	hedges	351.086	6.38027e-92	3.82443e-90	FDR correction BH	TRUE	4.54259	One-way anova	0.000100311
A0A087WTJ2	DC	MC	-1.748	1.175	-1.114	0.531	FALSE	TRUE	-1.578	8.83	two-sided	0.149652	0.881	-0.893	-0.634	-1.55186	hedges	351.086	6.38027e-92	3.82443e-90	FDR correction BH	TRUE	0.824919	One-way anova	0.204584
A0A087WTJ2	DC	ET	-1.748	1.175	0.404	0.414	FALSE	TRUE	-5.412	8.5	two-sided	0.000517824	4687.09	-3.359	-2.152	-4.44443	hedges	351.086	6.38027e-92	3.82443e-90	FDR correction BH	TRUE	3.28582	One-way anova	0.00114496
A0A087WTJ2	DC	DT	-1.748	1.175	0.708	0.368	FALSE	TRUE	-6.197	8.4	two-sided	0.000213171	49340	-3.985	-2.456	-5.48693	hedges	351.086	6.38027e-92	3.82443e-90	FDR correction BH	TRUE	3.67127	One-way anova	0.000516999
A0A087WTJ2	DC	EC	-1.748	1.175	3.09	0.019	FALSE	TRUE	-12.355	8	two-sided	1.71185e-06	365100000	-6.752	-4.838	-28.6011	hedges	351.086	6.38027e-92	3.82443e-90	FDR correction BH	TRUE	5.76653	One-way anova	6.85074e-06
A0A087WTJ2	DC	Mel	-1.748	1.175	-2.984	0.598	FALSE	TRUE	3.019	9.53	two-sided	0.0136071	8.492	1.541	1.236	2.35545	hedges	351.086	6.38027e-92	3.82443e-90	FDR correction BH	TRUE	1.86623	One-way anova	0.0237546
A0A087WTJ2	MΦ	MC	1.558	0.095	-1.114	0.531	FALSE	TRUE	29.182	39.73	two-sided	1.88093e-28	2.399e+29	5.887	2.672	6.37312	hedges	351.086	6.38027e-92	3.82443e-90	FDR correction BH	TRUE	27.7256	One-way anova	4.8119e-27
A0A087WTJ2	MΦ	ET	1.558	0.095	0.404	0.414	FALSE	TRUE	15.825	42.37	two-sided	2.15225e-19	5.461e+17	3.247	1.154	2.2253	hedges	351.086	6.38027e-92	3.82443e-90	FDR correction BH	TRUE	18.6671	One-way anova	1.63802e-18
A0A087WTJ2	MΦ	DT	1.558	0.095	0.708	0.368	FALSE	TRUE	12.936	43.96	two-sided	1.37662e-16	211600000000000	2.683	0.85	1.8025	hedges	351.086	6.38027e-92	3.82443e-90	FDR correction BH	TRUE	15.8612	One-way anova	7.29813e-16
A0A087WTJ2	MΦ	EC	1.558	0.095	3.09	0.019	FALSE	TRUE	-63.377	30	two-sided	1.62838e-33	4.248e+29	-21.842	-1.532	-2.89186	hedges	351.086	6.38027e-92	3.82443e-90	FDR correction BH	TRUE	32.7882	One-way anova	7.42902e-31
A0A087WTJ2	MΦ	Mel	1.558	0.095	-2.984	0.598	FALSE	TRUE	37.267	25.86	two-sided	5.28192e-24	2.433e+28	9.425	4.542	23.2958	hedges	351.086	6.38027e-92	3.82443e-90	FDR correction BH	TRUE	23.2772	One-way anova	1.87771e-22
A0A087WTJ2	MC	ET	-1.114	0.531	0.404	0.414	FALSE	TRUE	-13.534	70	two-sided	3.19694e-21	8.465e+17	-3.156	-1.518	-2.86394	hedges	351.086	6.38027e-92	3.82443e-90	FDR correction BH	TRUE	20.4953	One-way anova	3.13659e-20
A0A087WTJ2	MC	DT	-1.114	0.531	0.708	0.368	FALSE	TRUE	-16.937	70	two-sided	1.83696e-26	1.075e+23	-3.949	-1.822	-3.53571	hedges	351.086	6.38027e-92	3.82443e-90	FDR correction BH	TRUE	25.7359	One-way anova	3.2511e-25
A0A087WTJ2	MC	EC	-1.114	0.531	3.09	0.019	FALSE	TRUE	-47.461	35.2	two-sided	1.66283e-33	2.196e+39	-9.323	-4.204	-18.4302	hedges	351.086	6.38027e-92	3.82443e-90	FDR correction BH	TRUE	32.7792	One-way anova	7.89318e-32
A0A087WTJ2	MC	Mel	-1.114	0.531	-2.984	0.598	FALSE	TRUE	12.57	47.68	two-sided	9.56427e-17	1259000000000000	3.302	1.87	3.65533	hedges	351.086	6.38027e-92	3.82443e-90	FDR correction BH	TRUE	16.0193	One-way anova	9.9546e-16
A0A087WTJ2	ET	DT	0.404	0.414	0.708	0.368	FALSE	TRUE	-3.299	70	two-sided	0.00152809	21.395	-0.769	-0.304	-1.23456	hedges	351.086	6.38027e-92	3.82443e-90	FDR correction BH	TRUE	2.81585	One-way anova	0.00349936
A0A087WTJ2	ET	EC	0.404	0.414	3.09	0.019	FALSE	TRUE	-38.847	35.33	two-sided	1.40135e-30	1.576e+35	-7.637	-2.686	-6.43527	hedges	351.086	6.38027e-92	3.82443e-90	FDR correction BH	TRUE	29.8535	One-way anova	5.87138e-29
A0A087WTJ2	ET	Mel	0.404	0.414	-2.984	0.598	FALSE	TRUE	24.544	39.63	two-sided	1.40067e-25	1.117e+29	6.73	3.388	10.4686	hedges	351.086	6.38027e-92	3.82443e-90	FDR correction BH	TRUE	24.8537	One-way anova	4.42395e-24
A0A087WTJ2	DT	EC	0.708	0.368	3.09	0.019	FALSE	TRUE	-38.755	35.42	two-sided	1.34272e-30	1.408e+35	-7.622	-2.382	-5.21259	hedges	351.086	6.38027e-92	3.82443e-90	FDR correction BH	TRUE	29.872	One-way anova	4.87896e-29
A0A087WTJ2	DT	Mel	0.708	0.368	-2.984	0.598	FALSE	TRUE	27.483	36.54	two-sided	5.27395e-26	4.579e+31	7.675	3.692	12.9242	hedges	351.086	6.38027e-92	3.82443e-90	FDR correction BH	TRUE	25.2779	One-way anova	1.52499e-24
A0A087WTJ2	EC	Mel	3.09	0.019	-2.984	0.598	FALSE	TRUE	50.766	24.08	two-sided	5.34509e-26	2.387e+33	12.698	6.074	67.3684	hedges	351.086	6.38027e-92	3.82443e-90	FDR correction BH	TRUE	25.272	One-way anova	5.28842e-24
A0A087WTM5	DC	MΦ	-3.685	0.181	-3.281	0.633	FALSE	TRUE	-2.384	18.92	two-sided	0.0277545	2.598	-0.748	-0.404	-1.32317	hedges	2.429	0.0281201	0.0286008	FDR correction BH	TRUE	1.55667	One-way anova	0.0465696
A0A087WTM5	DC	MC	-3.685	0.181	-3.353	0.622	FALSE	TRUE	-2.771	41.77	two-sided	0.00830354	5.696	-0.576	-0.332	-1.25876	hedges	2.429	0.0281201	0.0286008	FDR correction BH	TRUE	2.08074	One-way anova	0.0155753
A0A087WTM5	DC	ET	-3.685	0.181	-3.32	1.094	FALSE	TRUE	-1.901	40.93	two-sided	0.0644224	1.328	-0.362	-0.365	-1.28788	hedges	2.429	0.0281201	0.0286008	FDR correction BH	TRUE	1.19096	One-way anova	0.0936846
A0A087WTM5	DC	DT	-3.685	0.181	-3.295	0.553	FALSE	TRUE	-3.54	39.62	two-sided	0.00103887	29.984	-0.759	-0.39	-1.31039	hedges	2.429	0.0281201	0.0286008	FDR correction BH	TRUE	2.98344	One-way anova	0.00224387
A0A087WTM5	DC	EC	-3.685	0.181	-3.358	0.258	FALSE	TRUE	-3.704	21.67	two-sided	0.00126385	26.461	-1.351	-0.327	-1.2544	hedges	2.429	0.0281201	0.0286008	FDR correction BH	TRUE	2.8983	One-way anova	0.00284662
A0A087WTM5	DC	Mel	-3.685	0.181	-2.844	0.272	FALSE	TRUE	-10.351	21.56	two-sided	7.95012e-10	474400000	-3.253	-0.841	-1.79129	hedges	2.429	0.0281201	0.0286008	FDR correction BH	TRUE	9.09963	One-way anova	5.32516e-09
A0A087WTM5	MΦ	MC	-3.281	0.633	-3.353	0.622	FALSE	TRUE	0.378	28.38	two-sided	0.708169	0.314	0.113	0.072	1.05117	hedges	2.429	0.0281201	0.0286008	FDR correction BH	TRUE	0.149863	One-way anova	0.745957
A0A087WTM5	MΦ	ET	-3.281	0.633	-3.32	1.094	FALSE	TRUE	0.16	46.3	two-sided	0.873203	0.3	0.039	0.039	1.0274	hedges	2.429	0.0281201	0.0286008	FDR correction BH	TRUE	0.0588847	One-way anova	0.896119
A0A087WTM5	MΦ	DT	-3.281	0.633	-3.295	0.553	FALSE	TRUE	0.076	25.64	two-sided	0.940396	0.297	0.024	0.014	1.00975	hedges	2.429	0.0281201	0.0286008	FDR correction BH	TRUE	0.026689	One-way anova	0.950583
A0A087WTM5	MΦ	EC	-3.281	0.633	-3.358	0.258	FALSE	TRUE	0.448	30	two-sided	0.657279	0.363	0.154	0.077	1.05482	hedges	2.429	0.0281201	0.0286008	FDR correction BH	TRUE	0.18225	One-way anova	0.709181
A0A087WTM5	MΦ	Mel	-3.281	0.633	-2.844	0.272	FALSE	TRUE	-2.61	18.59	two-sided	0.017412	4.112	-0.959	-0.437	-1.35379	hedges	2.429	0.0281201	0.0286008	FDR correction BH	TRUE	1.75915	One-way anova	0.0283707
A0A087WTM5	MC	ET	-3.353	0.622	-3.32	1.094	FALSE	TRUE	-0.156	70	two-sided	0.876259	0.246	-0.036	-0.033	-1.02314	hedges	2.429	0.0281201	0.0286008	FDR correction BH	TRUE	0.0573674	One-way anova	0.901961
A0A087WTM5	MC	DT	-3.353	0.622	-3.295	0.553	FALSE	TRUE	-0.416	70	two-sided	0.67867	0.262	-0.097	-0.058	-1.04102	hedges	2.429	0.0281201	0.0286008	FDR correction BH	TRUE	0.168341	One-way anova	0.719871
A0A087WTM5	MC	EC	-3.353	0.622	-3.358	0.258	FALSE	TRUE	0.042	49.9	two-sided	0.967033	0.297	0.009	0.005	1.00347	hedges	2.429	0.0281201	0.0286008	FDR correction BH	TRUE	0.0145587	One-way anova	0.9726
A0A087WTM5	MC	Mel	-3.353	0.622	-2.844	0.272	FALSE	TRUE	-4.343	51.27	two-sided	6.63935e-05	366.286	-0.985	-0.509	-1.42306	hedges	2.429	0.0281201	0.0286008	FDR correction BH	TRUE	4.17787	One-way anova	0.000146212
A0A087WTM5	ET	DT	-3.32	1.094	-3.295	0.553	FALSE	TRUE	-0.122	70	two-sided	0.903283	0.245	-0.028	-0.025	-1.01748	hedges	2.429	0.0281201	0.0286008	FDR correction BH	TRUE	0.0441761	One-way anova	0.923798
A0A087WTM5	ET	EC	-3.32	1.094	-3.358	0.258	FALSE	TRUE	0.196	42.76	two-sided	0.845798	0.301	0.04	0.038	1.02669	hedges	2.429	0.0281201	0.0286008	FDR correction BH	TRUE	0.0727332	One-way anova	0.867887
A0A087WTM5	ET	Mel	-3.32	1.094	-2.844	0.272	FALSE	TRUE	-2.499	41.03	two-sided	0.0165475	3.385	-0.546	-0.476	-1.39088	hedges	2.429	0.0281201	0.0286008	FDR correction BH	TRUE	1.78127	One-way anova	0.0244844
A0A087WTM5	DT	EC	-3.295	0.553	-3.358	0.258	FALSE	TRUE	0.558	49.8	two-sided	0.579509	0.336	0.128	0.063	1.04464	hedges	2.429	0.0281201	0.0286008	FDR correction BH	TRUE	0.23694	One-way anova	0.632583
A0A087WTM5	DT	Mel	-3.295	0.553	-2.844	0.272	FALSE	TRUE	-4.21	54.06	two-sided	9.69976e-05	246.293	-0.967	-0.451	-1.36699	hedges	2.429	0.0281201	0.0286008	FDR correction BH	TRUE	4.01324	One-way anova	0.000225203
A0A087WTM5	EC	Mel	-3.358	0.258	-2.844	0.272	FALSE	TRUE	-6.081	33.35	two-sided	7.29499e-07	28370	-1.887	-0.514	-1.428	hedges	2.429	0.0281201	0.0286008	FDR correction BH	TRUE	6.13698	One-way anova	3.74181e-06
A0A087WTQ6	DC	MΦ	-3.377	0.66	-3.161	0.59	FALSE	TRUE	-0.813	15.19	two-sided	0.428874	0.48	-0.338	-0.216	-1.16151	hedges	8.374	6.04619e-08	7.45068e-08	FDR correction BH	TRUE	0.36767	One-way anova	0.505451
A0A087WTQ6	DC	MC	-3.377	0.66	-3.851	0.695	FALSE	TRUE	1.911	12.83	two-sided	0.0786451	1.347	0.678	0.474	1.38896	hedges	8.374	6.04619e-08	7.45068e-08	FDR correction BH	TRUE	1.10433	One-way anova	0.116387
A0A087WTQ6	DC	ET	-3.377	0.66	-3.945	0.737	FALSE	TRUE	2.256	13.47	two-sided	0.0412998	2.267	0.772	0.568	1.48247	hedges	8.374	6.04619e-08	7.45068e-08	FDR correction BH	TRUE	1.38405	One-way anova	0.0630984
A0A087WTQ6	DC	DT	-3.377	0.66	-3.16	0.499	FALSE	TRUE	-0.922	10.4	two-sided	0.377435	0.48	-0.4	-0.217	-1.16231	hedges	8.374	6.04619e-08	7.45068e-08	FDR correction BH	TRUE	0.423158	One-way anova	0.447839
A0A087WTQ6	DC	EC	-3.377	0.66	-3.216	0.395	FALSE	TRUE	-0.665	11.31	two-sided	0.519486	0.444	-0.308	-0.161	-1.11806	hedges	8.374	6.04619e-08	7.45068e-08	FDR correction BH	TRUE	0.284426	One-way anova	0.586942
A0A087WTQ6	DC	Mel	-3.377	0.66	-3.306	0.664	FALSE	TRUE	-0.276	14.27	two-sided	0.786141	0.371	-0.105	-0.071	-1.05044	hedges	8.374	6.04619e-08	7.45068e-08	FDR correction BH	TRUE	0.1045	One-way anova	0.823968
A0A087WTQ6	MΦ	MC	-3.161	0.59	-3.851	0.695	FALSE	TRUE	3.678	33.67	two-sided	0.00081419	48.644	1.022	0.69	1.61328	hedges	8.374	6.04619e-08	7.45068e-08	FDR correction BH	TRUE	3.08927	One-way anova	0.0014698
A0A087WTQ6	MΦ	ET	-3.161	0.59	-3.945	0.737	FALSE	TRUE	4.079	35.63	two-sided	0.000242189	141.702	1.108	0.784	1.7219	hedges	8.374	6.04619e-08	7.45068e-08	FDR correction BH	TRUE	3.61585	One-way anova	0.000438074
A0A087WTQ6	MΦ	DT	-3.161	0.59	-3.16	0.499	FALSE	TRUE	-0.009	24.95	two-sided	0.993211	0.297	-0.003	-0.001	-1.00069	hedges	8.374	6.04619e-08	7.45068e-08	FDR correction BH	TRUE	0.00295841	One-way anova	0.994301
A0A087WTQ6	MΦ	EC	-3.161	0.59	-3.216	0.395	FALSE	TRUE	0.31	30	two-sided	0.758938	0.349	0.107	0.055	1.03886	hedges	8.374	6.04619e-08	7.45068e-08	FDR correction BH	TRUE	0.119794	One-way anova	0.801698
A0A087WTQ6	MΦ	Mel	-3.161	0.59	-3.306	0.664	FALSE	TRUE	0.726	34.85	two-sided	0.472549	0.384	0.222	0.145	1.10573	hedges	8.374	6.04619e-08	7.45068e-08	FDR correction BH	TRUE	0.325553	One-way anova	0.537401
A0A087WTQ6	MC	ET	-3.851	0.695	-3.945	0.737	FALSE	TRUE	0.553	70	two-sided	0.582328	0.277	0.129	0.094	1.06733	hedges	8.374	6.04619e-08	7.45068e-08	FDR correction BH	TRUE	0.234832	One-way anova	0.636931
A0A087WTQ6	MC	DT	-3.851	0.695	-3.16	0.499	FALSE	TRUE	-4.851	70	two-sided	7.17334e-06	2300.64	-1.131	-0.691	-1.6144	hedges	8.374	6.04619e-08	7.45068e-08	FDR correction BH	TRUE	5.14428	One-way anova	1.79618e-05
A0A087WTQ6	MC	EC	-3.851	0.695	-3.216	0.395	FALSE	TRUE	-4.172	46.73	two-sided	0.000129876	183.196	-1.008	-0.635	-1.55294	hedges	8.374	6.04619e-08	7.45068e-08	FDR correction BH	TRUE	3.88647	One-way anova	0.000262565
A0A087WTQ6	MC	Mel	-3.851	0.695	-3.306	0.664	FALSE	TRUE	-3.097	53.24	two-sided	0.00311591	12.462	-0.789	-0.545	-1.45902	hedges	8.374	6.04619e-08	7.45068e-08	FDR correction BH	TRUE	2.50642	One-way anova	0.00523375
A0A087WTQ6	ET	DT	-3.945	0.737	-3.16	0.499	FALSE	TRUE	-5.292	70	two-sided	1.31756e-06	10620	-1.234	-0.785	-1.72309	hedges	8.374	6.04619e-08	7.45068e-08	FDR correction BH	TRUE	5.88023	One-way anova	5.86756e-06
A0A087WTQ6	ET	EC	-3.945	0.737	-3.216	0.395	FALSE	TRUE	-4.622	48.02	two-sided	2.88442e-05	665.542	-1.098	-0.729	-1.65749	hedges	8.374	6.04619e-08	7.45068e-08	FDR correction BH	TRUE	4.53994	One-way anova	6.18456e-05
A0A087WTQ6	ET	Mel	-3.945	0.737	-3.306	0.664	FALSE	TRUE	-3.533	55	two-sided	0.000841563	37.015	-0.891	-0.639	-1.55725	hedges	8.374	6.04619e-08	7.45068e-08	FDR correction BH	TRUE	3.07491	One-way anova	0.00155197
A0A087WTQ6	DT	EC	-3.16	0.499	-3.216	0.395	FALSE	TRUE	0.437	36.03	two-sided	0.664476	0.32	0.118	0.056	1.03958	hedges	8.374	6.04619e-08	7.45068e-08	FDR correction BH	TRUE	0.177521	One-way anova	0.711895
A0A087WTQ6	DT	Mel	-3.16	0.499	-3.306	0.664	FALSE	TRUE	0.93	42.05	two-sided	0.357888	0.379	0.251	0.146	1.1065	hedges	8.374	6.04619e-08	7.45068e-08	FDR correction BH	TRUE	0.446253	One-way anova	0.420042
A0A087WTQ6	EC	Mel	-3.216	0.395	-3.306	0.664	FALSE	TRUE	0.539	38.87	two-sided	0.593012	0.35	0.152	0.09	1.06437	hedges	8.374	6.04619e-08	7.45068e-08	FDR correction BH	TRUE	0.226936	One-way anova	0.664006
A0A087WTT2	DC	MΦ	1.192	0.112	-0.913	1.811	FALSE	TRUE	4.635	15.2	two-sided	0.000313102	176.257	1.391	2.105	4.30198	hedges	26.627	4.03298e-22	8.50947e-22	FDR correction BH	TRUE	3.50431	One-way anova	0.000849419
A0A087WTT2	DC	MC	1.192	0.112	0.555	0.336	FALSE	TRUE	9.472	39.1	two-sided	1.13424e-11	1004000000	2.042	0.637	1.55509	hedges	26.627	4.03298e-22	8.50947e-22	FDR correction BH	TRUE	10.9453	One-way anova	7.98144e-11
A0A087WTT2	DC	ET	1.192	0.112	-2.604	1.647	FALSE	TRUE	13.698	36.26	two-sided	6.64231e-16	91890000000000	2.508	3.796	13.8902	hedges	26.627	4.03298e-22	8.50947e-22	FDR correction BH	TRUE	15.1777	One-way anova	7.89387e-15
A0A087WTT2	DC	DT	1.192	0.112	-0.146	0.592	FALSE	TRUE	12.683	41.99	two-sided	5.94884e-16	7093000000000	2.452	1.338	2.52801	hedges	26.627	4.03298e-22	8.50947e-22	FDR correction BH	TRUE	15.2256	One-way anova	7.20529e-15
A0A087WTT2	DC	EC	1.192	0.112	0.532	0.349	FALSE	TRUE	6.953	19.76	two-sided	1.01254e-06	23180	2.205	0.66	1.58008	hedges	26.627	4.03298e-22	8.50947e-22	FDR correction BH	TRUE	5.99459	One-way anova	4.2532e-06
A0A087WTT2	DC	Mel	1.192	0.112	-0.496	2.025	FALSE	TRUE	4.15	24.41	two-sided	0.000350075	99.241	0.939	1.688	3.2221	hedges	26.627	4.03298e-22	8.50947e-22	FDR correction BH	TRUE	3.45584	One-way anova	0.000855599
A0A087WTT2	MΦ	MC	-0.913	1.811	0.555	0.336	FALSE	TRUE	-3.218	15.46	two-sided	0.00556862	15.725	-1.402	-1.468	-2.76638	hedges	26.627	4.03298e-22	8.50947e-22	FDR correction BH	TRUE	2.25425	One-way anova	0.00888642
A0A087WTT2	MΦ	ET	-0.913	1.811	-2.604	1.647	FALSE	TRUE	3.193	26.53	two-sided	0.00360818	14.848	0.981	1.691	3.2288	hedges	26.627	4.03298e-22	8.50947e-22	FDR correction BH	TRUE	2.44271	One-way anova	0.00570583
A0A087WTT2	MΦ	DT	-0.913	1.811	-0.146	0.592	FALSE	TRUE	-1.655	16.44	two-sided	0.116802	0.884	-0.681	-0.767	-1.70173	hedges	26.627	4.03298e-22	8.50947e-22	FDR correction BH	TRUE	0.932549	One-way anova	0.14908
A0A087WTT2	MΦ	EC	-0.913	1.811	0.532	0.349	FALSE	TRUE	-3.134	30	two-sided	0.00383822	10.58	-1.08	-1.445	-2.72263	hedges	26.627	4.03298e-22	8.50947e-22	FDR correction BH	TRUE	2.41587	One-way anova	0.00688512
A0A087WTT2	MΦ	Mel	-0.913	1.811	-0.496	2.025	FALSE	TRUE	-0.687	34.72	two-sided	0.496622	0.376	-0.21	-0.417	-1.33515	hedges	26.627	4.03298e-22	8.50947e-22	FDR correction BH	TRUE	0.303974	One-way anova	0.560354
A0A087WTT2	MC	ET	0.555	0.336	-2.604	1.647	FALSE	TRUE	11.271	70	two-sided	2.18086e-17	164300000000000	2.628	3.159	8.9321	hedges	26.627	4.03298e-22	8.50947e-22	FDR correction BH	TRUE	16.6614	One-way anova	1.60621e-16
A0A087WTT2	MC	DT	0.555	0.336	-0.146	0.592	FALSE	TRUE	6.179	70	two-sided	3.77477e-08	275900	1.441	0.701	1.62563	hedges	26.627	4.03298e-22	8.50947e-22	FDR correction BH	TRUE	7.42311	One-way anova	1.26731e-07
A0A087WTT2	MC	EC	0.555	0.336	0.532	0.349	FALSE	TRUE	0.221	27.84	two-sided	0.826353	0.303	0.067	0.023	1.01607	hedges	26.627	4.03298e-22	8.50947e-22	FDR correction BH	TRUE	0.0828344	One-way anova	0.850058
A0A087WTT2	MC	Mel	0.555	0.336	-0.496	2.025	FALSE	TRUE	2.57	24.92	two-sided	0.0165518	3.9	0.787	1.051	2.07197	hedges	26.627	4.03298e-22	8.50947e-22	FDR correction BH	TRUE	1.78116	One-way anova	0.0246684
A0A087WTT2	ET	DT	-2.604	1.647	-0.146	0.592	FALSE	TRUE	-8.423	70	two-sided	3.03362e-12	1933000000	-1.964	-2.458	-5.49454	hedges	26.627	4.03298e-22	8.50947e-22	FDR correction BH	TRUE	11.518	One-way anova	4.15894e-11
A0A087WTT2	ET	EC	-2.604	1.647	0.532	0.349	FALSE	TRUE	-10.882	41.45	two-sided	1.00577e-13	444900000000	-2.219	-3.136	-8.79083	hedges	26.627	4.03298e-22	8.50947e-22	FDR correction BH	TRUE	12.9975	One-way anova	5.87859e-13
A0A087WTT2	ET	Mel	-2.604	1.647	-0.496	2.025	FALSE	TRUE	-4.308	44.67	two-sided	8.90798e-05	329.799	-1.149	-2.108	-4.31093	hedges	26.627	4.03298e-22	8.50947e-22	FDR correction BH	TRUE	4.05022	One-way anova	0.000191348
A0A087WTT2	DT	EC	-0.146	0.592	0.532	0.349	FALSE	TRUE	-5.145	45.78	two-sided	5.45119e-06	3247.38	-1.257	-0.678	-1.59992	hedges	26.627	4.03298e-22	8.50947e-22	FDR correction BH	TRUE	5.26351	One-way anova	1.33667e-05
A0A087WTT2	DT	Mel	-0.146	0.592	-0.496	2.025	FALSE	TRUE	0.839	26.87	two-sided	0.408899	0.355	0.252	0.35	1.27456	hedges	26.627	4.03298e-22	8.50947e-22	FDR correction BH	TRUE	0.388384	One-way anova	0.472675
A0A087WTT2	EC	Mel	0.532	0.349	-0.496	2.025	FALSE	TRUE	2.48	26.19	two-sided	0.0198698	3.238	0.629	1.028	2.0392	hedges	26.627	4.03298e-22	8.50947e-22	FDR correction BH	TRUE	1.70181	One-way anova	0.036684
A0A087WTW0	DC	MΦ	-3.171	0.346	-3.374	0.594	FALSE	TRUE	1.083	22.91	two-sided	0.2901	0.576	0.378	0.203	1.15109	hedges	5.662	2.2345e-05	2.4986e-05	FDR correction BH	TRUE	0.537452	One-way anova	0.363599
A0A087WTW0	DC	MC	-3.171	0.346	-3.9	0.732	FALSE	TRUE	4.344	27.87	two-sided	0.00016741	228.778	1.059	0.729	1.65749	hedges	5.662	2.2345e-05	2.4986e-05	FDR correction BH	TRUE	3.77622	One-way anova	0.000430289
A0A087WTW0	DC	ET	-3.171	0.346	-3.409	0.793	FALSE	TRUE	1.357	30.65	two-sided	0.184821	0.693	0.32	0.238	1.17936	hedges	5.662	2.2345e-05	2.4986e-05	FDR correction BH	TRUE	0.733248	One-way anova	0.238528
A0A087WTW0	DC	DT	-3.171	0.346	-3.247	0.776	FALSE	TRUE	0.441	29.91	two-sided	0.662506	0.376	0.105	0.076	1.05409	hedges	5.662	2.2345e-05	2.4986e-05	FDR correction BH	TRUE	0.17881	One-way anova	0.719452
A0A087WTW0	DC	EC	-3.171	0.346	-3.354	0.574	FALSE	TRUE	0.996	22.8	two-sided	0.329802	0.54	0.35	0.183	1.13524	hedges	5.662	2.2345e-05	2.4986e-05	FDR correction BH	TRUE	0.481746	One-way anova	0.400701
A0A087WTW0	DC	Mel	-3.171	0.346	-2.567	1.578	FALSE	TRUE	-1.798	29.28	two-sided	0.0825768	1.161	-0.428	-0.604	-1.51992	hedges	5.662	2.2345e-05	2.4986e-05	FDR correction BH	TRUE	1.08314	One-way anova	0.118739
A0A087WTW0	MΦ	MC	-3.374	0.594	-3.9	0.732	FALSE	TRUE	2.738	35.21	two-sided	0.00963965	5.484	0.747	0.526	1.43993	hedges	5.662	2.2345e-05	2.4986e-05	FDR correction BH	TRUE	2.01594	One-way anova	0.0148883
A0A087WTW0	MΦ	ET	-3.374	0.594	-3.409	0.793	FALSE	TRUE	0.173	37.97	two-sided	0.863528	0.3	0.046	0.035	1.02456	hedges	5.662	2.2345e-05	2.4986e-05	FDR correction BH	TRUE	0.0637235	One-way anova	0.887743
A0A087WTW0	MΦ	DT	-3.374	0.594	-3.247	0.776	FALSE	TRUE	-0.646	37.23	two-sided	0.522127	0.351	-0.173	-0.127	-1.09202	hedges	5.662	2.2345e-05	2.4986e-05	FDR correction BH	TRUE	0.282224	One-way anova	0.572305
A0A087WTW0	MΦ	EC	-3.374	0.594	-3.354	0.574	FALSE	TRUE	-0.098	30	two-sided	0.922955	0.337	-0.034	-0.02	-1.01396	hedges	5.662	2.2345e-05	2.4986e-05	FDR correction BH	TRUE	0.0348194	One-way anova	0.938275
A0A087WTW0	MΦ	Mel	-3.374	0.594	-2.567	1.578	FALSE	TRUE	-2.316	33.19	two-sided	0.0268781	2.426	-0.613	-0.807	-1.74957	hedges	5.662	2.2345e-05	2.4986e-05	FDR correction BH	TRUE	1.5706	One-way anova	0.0421791
A0A087WTW0	MC	ET	-3.9	0.732	-3.409	0.793	FALSE	TRUE	-2.734	70	two-sided	0.00792614	5.507	-0.637	-0.491	-1.40542	hedges	5.662	2.2345e-05	2.4986e-05	FDR correction BH	TRUE	2.10094	One-way anova	0.0132619
A0A087WTW0	MC	DT	-3.9	0.732	-3.247	0.776	FALSE	TRUE	-3.674	70	two-sided	0.000463632	58.89	-0.857	-0.653	-1.57243	hedges	5.662	2.2345e-05	2.4986e-05	FDR correction BH	TRUE	3.33383	One-way anova	0.000907805
A0A087WTW0	MC	EC	-3.9	0.732	-3.354	0.574	FALSE	TRUE	-2.898	36.33	two-sided	0.00632763	7.68	-0.781	-0.546	-1.46003	hedges	5.662	2.2345e-05	2.4986e-05	FDR correction BH	TRUE	2.19876	One-way anova	0.0100664
A0A087WTW0	MC	Mel	-3.9	0.732	-2.567	1.578	FALSE	TRUE	-3.942	31.22	two-sided	0.000425637	113.063	-1.141	-1.333	-2.51926	hedges	5.662	2.2345e-05	2.4986e-05	FDR correction BH	TRUE	3.37096	One-way anova	0.000820115
A0A087WTW0	ET	DT	-3.409	0.793	-3.247	0.776	FALSE	TRUE	-0.874	70	two-sided	0.385081	0.337	-0.204	-0.162	-1.11884	hedges	5.662	2.2345e-05	2.4986e-05	FDR correction BH	TRUE	0.414448	One-way anova	0.458634
A0A087WTW0	ET	EC	-3.409	0.793	-3.354	0.574	FALSE	TRUE	-0.279	39.12	two-sided	0.781382	0.306	-0.073	-0.055	-1.03886	hedges	5.662	2.2345e-05	2.4986e-05	FDR correction BH	TRUE	0.107137	One-way anova	0.811112
A0A087WTW0	ET	Mel	-3.409	0.793	-2.567	1.578	FALSE	TRUE	-2.461	32.47	two-sided	0.019336	3.143	-0.706	-0.842	-1.79253	hedges	5.662	2.2345e-05	2.4986e-05	FDR correction BH	TRUE	1.71363	One-way anova	0.0282842
A0A087WTW0	DT	EC	-3.247	0.776	-3.354	0.574	FALSE	TRUE	0.554	38.38	two-sided	0.582798	0.336	0.146	0.107	1.07699	hedges	5.662	2.2345e-05	2.4986e-05	FDR correction BH	TRUE	0.234482	One-way anova	0.635499
A0A087WTW0	DT	Mel	-3.247	0.776	-2.567	1.578	FALSE	TRUE	-1.995	32.12	two-sided	0.0545669	1.367	-0.574	-0.68	-1.60214	hedges	5.662	2.2345e-05	2.4986e-05	FDR correction BH	TRUE	1.26307	One-way anova	0.0779446
A0A087WTW0	EC	Mel	-3.354	0.574	-2.567	1.578	FALSE	TRUE	-2.271	32.72	two-sided	0.0298326	2.25	-0.6	-0.787	-1.72548	hedges	5.662	2.2345e-05	2.4986e-05	FDR correction BH	TRUE	1.52531	One-way anova	0.0522914
A0A087WTW9	DC	MΦ	-3.169	0.557	-2.979	0.524	FALSE	TRUE	-0.836	15.87	two-sided	0.41584	0.487	-0.343	-0.19	-1.14076	hedges	66.735	8.04772e-42	4.01262e-41	FDR correction BH	TRUE	0.381074	One-way anova	0.492081
A0A087WTW9	DC	MC	-3.169	0.557	-3.787	0.735	FALSE	TRUE	2.781	15.8	two-sided	0.0134821	5.803	0.862	0.618	1.53475	hedges	66.735	8.04772e-42	4.01262e-41	FDR correction BH	TRUE	1.87024	One-way anova	0.0241261
A0A087WTW9	DC	ET	-3.169	0.557	-0.461	1.334	FALSE	TRUE	-9.348	32.24	two-sided	1.06793e-10	697900000	-2.168	-2.708	-6.53415	hedges	66.735	8.04772e-42	4.01262e-41	FDR correction BH	TRUE	9.97146	One-way anova	5.80015e-10
A0A087WTW9	DC	DT	-3.169	0.557	-3.501	0.728	FALSE	TRUE	1.5	15.65	two-sided	0.153636	0.806	0.467	0.332	1.25876	hedges	66.735	8.04772e-42	4.01262e-41	FDR correction BH	TRUE	0.813507	One-way anova	0.205649
A0A087WTW9	DC	EC	-3.169	0.557	-3.409	0.333	FALSE	TRUE	1.179	11.3	two-sided	0.262448	0.622	0.547	0.24	1.18099	hedges	66.735	8.04772e-42	4.01262e-41	FDR correction BH	TRUE	0.580957	One-way anova	0.328523
A0A087WTW9	DC	Mel	-3.169	0.557	-3.161	0.168	FALSE	TRUE	-0.042	8.53	two-sided	0.967128	0.361	-0.025	-0.008	-1.00556	hedges	66.735	8.04772e-42	4.01262e-41	FDR correction BH	TRUE	0.0145159	One-way anova	0.973053
A0A087WTW9	MΦ	MC	-2.979	0.524	-3.787	0.735	FALSE	TRUE	4.505	39.67	two-sided	5.71986e-05	473.327	1.173	0.808	1.75078	hedges	66.735	8.04772e-42	4.01262e-41	FDR correction BH	TRUE	4.24261	One-way anova	0.000119126
A0A087WTW9	MΦ	ET	-2.979	0.524	-0.461	1.334	FALSE	TRUE	-9.755	49.58	two-sided	4.0236e-13	12410000000	-2.152	-2.518	-5.72787	hedges	66.735	8.04772e-42	4.01262e-41	FDR correction BH	TRUE	12.3954	One-way anova	1.67046e-12
A0A087WTW9	MΦ	DT	-2.979	0.524	-3.501	0.728	FALSE	TRUE	2.924	39.34	two-sided	0.0057006	8.128	0.764	0.522	1.43594	hedges	66.735	8.04772e-42	4.01262e-41	FDR correction BH	TRUE	2.24408	One-way anova	0.00904431
A0A087WTW9	MΦ	EC	-2.979	0.524	-3.409	0.333	FALSE	TRUE	2.767	30	two-sided	0.00958786	5.227	0.954	0.43	1.34723	hedges	66.735	8.04772e-42	4.01262e-41	FDR correction BH	TRUE	2.01828	One-way anova	0.0161283
A0A087WTW9	MΦ	Mel	-2.979	0.524	-3.161	0.168	FALSE	TRUE	1.344	16.99	two-sided	0.196681	0.633	0.508	0.182	1.13446	hedges	66.735	8.04772e-42	4.01262e-41	FDR correction BH	TRUE	0.706238	One-way anova	0.249945
A0A087WTW9	MC	ET	-3.787	0.735	-0.461	1.334	FALSE	TRUE	-13.103	70	two-sided	1.63555e-20	1.736e+17	-3.055	-3.326	-10.0283	hedges	66.735	8.04772e-42	4.01262e-41	FDR correction BH	TRUE	19.7863	One-way anova	1.528e-19
A0A087WTW9	MC	DT	-3.787	0.735	-3.501	0.728	FALSE	TRUE	-1.658	70	two-sided	0.101837	0.784	-0.387	-0.286	-1.21926	hedges	66.735	8.04772e-42	4.01262e-41	FDR correction BH	TRUE	0.992095	One-way anova	0.132143
A0A087WTW9	MC	EC	-3.787	0.735	-3.409	0.333	FALSE	TRUE	-2.555	49.94	two-sided	0.0137248	3.81	-0.581	-0.378	-1.29954	hedges	66.735	8.04772e-42	4.01262e-41	FDR correction BH	TRUE	1.86249	One-way anova	0.0207223
A0A087WTW9	MC	Mel	-3.787	0.735	-3.161	0.168	FALSE	TRUE	-4.932	40.14	two-sided	1.45951e-05	2312.04	-1.073	-0.626	-1.54328	hedges	66.735	8.04772e-42	4.01262e-41	FDR correction BH	TRUE	4.83579	One-way anova	3.58955e-05
A0A087WTW9	ET	DT	-0.461	1.334	-3.501	0.728	FALSE	TRUE	12.003	70	two-sided	1.17658e-18	2758000000000000	2.799	3.04	8.22491	hedges	66.735	8.04772e-42	4.01262e-41	FDR correction BH	TRUE	17.9294	One-way anova	4.09409e-17
A0A087WTW9	ET	EC	-0.461	1.334	-3.409	0.333	FALSE	TRUE	12.415	43.52	two-sided	6.76874e-16	46290000000000	2.567	2.948	7.71679	hedges	66.735	8.04772e-42	4.01262e-41	FDR correction BH	TRUE	15.1695	One-way anova	5.11361e-15
A0A087WTW9	ET	Mel	-0.461	1.334	-3.161	0.168	FALSE	TRUE	12.006	36.59	two-sided	2.96722e-14	190200000000000	2.58	2.7	6.49802	hedges	66.735	8.04772e-42	4.01262e-41	FDR correction BH	TRUE	13.5277	One-way anova	2.62008e-13
A0A087WTW9	DT	EC	-3.501	0.728	-3.409	0.333	FALSE	TRUE	-0.629	49.9	two-sided	0.532247	0.348	-0.143	-0.092	-1.06585	hedges	66.735	8.04772e-42	4.01262e-41	FDR correction BH	TRUE	0.273887	One-way anova	0.588503
A0A087WTW9	DT	Mel	-3.501	0.728	-3.161	0.168	FALSE	TRUE	-2.704	40.23	two-sided	0.00998114	5.158	-0.589	-0.34	-1.26576	hedges	66.735	8.04772e-42	4.01262e-41	FDR correction BH	TRUE	2.00082	One-way anova	0.0164622
A0A087WTW9	EC	Mel	-3.409	0.333	-3.161	0.168	FALSE	TRUE	-2.76	19.95	two-sided	0.0120902	5.49	-0.992	-0.248	-1.18756	hedges	66.735	8.04772e-42	4.01262e-41	FDR correction BH	TRUE	1.91757	One-way anova	0.0237581
A0A087WTY9	DC	MΦ	-2.099	1.075	-1.421	0.28	FALSE	TRUE	-1.857	8.62	two-sided	0.0976858	1.258	-0.974	-0.678	-1.59992	hedges	12.738	8.10276e-12	1.15883e-11	FDR correction BH	TRUE	1.01017	One-way anova	0.141906
A0A087WTY9	DC	MC	-2.099	1.075	-2.964	0.969	FALSE	TRUE	2.202	11.47	two-sided	0.0489437	2.08	0.859	0.865	1.82134	hedges	12.738	8.10276e-12	1.15883e-11	FDR correction BH	TRUE	1.3103	One-way anova	0.0766595
A0A087WTY9	DC	ET	-2.099	1.075	-3.361	0.515	FALSE	TRUE	3.426	8.94	two-sided	0.00763026	22.987	1.89	1.262	2.39828	hedges	12.738	8.10276e-12	1.15883e-11	FDR correction BH	TRUE	2.11746	One-way anova	0.0137562
A0A087WTY9	DC	DT	-2.099	1.075	-3.05	0.553	FALSE	TRUE	2.569	9.09	two-sided	0.0300035	3.893	1.371	0.951	1.93321	hedges	12.738	8.10276e-12	1.15883e-11	FDR correction BH	TRUE	1.52283	One-way anova	0.0482547
A0A087WTY9	DC	EC	-2.099	1.075	-2.201	1.562	FALSE	TRUE	0.193	21.85	two-sided	0.848935	0.384	0.07	0.102	1.07326	hedges	12.738	8.10276e-12	1.15883e-11	FDR correction BH	TRUE	0.0711257	One-way anova	0.878459
A0A087WTY9	DC	Mel	-2.099	1.075	-2.67	0.937	FALSE	TRUE	1.411	12.66	two-sided	0.182386	0.746	0.572	0.571	1.48555	hedges	12.738	8.10276e-12	1.15883e-11	FDR correction BH	TRUE	0.739009	One-way anova	0.237634
A0A087WTY9	MΦ	MC	-1.421	0.28	-2.964	0.969	FALSE	TRUE	8.77	45.63	two-sided	2.38517e-11	495600000	1.843	1.543	2.914	hedges	12.738	8.10276e-12	1.15883e-11	FDR correction BH	TRUE	10.6225	One-way anova	9.26977e-11
A0A087WTY9	MΦ	ET	-1.421	0.28	-3.361	0.515	FALSE	TRUE	17.52	47.74	two-sided	1.99398e-22	3.621e+19	4.179	1.94	3.83706	hedges	12.738	8.10276e-12	1.15883e-11	FDR correction BH	TRUE	21.7003	One-way anova	2.02655e-21
A0A087WTY9	MΦ	DT	-1.421	0.28	-3.05	0.553	FALSE	TRUE	14.064	49	two-sided	7.91874e-19	5078000000000000	3.289	1.629	3.09299	hedges	12.738	8.10276e-12	1.15883e-11	FDR correction BH	TRUE	18.1013	One-way anova	5.28259e-18
A0A087WTY9	MΦ	EC	-1.421	0.28	-2.201	1.562	FALSE	TRUE	1.966	30	two-sided	0.0585811	1.413	0.678	0.78	1.71713	hedges	12.738	8.10276e-12	1.15883e-11	FDR correction BH	TRUE	1.23224	One-way anova	0.0845462
A0A087WTY9	MΦ	Mel	-1.421	0.28	-2.67	0.937	FALSE	TRUE	6.24	30.22	two-sided	6.91008e-07	45080	1.621	1.249	2.37677	hedges	12.738	8.10276e-12	1.15883e-11	FDR correction BH	TRUE	6.16052	One-way anova	2.39635e-06
A0A087WTY9	MC	ET	-2.964	0.969	-3.361	0.515	FALSE	TRUE	2.171	70	two-sided	0.0333515	1.779	0.506	0.397	1.31677	hedges	12.738	8.10276e-12	1.15883e-11	FDR correction BH	TRUE	1.47689	One-way anova	0.0496523
A0A087WTY9	MC	DT	-2.964	0.969	-3.05	0.553	FALSE	TRUE	0.458	70	two-sided	0.648431	0.266	0.107	0.086	1.06142	hedges	12.738	8.10276e-12	1.15883e-11	FDR correction BH	TRUE	0.188136	One-way anova	0.692087
A0A087WTY9	MC	EC	-2.964	0.969	-2.201	1.562	FALSE	TRUE	-1.806	20.31	two-sided	0.0857814	1.085	-0.638	-0.763	-1.69702	hedges	12.738	8.10276e-12	1.15883e-11	FDR correction BH	TRUE	1.06661	One-way anova	0.112476
A0A087WTY9	MC	Mel	-2.964	0.969	-2.67	0.937	FALSE	TRUE	-1.192	52.88	two-sided	0.23852	0.478	-0.305	-0.294	-1.22603	hedges	12.738	8.10276e-12	1.15883e-11	FDR correction BH	TRUE	0.622475	One-way anova	0.282278
A0A087WTY9	ET	DT	-3.361	0.515	-3.05	0.553	FALSE	TRUE	-2.475	70	two-sided	0.0157605	3.182	-0.577	-0.311	-1.24057	hedges	12.738	8.10276e-12	1.15883e-11	FDR correction BH	TRUE	1.80243	One-way anova	0.0279053
A0A087WTY9	ET	EC	-3.361	0.515	-2.201	1.562	FALSE	TRUE	-2.901	16.47	two-sided	0.0101842	7.731	-1.193	-1.16	-2.23457	hedges	12.738	8.10276e-12	1.15883e-11	FDR correction BH	TRUE	1.99207	One-way anova	0.0151125
A0A087WTY9	ET	Mel	-3.361	0.515	-2.67	0.937	FALSE	TRUE	-3.356	34.09	two-sided	0.00195104	23.508	-0.952	-0.691	-1.6144	hedges	12.738	8.10276e-12	1.15883e-11	FDR correction BH	TRUE	2.70973	One-way anova	0.00338087
A0A087WTY9	DT	EC	-3.05	0.553	-2.201	1.562	FALSE	TRUE	-2.114	16.7	two-sided	0.0498785	1.735	-0.859	-0.849	-1.80125	hedges	12.738	8.10276e-12	1.15883e-11	FDR correction BH	TRUE	1.30209	One-way anova	0.0703784
A0A087WTY9	DT	Mel	-3.05	0.553	-2.67	0.937	FALSE	TRUE	-1.82	35.6	two-sided	0.0772463	1.041	-0.511	-0.38	-1.30134	hedges	12.738	8.10276e-12	1.15883e-11	FDR correction BH	TRUE	1.11212	One-way anova	0.106434
A0A087WTY9	EC	Mel	-2.201	1.562	-2.67	0.937	FALSE	TRUE	1.081	21.97	two-sided	0.291417	0.494	0.378	0.469	1.38415	hedges	12.738	8.10276e-12	1.15883e-11	FDR correction BH	TRUE	0.535485	One-way anova	0.368002
A0A087WU02	DC	MΦ	-2.932	0.38	-3.412	0.232	FALSE	TRUE	3.448	11.44	two-sided	0.00515627	16.158	1.59	0.48	1.39474	hedges	19.712	2.45695e-17	4.31029e-17	FDR correction BH	TRUE	2.28766	One-way anova	0.0104397
A0A087WU02	DC	MC	-2.932	0.38	-3.26	0.52	FALSE	TRUE	2.14	16.45	two-sided	0.0476886	1.886	0.649	0.328	1.25527	hedges	19.712	2.45695e-17	4.31029e-17	FDR correction BH	TRUE	1.32159	One-way anova	0.0748221
A0A087WU02	DC	ET	-2.932	0.38	-4.25	0.822	FALSE	TRUE	7.066	28.74	two-sided	9.46481e-08	703100	1.704	1.318	2.4932	hedges	19.712	2.45695e-17	4.31029e-17	FDR correction BH	TRUE	7.02389	One-way anova	3.48249e-07
A0A087WU02	DC	DT	-2.932	0.38	-3.367	0.488	FALSE	TRUE	2.894	15.37	two-sided	0.0109203	7.262	0.911	0.435	1.35191	hedges	19.712	2.45695e-17	4.31029e-17	FDR correction BH	TRUE	1.96177	One-way anova	0.0191741
A0A087WU02	DC	EC	-2.932	0.38	-3.058	0.524	FALSE	TRUE	0.692	21.29	two-sided	0.496429	0.45	0.255	0.126	1.09126	hedges	19.712	2.45695e-17	4.31029e-17	FDR correction BH	TRUE	0.304143	One-way anova	0.56542
A0A087WU02	DC	Mel	-2.932	0.38	-2.521	0.969	FALSE	TRUE	-1.775	31.6	two-sided	0.0854585	1.129	-0.466	-0.411	-1.32961	hedges	19.712	2.45695e-17	4.31029e-17	FDR correction BH	TRUE	1.06824	One-way anova	0.122305
A0A087WU02	MΦ	MC	-3.412	0.232	-3.26	0.52	FALSE	TRUE	-1.454	49.98	two-sided	0.152212	0.691	-0.329	-0.152	-1.11111	hedges	19.712	2.45695e-17	4.31029e-17	FDR correction BH	TRUE	0.81755	One-way anova	0.18936
A0A087WU02	MΦ	ET	-3.412	0.232	-4.25	0.822	FALSE	TRUE	5.632	45.27	two-sided	1.0752e-06	15080	1.18	0.838	1.78757	hedges	19.712	2.45695e-17	4.31029e-17	FDR correction BH	TRUE	5.96851	One-way anova	2.47604e-06
A0A087WU02	MΦ	DT	-3.412	0.232	-3.367	0.488	FALSE	TRUE	-0.447	49.67	two-sided	0.656747	0.322	-0.103	-0.045	-1.03168	hedges	19.712	2.45695e-17	4.31029e-17	FDR correction BH	TRUE	0.182602	One-way anova	0.699508
A0A087WU02	MΦ	EC	-3.412	0.232	-3.058	0.524	FALSE	TRUE	-2.471	30	two-sided	0.0193882	3.094	-0.852	-0.354	-1.2781	hedges	19.712	2.45695e-17	4.31029e-17	FDR correction BH	TRUE	1.71246	One-way anova	0.0308917
A0A087WU02	MΦ	Mel	-3.412	0.232	-2.521	0.969	FALSE	TRUE	-4.404	28.13	two-sided	0.000139736	259.018	-1.129	-0.891	-1.85446	hedges	19.712	2.45695e-17	4.31029e-17	FDR correction BH	TRUE	3.85469	One-way anova	0.000340005
A0A087WU02	MC	ET	-3.26	0.52	-4.25	0.822	FALSE	TRUE	6.103	70	two-sided	5.14193e-08	207300	1.423	0.99	1.98618	hedges	19.712	2.45695e-17	4.31029e-17	FDR correction BH	TRUE	7.28887	One-way anova	1.69853e-07
A0A087WU02	MC	DT	-3.26	0.52	-3.367	0.488	FALSE	TRUE	0.9	70	two-sided	0.371044	0.344	0.21	0.107	1.07699	hedges	19.712	2.45695e-17	4.31029e-17	FDR correction BH	TRUE	0.430575	One-way anova	0.423903
A0A087WU02	MC	EC	-3.26	0.52	-3.058	0.524	FALSE	TRUE	-1.287	28.67	two-sided	0.208221	0.576	-0.382	-0.202	-1.15029	hedges	19.712	2.45695e-17	4.31029e-17	FDR correction BH	TRUE	0.681474	One-way anova	0.252274
A0A087WU02	MC	Mel	-3.26	0.52	-2.521	0.969	FALSE	TRUE	-3.482	33.65	two-sided	0.00140033	32.423	-0.991	-0.739	-1.66902	hedges	19.712	2.45695e-17	4.31029e-17	FDR correction BH	TRUE	2.85377	One-way anova	0.00249934
A0A087WU02	ET	DT	-4.25	0.822	-3.367	0.488	FALSE	TRUE	-5.54	70	two-sided	4.97357e-07	25790	-1.292	-0.883	-1.84421	hedges	19.712	2.45695e-17	4.31029e-17	FDR correction BH	TRUE	6.30333	One-way anova	2.43258e-06
A0A087WU02	ET	EC	-4.25	0.822	-3.058	0.524	FALSE	TRUE	-6.288	43.49	two-sided	1.33092e-07	127100	-1.575	-1.192	-2.28469	hedges	19.712	2.45695e-17	4.31029e-17	FDR correction BH	TRUE	6.87585	One-way anova	3.81218e-07
A0A087WU02	ET	Mel	-4.25	0.822	-2.521	0.969	FALSE	TRUE	-7.285	46.11	two-sided	3.36555e-09	8664000	-1.929	-1.729	-3.31498	hedges	19.712	2.45695e-17	4.31029e-17	FDR correction BH	TRUE	8.47294	One-way anova	1.4531e-08
A0A087WU02	DT	EC	-3.367	0.488	-3.058	0.524	FALSE	TRUE	-2.006	27.07	two-sided	0.0549402	1.46	-0.61	-0.309	-1.23885	hedges	19.712	2.45695e-17	4.31029e-17	FDR correction BH	TRUE	1.26011	One-way anova	0.0770439
A0A087WU02	DT	Mel	-3.367	0.488	-2.521	0.969	FALSE	TRUE	-4.027	32.5	two-sided	0.000318067	144.207	-1.155	-0.846	-1.79751	hedges	19.712	2.45695e-17	4.31029e-17	FDR correction BH	TRUE	3.49748	One-way anova	0.000681621
A0A087WU02	EC	Mel	-3.058	0.524	-2.521	0.969	FALSE	TRUE	-2.296	38.19	two-sided	0.0272719	2.344	-0.637	-0.537	-1.45095	hedges	19.712	2.45695e-17	4.31029e-17	FDR correction BH	TRUE	1.56428	One-way anova	0.0483187
A0A087WU07	DC	MΦ	-3.335	0.521	1.879	0.237	FALSE	TRUE	-28.422	9.9	two-sided	8.13005e-11	8649000000000000	-13.935	-5.214	-37.1168	hedges	36.77	3.47574e-28	9.51743e-28	FDR correction BH	TRUE	10.0899	One-way anova	9.44328e-10
A0A087WU07	DC	MC	-3.335	0.521	-0.558	2.846	FALSE	TRUE	-5.498	41.73	two-sided	2.12434e-06	6042.76	-1.059	-2.777	-6.85426	hedges	36.77	3.47574e-28	9.51743e-28	FDR correction BH	TRUE	5.67278	One-way anova	7.11753e-06
A0A087WU07	DC	ET	-3.335	0.521	-2.969	1.929	FALSE	TRUE	-1	42.56	two-sided	0.32273	0.508	-0.205	-0.366	-1.28877	hedges	36.77	3.47574e-28	9.51743e-28	FDR correction BH	TRUE	0.49116	One-way anova	0.387465
A0A087WU07	DC	DT	-3.335	0.521	1.255	0.417	FALSE	TRUE	-24.545	10.7	two-sided	9.42256e-11	1.951e+23	-10.299	-4.59	-24.0839	hedges	36.77	3.47574e-28	9.51743e-28	FDR correction BH	TRUE	10.0258	One-way anova	5.4956e-10
A0A087WU07	DC	EC	-3.335	0.521	1.022	0.215	FALSE	TRUE	-23.967	9.56	two-sided	7.3353e-10	232400000000000	-11.937	-4.357	-20.4922	hedges	36.77	3.47574e-28	9.51743e-28	FDR correction BH	TRUE	9.13458	One-way anova	5.74785e-09
A0A087WU07	DC	Mel	-3.335	0.521	0.996	0.675	FALSE	TRUE	-19.685	18.37	two-sided	8.43741e-14	1.064e+16	-6.604	-4.331	-20.1262	hedges	36.77	3.47574e-28	9.51743e-28	FDR correction BH	TRUE	13.0738	One-way anova	1.07423e-12
A0A087WU07	MΦ	MC	1.879	0.237	-0.558	2.846	FALSE	TRUE	5.098	36.08	two-sided	1.10752e-05	2806.55	1.006	2.437	5.41515	hedges	36.77	3.47574e-28	9.51743e-28	FDR correction BH	TRUE	4.95565	One-way anova	2.50965e-05
A0A087WU07	MΦ	ET	1.879	0.237	-2.969	1.929	FALSE	TRUE	14.83	37.31	two-sided	3.17813e-17	4.056e+16	2.949	4.848	28.8001	hedges	36.77	3.47574e-28	9.51743e-28	FDR correction BH	TRUE	16.4978	One-way anova	1.97419e-16
A0A087WU07	MΦ	DT	1.879	0.237	1.255	0.417	FALSE	TRUE	6.84	46.75	two-sided	1.46588e-08	791700	1.653	0.624	1.54114	hedges	36.77	3.47574e-28	9.51743e-28	FDR correction BH	TRUE	7.8339	One-way anova	4.03143e-08
A0A087WU07	MΦ	EC	1.879	0.237	1.022	0.215	FALSE	TRUE	10.721	30	two-sided	8.81737e-12	570000000	3.695	0.857	1.81127	hedges	36.77	3.47574e-28	9.51743e-28	FDR correction BH	TRUE	11.0547	One-way anova	4.77627e-11
A0A087WU07	MΦ	Mel	1.879	0.237	0.996	0.675	FALSE	TRUE	5.991	32.2	two-sided	1.08849e-06	21860	1.576	0.883	1.84421	hedges	36.77	3.47574e-28	9.51743e-28	FDR correction BH	TRUE	5.96318	One-way anova	3.66489e-06
A0A087WU07	MC	ET	-0.558	2.846	-2.969	1.929	FALSE	TRUE	4.208	70	two-sided	7.5087e-05	285.956	0.981	2.411	5.31843	hedges	36.77	3.47574e-28	9.51743e-28	FDR correction BH	TRUE	4.12444	One-way anova	0.000170477
A0A087WU07	MC	DT	-0.558	2.846	1.255	0.417	FALSE	TRUE	-3.782	70	two-sided	0.000324815	79.96	-0.882	-1.813	-3.51372	hedges	36.77	3.47574e-28	9.51743e-28	FDR correction BH	TRUE	3.48836	One-way anova	0.000648998
A0A087WU07	MC	EC	-0.558	2.846	1.022	0.215	FALSE	TRUE	-3.309	35.89	two-sided	0.0021393	19.485	-0.653	-1.58	-2.9897	hedges	36.77	3.47574e-28	9.51743e-28	FDR correction BH	TRUE	2.66973	One-way anova	0.00366763
A0A087WU07	MC	Mel	-0.558	2.846	0.996	0.675	FALSE	TRUE	-3.15	40.52	two-sided	0.00306717	14.128	-0.686	-1.554	-2.9363	hedges	36.77	3.47574e-28	9.51743e-28	FDR correction BH	TRUE	2.51326	One-way anova	0.00515823
A0A087WU07	ET	DT	-2.969	1.929	1.255	0.417	FALSE	TRUE	-12.843	70	two-sided	4.4407e-20	6.589e+16	-2.994	-4.224	-18.6875	hedges	36.77	3.47574e-28	9.51743e-28	FDR correction BH	TRUE	19.3525	One-way anova	1.90927e-18
A0A087WU07	ET	EC	-2.969	1.929	1.022	0.215	FALSE	TRUE	-12.243	36.92	two-sided	1.45378e-14	27840000000000	-2.429	-3.991	-15.9005	hedges	36.77	3.47574e-28	9.51743e-28	FDR correction BH	TRUE	13.8375	One-way anova	9.35615e-14
A0A087WU07	ET	Mel	-2.969	1.929	0.996	0.675	FALSE	TRUE	-11.369	46.34	two-sided	5.30559e-15	21520000000000	-2.53	-3.965	-15.6165	hedges	36.77	3.47574e-28	9.51743e-28	FDR correction BH	TRUE	14.2753	One-way anova	5.17453e-14
A0A087WU07	DT	EC	1.255	0.417	1.022	0.215	FALSE	TRUE	2.657	48.69	two-sided	0.0106287	4.659	0.625	0.233	1.17528	hedges	36.77	3.47574e-28	9.51743e-28	FDR correction BH	TRUE	1.97352	One-way anova	0.0169185
A0A087WU07	DT	Mel	1.255	0.417	0.996	0.675	FALSE	TRUE	1.708	36.6	two-sided	0.0960268	0.887	0.477	0.259	1.19665	hedges	36.77	3.47574e-28	9.51743e-28	FDR correction BH	TRUE	1.01761	One-way anova	0.128957
A0A087WU07	EC	Mel	1.022	0.215	0.996	0.675	FALSE	TRUE	0.18	30.97	two-sided	0.858658	0.316	0.047	0.026	1.01819	hedges	36.77	3.47574e-28	9.51743e-28	FDR correction BH	TRUE	0.0661798	One-way anova	0.890354
A0A087WU29	DC	MΦ	-4.226	0.624	-3.521	0.281	FALSE	TRUE	-3.209	9.86	two-sided	0.00951741	10.362	-1.576	-0.705	-1.63014	hedges	6.491	3.57506e-06	4.10378e-06	FDR correction BH	TRUE	2.02148	One-way anova	0.0180543
A0A087WU29	DC	MC	-4.226	0.624	-3.62	0.463	FALSE	TRUE	-2.733	10.3	two-sided	0.0205714	5.287	-1.2	-0.606	-1.52203	hedges	6.491	3.57506e-06	4.10378e-06	FDR correction BH	TRUE	1.68674	One-way anova	0.0352435
A0A087WU29	DC	ET	-4.226	0.624	-3.105	0.829	FALSE	TRUE	-4.489	15.9	two-sided	0.000377751	338.272	-1.386	-1.121	-2.17498	hedges	6.491	3.57506e-06	4.10378e-06	FDR correction BH	TRUE	3.42279	One-way anova	0.000852926
A0A087WU29	DC	DT	-4.226	0.624	-3.335	0.662	FALSE	TRUE	-3.781	12.9	two-sided	0.00231758	53.591	-1.335	-0.891	-1.85446	hedges	6.491	3.57506e-06	4.10378e-06	FDR correction BH	TRUE	2.63497	One-way anova	0.00470157
A0A087WU29	DC	EC	-4.226	0.624	-3.149	0.248	FALSE	TRUE	-4.959	9.45	two-sided	0.000676751	348.639	-2.484	-1.077	-2.10964	hedges	6.491	3.57506e-06	4.10378e-06	FDR correction BH	TRUE	3.16957	One-way anova	0.00161414
A0A087WU29	DC	Mel	-4.226	0.624	-3.068	0.688	FALSE	TRUE	-4.645	15.52	two-sided	0.000291329	327.091	-1.683	-1.158	-2.23148	hedges	6.491	3.57506e-06	4.10378e-06	FDR correction BH	TRUE	3.53562	One-way anova	0.000724527
A0A087WU29	MΦ	MC	-3.521	0.281	-3.62	0.463	FALSE	TRUE	0.943	44.95	two-sided	0.350838	0.424	0.233	0.099	1.07103	hedges	6.491	3.57506e-06	4.10378e-06	FDR correction BH	TRUE	0.454894	One-way anova	0.40261
A0A087WU29	MΦ	ET	-3.521	0.281	-3.105	0.829	FALSE	TRUE	-2.687	47.96	two-sided	0.00988498	4.945	-0.577	-0.416	-1.33422	hedges	6.491	3.57506e-06	4.10378e-06	FDR correction BH	TRUE	2.00502	One-way anova	0.0147753
A0A087WU29	MΦ	DT	-3.521	0.281	-3.335	0.662	FALSE	TRUE	-1.421	49.97	two-sided	0.161576	0.665	-0.318	-0.186	-1.13761	hedges	6.491	3.57506e-06	4.10378e-06	FDR correction BH	TRUE	0.791622	One-way anova	0.200463
A0A087WU29	MΦ	EC	-3.521	0.281	-3.149	0.248	FALSE	TRUE	-3.968	30	two-sided	0.000416478	63.644	-1.368	-0.372	-1.29415	hedges	6.491	3.57506e-06	4.10378e-06	FDR correction BH	TRUE	3.38041	One-way anova	0.000864101
A0A087WU29	MΦ	Mel	-3.521	0.281	-3.068	0.688	FALSE	TRUE	-2.938	34.41	two-sided	0.00585452	7.86	-0.785	-0.453	-1.36888	hedges	6.491	3.57506e-06	4.10378e-06	FDR correction BH	TRUE	2.23251	One-way anova	0.0105202
A0A087WU29	MC	ET	-3.62	0.463	-3.105	0.829	FALSE	TRUE	-3.253	70	two-sided	0.00175647	19.036	-0.759	-0.515	-1.42899	hedges	6.491	3.57506e-06	4.10378e-06	FDR correction BH	TRUE	2.75536	One-way anova	0.00327747
A0A087WU29	MC	DT	-3.62	0.463	-3.335	0.662	FALSE	TRUE	-2.111	70	two-sided	0.0383477	1.6	-0.492	-0.285	-1.21841	hedges	6.491	3.57506e-06	4.10378e-06	FDR correction BH	TRUE	1.41626	One-way anova	0.0541643
A0A087WU29	MC	EC	-3.62	0.463	-3.149	0.248	FALSE	TRUE	-4.751	48.01	two-sided	1.86909e-05	978.75	-1.129	-0.471	-1.38607	hedges	6.491	3.57506e-06	4.10378e-06	FDR correction BH	TRUE	4.72837	One-way anova	4.19142e-05
A0A087WU29	MC	Mel	-3.62	0.463	-3.068	0.688	FALSE	TRUE	-3.502	38.84	two-sided	0.00117843	34.141	-0.965	-0.552	-1.46612	hedges	6.491	3.57506e-06	4.10378e-06	FDR correction BH	TRUE	2.9287	One-way anova	0.00212781
A0A087WU29	ET	DT	-3.105	0.829	-3.335	0.662	FALSE	TRUE	1.304	70	two-sided	0.196673	0.503	0.304	0.23	1.17283	hedges	6.491	3.57506e-06	4.10378e-06	FDR correction BH	TRUE	0.706256	One-way anova	0.257917
A0A087WU29	ET	EC	-3.105	0.829	-3.149	0.248	FALSE	TRUE	0.293	46.17	two-sided	0.771035	0.307	0.062	0.044	1.03097	hedges	6.491	3.57506e-06	4.10378e-06	FDR correction BH	TRUE	0.112926	One-way anova	0.801587
A0A087WU29	ET	Mel	-3.105	0.829	-3.068	0.688	FALSE	TRUE	-0.191	57.05	two-sided	0.849143	0.268	-0.047	-0.037	-1.02598	hedges	6.491	3.57506e-06	4.10378e-06	FDR correction BH	TRUE	0.0710191	One-way anova	0.869829
A0A087WU29	DT	EC	-3.335	0.662	-3.149	0.248	FALSE	TRUE	-1.47	49.17	two-sided	0.14796	0.703	-0.321	-0.186	-1.13761	hedges	6.491	3.57506e-06	4.10378e-06	FDR correction BH	TRUE	0.829855	One-way anova	0.188907
A0A087WU29	DT	Mel	-3.335	0.662	-3.068	0.688	FALSE	TRUE	-1.519	50.52	two-sided	0.1351	0.69	-0.393	-0.267	-1.2033	hedges	6.491	3.57506e-06	4.10378e-06	FDR correction BH	TRUE	0.869346	One-way anova	0.175767
A0A087WU29	EC	Mel	-3.149	0.248	-3.068	0.688	FALSE	TRUE	-0.541	32.62	two-sided	0.592327	0.35	-0.143	-0.081	-1.05775	hedges	6.491	3.57506e-06	4.10378e-06	FDR correction BH	TRUE	0.227438	One-way anova	0.66351
A0A087WU53	DC	MΦ	-0.483	0.558	-1.095	0.509	FALSE	TRUE	2.72	15.44	two-sided	0.0155018	4.419	1.126	0.612	1.52838	hedges	19.502	3.50909e-17	6.1299e-17	FDR correction BH	TRUE	1.80962	One-way anova	0.0277889
A0A087WU53	DC	MC	-0.483	0.558	-2.084	1.523	FALSE	TRUE	5.089	36.57	two-sided	1.10191e-05	1827.32	1.128	1.601	3.03354	hedges	19.502	3.50909e-17	6.1299e-17	FDR correction BH	TRUE	4.95786	One-way anova	3.37015e-05
A0A087WU53	DC	ET	-0.483	0.558	-3.262	1.084	FALSE	TRUE	10.722	25.12	two-sided	7.2976e-11	36190000000	2.712	2.779	6.86376	hedges	19.502	3.50909e-17	6.1299e-17	FDR correction BH	TRUE	10.1368	One-way anova	4.04645e-10
A0A087WU53	DC	DT	-0.483	0.558	-2.678	0.47	FALSE	TRUE	10.881	11.01	two-sided	3.14595e-07	56380000000	4.427	2.195	4.5789	hedges	19.502	3.50909e-17	6.1299e-17	FDR correction BH	TRUE	6.50225	One-way anova	1.11404e-06
A0A087WU53	DC	EC	-0.483	0.558	-1.608	0.23	FALSE	TRUE	5.782	9.55	two-sided	0.000211452	2001.57	2.881	1.125	2.18102	hedges	19.502	3.50909e-17	6.1299e-17	FDR correction BH	TRUE	3.67479	One-way anova	0.000560822
A0A087WU53	DC	Mel	-0.483	0.558	-2.132	0.529	FALSE	TRUE	7.708	13.54	two-sided	2.59251e-06	830900	3.002	1.649	3.13616	hedges	19.502	3.50909e-17	6.1299e-17	FDR correction BH	TRUE	5.58628	One-way anova	9.22832e-06
A0A087WU53	MΦ	MC	-1.095	0.509	-2.084	1.523	FALSE	TRUE	3.481	47.77	two-sided	0.00107898	29.575	0.746	0.989	1.98481	hedges	19.502	3.50909e-17	6.1299e-17	FDR correction BH	TRUE	2.96699	One-way anova	0.0019092
A0A087WU53	MΦ	ET	-1.095	0.509	-3.262	1.084	FALSE	TRUE	9.805	49.76	two-sided	3.26991e-13	14590000000	2.249	2.167	4.49089	hedges	19.502	3.50909e-17	6.1299e-17	FDR correction BH	TRUE	12.4855	One-way anova	1.37416e-12
A0A087WU53	MΦ	DT	-1.095	0.509	-2.678	0.47	FALSE	TRUE	10.589	26.84	two-sided	4.3927e-11	177600000000	3.235	1.583	2.99592	hedges	19.502	3.50909e-17	6.1299e-17	FDR correction BH	TRUE	10.3573	One-way anova	1.46578e-10
A0A087WU53	MΦ	EC	-1.095	0.509	-1.608	0.23	FALSE	TRUE	3.669	30	two-sided	0.000939915	32.585	1.264	0.513	1.42701	hedges	19.502	3.50909e-17	6.1299e-17	FDR correction BH	TRUE	3.02691	One-way anova	0.00184302
A0A087WU53	MΦ	Mel	-1.095	0.509	-2.132	0.529	FALSE	TRUE	6.26	33.03	two-sided	4.47535e-07	47750	1.949	1.037	2.05196	hedges	19.502	3.50909e-17	6.1299e-17	FDR correction BH	TRUE	6.34917	One-way anova	1.59789e-06
A0A087WU53	MC	ET	-2.084	1.523	-3.262	1.084	FALSE	TRUE	3.782	70	two-sided	0.000324128	80.106	0.882	1.178	2.26263	hedges	19.502	3.50909e-17	6.1299e-17	FDR correction BH	TRUE	3.48928	One-way anova	0.000671647
A0A087WU53	MC	DT	-2.084	1.523	-2.678	0.47	FALSE	TRUE	2.235	70	two-sided	0.028598	2.001	0.521	0.594	1.50943	hedges	19.502	3.50909e-17	6.1299e-17	FDR correction BH	TRUE	1.54366	One-way anova	0.0415196
A0A087WU53	MC	EC	-2.084	1.523	-1.608	0.23	FALSE	TRUE	-1.829	38.44	two-sided	0.0751186	1.121	-0.366	-0.476	-1.39088	hedges	19.502	3.50909e-17	6.1299e-17	FDR correction BH	TRUE	1.12425	One-way anova	0.0994156
A0A087WU53	MC	Mel	-2.084	1.523	-2.132	0.529	FALSE	TRUE	0.174	46.18	two-sided	0.862993	0.268	0.039	0.048	1.03383	hedges	19.502	3.50909e-17	6.1299e-17	FDR correction BH	TRUE	0.0639927	One-way anova	0.882113
A0A087WU53	ET	DT	-3.262	1.084	-2.678	0.47	FALSE	TRUE	-2.97	70	two-sided	0.00407884	9.46	-0.692	-0.584	-1.499	hedges	19.502	3.50909e-17	6.1299e-17	FDR correction BH	TRUE	2.38946	One-way anova	0.00838014
A0A087WU53	ET	EC	-3.262	1.084	-1.608	0.23	FALSE	TRUE	-8.728	41.44	two-sided	6.2014e-11	431700000	-1.78	-1.654	-3.14705	hedges	19.502	3.50909e-17	6.1299e-17	FDR correction BH	TRUE	10.2075	One-way anova	2.60891e-10
A0A087WU53	ET	Mel	-3.262	1.084	-2.132	0.529	FALSE	TRUE	-5.401	53.88	two-sided	1.53414e-06	10890	-1.24	-1.13	-2.18859	hedges	19.502	3.50909e-17	6.1299e-17	FDR correction BH	TRUE	5.81414	One-way anova	4.36382e-06
A0A087WU53	DT	EC	-2.678	0.47	-1.608	0.23	FALSE	TRUE	-11.023	49.41	two-sided	6.43286e-15	688000000000	-2.555	-1.07	-2.09943	hedges	19.502	3.50909e-17	6.1299e-17	FDR correction BH	TRUE	14.1916	One-way anova	3.82248e-14
A0A087WU53	DT	Mel	-2.678	0.47	-2.132	0.529	FALSE	TRUE	-4.149	47.66	two-sided	0.000136558	205.791	-1.09	-0.546	-1.46003	hedges	19.502	3.50909e-17	6.1299e-17	FDR correction BH	TRUE	3.86468	One-way anova	0.000309269
A0A087WU53	EC	Mel	-1.608	0.23	-2.132	0.529	FALSE	TRUE	4.352	35.32	two-sided	0.000110009	225.417	1.171	0.524	1.43794	hedges	19.502	3.50909e-17	6.1299e-17	FDR correction BH	TRUE	3.95857	One-way anova	0.000368431
A0A087WUB1	DC	MΦ	5.114	0.496	6	0.165	FALSE	TRUE	-5.206	9.02	two-sided	0.000556217	589.287	-2.668	-0.886	-1.84805	hedges	74.242	1.44961e-44	8.16474e-44	FDR correction BH	TRUE	3.25476	One-way anova	0.0014225
A0A087WUB1	DC	MC	5.114	0.496	4.116	0.295	FALSE	TRUE	5.787	9.47	two-sided	0.000217511	14290	2.869	0.998	1.99723	hedges	74.242	1.44961e-44	8.16474e-44	FDR correction BH	TRUE	3.66252	One-way anova	0.000550107
A0A087WUB1	DC	ET	5.114	0.496	3.411	3.537	FALSE	TRUE	2.78	39.64	two-sided	0.00826535	5.799	0.523	1.703	3.25577	hedges	74.242	1.44961e-44	8.16474e-44	FDR correction BH	TRUE	2.08274	One-way anova	0.0147762
A0A087WUB1	DC	DT	5.114	0.496	5.884	0.612	FALSE	TRUE	-3.968	14.77	two-sided	0.0012724	85.53	-1.278	-0.77	-1.70527	hedges	74.242	1.44961e-44	8.16474e-44	FDR correction BH	TRUE	2.89538	One-way anova	0.00270279
A0A087WUB1	DC	EC	5.114	0.496	-1.163	3.705	FALSE	TRUE	6.672	15.94	two-sided	5.47349e-06	12970	2.019	6.277	77.5471	hedges	74.242	1.44961e-44	8.16474e-44	FDR correction BH	TRUE	5.26174	One-way anova	1.98886e-05
A0A087WUB1	DC	Mel	5.114	0.496	-3.228	0.484	FALSE	TRUE	43.558	13.9	two-sided	2.91613e-16	1.868e+26	16.719	8.342	324.483	hedges	74.242	1.44961e-44	8.16474e-44	FDR correction BH	TRUE	15.5352	One-way anova	5.60826e-15
A0A087WUB1	MΦ	MC	6	0.165	4.116	0.295	FALSE	TRUE	29.306	47.08	two-sided	6.96286e-32	2.915e+29	7.052	1.884	3.69097	hedges	74.242	1.44961e-44	8.16474e-44	FDR correction BH	TRUE	31.1572	One-way anova	2.83064e-30
A0A087WUB1	MΦ	ET	6	0.165	3.411	3.537	FALSE	TRUE	4.381	35.34	two-sided	0.000100782	330.398	0.861	2.589	6.01682	hedges	74.242	1.44961e-44	8.16474e-44	FDR correction BH	TRUE	3.99662	One-way anova	0.000191225
A0A087WUB1	MΦ	DT	6	0.165	5.884	0.612	FALSE	TRUE	1.056	44.64	two-sided	0.296574	0.464	0.22	0.116	1.08373	hedges	74.242	1.44961e-44	8.16474e-44	FDR correction BH	TRUE	0.527867	One-way anova	0.346932
A0A087WUB1	MΦ	EC	6	0.165	-1.163	3.705	FALSE	TRUE	7.726	30	two-sided	1.27835e-08	637700	2.663	7.163	143.31	hedges	74.242	1.44961e-44	8.16474e-44	FDR correction BH	TRUE	7.89335	One-way anova	4.78043e-08
A0A087WUB1	MΦ	Mel	6	0.165	-3.228	0.484	FALSE	TRUE	87.616	31.86	two-sided	1.49633e-39	1.986e+42	22.996	9.228	599.66	hedges	74.242	1.44961e-44	8.16474e-44	FDR correction BH	TRUE	38.825	One-way anova	9.45219e-37
A0A087WUB1	MC	ET	4.116	0.295	3.411	3.537	FALSE	TRUE	1.191	70	two-sided	0.237638	0.446	0.278	0.705	1.63014	hedges	74.242	1.44961e-44	8.16474e-44	FDR correction BH	TRUE	0.624085	One-way anova	0.290672
A0A087WUB1	MC	DT	4.116	0.295	5.884	0.612	FALSE	TRUE	-15.609	70	two-sided	1.71706e-24	1.286e+21	-3.639	-1.768	-3.40581	hedges	74.242	1.44961e-44	8.16474e-44	FDR correction BH	TRUE	23.7652	One-way anova	2.61121e-23
A0A087WUB1	MC	EC	4.116	0.295	-1.163	3.705	FALSE	TRUE	5.692	15.08	two-sided	4.18175e-05	18240	2.544	5.279	38.8273	hedges	74.242	1.44961e-44	8.16474e-44	FDR correction BH	TRUE	4.37864	One-way anova	8.97323e-05
A0A087WUB1	MC	Mel	4.116	0.295	-3.228	0.484	FALSE	TRUE	67.597	36.33	two-sided	8.29069e-40	3.312e+53	18.902	7.344	162.467	hedges	74.242	1.44961e-44	8.16474e-44	FDR correction BH	TRUE	39.0814	One-way anova	9.45599e-38
A0A087WUB1	ET	DT	3.411	3.537	5.884	0.612	FALSE	TRUE	-4.133	70	two-sided	9.78758e-05	226.68	-0.964	-2.473	-5.55197	hedges	74.242	1.44961e-44	8.16474e-44	FDR correction BH	TRUE	4.00932	One-way anova	0.000294201
A0A087WUB1	ET	EC	3.411	3.537	-1.163	3.705	FALSE	TRUE	4.167	27.67	two-sided	0.000273492	180.352	1.256	4.574	23.8183	hedges	74.242	1.44961e-44	8.16474e-44	FDR correction BH	TRUE	3.56306	One-way anova	0.000510552
A0A087WUB1	ET	Mel	3.411	3.537	-3.228	0.484	FALSE	TRUE	11.114	36.88	two-sided	2.49495e-13	8891000000000	2.391	6.639	99.664	hedges	74.242	1.44961e-44	8.16474e-44	FDR correction BH	TRUE	12.6029	One-way anova	1.92924e-12
A0A087WUB1	DT	EC	5.884	0.612	-1.163	3.705	FALSE	TRUE	7.563	15.37	two-sided	1.47016e-06	8879000	3.316	7.047	132.239	hedges	74.242	1.44961e-44	8.16474e-44	FDR correction BH	TRUE	5.83264	One-way anova	3.82661e-06
A0A087WUB1	DT	Mel	5.884	0.612	-3.228	0.484	FALSE	TRUE	64.774	57.91	two-sided	9.76345e-56	2.887e+52	15.961	9.112	553.331	hedges	74.242	1.44961e-44	8.16474e-44	FDR correction BH	TRUE	55.0104	One-way anova	4.00887e-52
A0A087WUB1	EC	Mel	-1.163	3.705	-3.228	0.484	FALSE	TRUE	2.218	15.33	two-sided	0.0420812	2.058	0.87	2.065	4.18434	hedges	74.242	1.44961e-44	8.16474e-44	FDR correction BH	TRUE	1.37591	One-way anova	0.070381
A0A087WUB9	DC	MΦ	-0.243	0.456	4.742	0.169	FALSE	TRUE	-31.571	9.25	two-sided	9.75682e-11	8.192e+16	-15.974	-4.985	-31.669	hedges	98.946	2.30178e-52	1.85862e-51	FDR correction BH	TRUE	10.0107	One-way anova	1.1082e-09
A0A087WUB9	DC	MC	-0.243	0.456	0.842	0.576	FALSE	TRUE	-6.032	15.09	two-sided	2.23857e-05	29860	-1.918	-1.085	-2.12138	hedges	98.946	2.30178e-52	1.85862e-51	FDR correction BH	TRUE	4.65003	One-way anova	6.57481e-05
A0A087WUB9	DC	ET	-0.243	0.456	-1.088	0.487	FALSE	TRUE	4.9	12.95	two-sided	0.000293046	1065.07	1.725	0.845	1.79626	hedges	98.946	2.30178e-52	1.85862e-51	FDR correction BH	TRUE	3.53306	One-way anova	0.000672392
A0A087WUB9	DC	DT	-0.243	0.456	0.684	1.768	FALSE	TRUE	-2.796	42.83	two-sided	0.00771787	5.977	-0.567	-0.927	-1.90132	hedges	98.946	2.30178e-52	1.85862e-51	FDR correction BH	TRUE	2.1125	One-way anova	0.0140561
A0A087WUB9	DC	EC	-0.243	0.456	3.142	2.871	FALSE	TRUE	-4.613	16.32	two-sided	0.000274149	168.591	-1.402	-3.385	-10.4469	hedges	98.946	2.30178e-52	1.85862e-51	FDR correction BH	TRUE	3.56201	One-way anova	0.000712441
A0A087WUB9	DC	Mel	-0.243	0.456	5.663	0.714	FALSE	TRUE	-28.308	22.48	two-sided	4.40856e-19	4.268e+20	-8.75	-5.906	-59.963	hedges	98.946	2.30178e-52	1.85862e-51	FDR correction BH	TRUE	18.3557	One-way anova	1.47167e-17
A0A087WUB9	MΦ	MC	4.742	0.169	0.842	0.576	FALSE	TRUE	37.183	45.85	two-sided	6.862e-36	1.985e+34	7.827	3.9	14.9285	hedges	98.946	2.30178e-52	1.85862e-51	FDR correction BH	TRUE	35.1635	One-way anova	5.07042e-34
A0A087WUB9	MΦ	ET	4.742	0.169	-1.088	0.487	FALSE	TRUE	63.76	48.27	two-sided	2.90513e-48	3.285e+45	13.754	5.83	56.8859	hedges	98.946	2.30178e-52	1.85862e-51	FDR correction BH	TRUE	47.5368	One-way anova	1.19285e-45
A0A087WUB9	MΦ	DT	4.742	0.169	0.684	1.768	FALSE	TRUE	13.628	36.42	two-sided	7.16711e-16	1513000000000000	2.696	4.058	16.6563	hedges	98.946	2.30178e-52	1.85862e-51	FDR correction BH	TRUE	15.1447	One-way anova	3.54984e-15
A0A087WUB9	MΦ	EC	4.742	0.169	3.142	2.871	FALSE	TRUE	2.226	30	two-sided	0.0336998	2.077	0.767	1.6	3.03143	hedges	98.946	2.30178e-52	1.85862e-51	FDR correction BH	TRUE	1.47237	One-way anova	0.0512581
A0A087WUB9	MΦ	Mel	4.742	0.169	5.663	0.714	FALSE	TRUE	-6.19	28.04	two-sided	1.09378e-06	38890	-1.586	-0.921	-1.89343	hedges	98.946	2.30178e-52	1.85862e-51	FDR correction BH	TRUE	5.96107	One-way anova	3.68119e-06
A0A087WUB9	MC	ET	0.842	0.576	-1.088	0.487	FALSE	TRUE	15.357	70	two-sided	4.15593e-24	5.433e+20	3.581	1.93	3.81055	hedges	98.946	2.30178e-52	1.85862e-51	FDR correction BH	TRUE	23.3813	One-way anova	5.14759e-23
A0A087WUB9	MC	DT	0.842	0.576	0.684	1.768	FALSE	TRUE	0.509	70	two-sided	0.612362	0.272	0.119	0.158	1.11574	hedges	98.946	2.30178e-52	1.85862e-51	FDR correction BH	TRUE	0.212992	One-way anova	0.658986
A0A087WUB9	MC	EC	0.842	0.576	3.142	2.871	FALSE	TRUE	-3.176	15.54	two-sided	0.00604448	14.262	-1.377	-2.3	-4.92458	hedges	98.946	2.30178e-52	1.85862e-51	FDR correction BH	TRUE	2.21864	One-way anova	0.00966457
A0A087WUB9	MC	Mel	0.842	0.576	5.663	0.714	FALSE	TRUE	-28.022	44.38	two-sided	7.35598e-30	1.3e+32	-7.487	-4.821	-28.2661	hedges	98.946	2.30178e-52	1.85862e-51	FDR correction BH	TRUE	29.1334	One-way anova	2.60376e-28
A0A087WUB9	ET	DT	-1.088	0.487	0.684	1.768	FALSE	TRUE	-5.797	70	two-sided	1.77727e-07	66170	-1.352	-1.772	-3.41527	hedges	98.946	2.30178e-52	1.85862e-51	FDR correction BH	TRUE	6.75025	One-way anova	9.54544e-07
A0A087WUB9	ET	EC	-1.088	0.487	3.142	2.871	FALSE	TRUE	-5.856	15.38	two-sided	2.85441e-05	30960	-2.565	-4.23	-18.7654	hedges	98.946	2.30178e-52	1.85862e-51	FDR correction BH	TRUE	4.54448	One-way anova	6.12821e-05
A0A087WUB9	ET	Mel	-1.088	0.487	5.663	0.714	FALSE	TRUE	-41.115	39.18	two-sided	7.61015e-34	1.886e+41	-11.302	-6.751	-107.709	hedges	98.946	2.30178e-52	1.85862e-51	FDR correction BH	TRUE	33.1186	One-way anova	6.00909e-32
A0A087WUB9	DT	EC	0.684	1.768	3.142	2.871	FALSE	TRUE	-3.167	20.24	two-sided	0.00479463	13.984	-1.121	-2.458	-5.49454	hedges	98.946	2.30178e-52	1.85862e-51	FDR correction BH	TRUE	2.31925	One-way anova	0.00807827
A0A087WUB9	DT	Mel	0.684	1.768	5.663	0.714	FALSE	TRUE	-15.204	49.39	two-sided	2.90794e-20	5.303e+18	-3.423	-4.979	-31.5376	hedges	98.946	2.30178e-52	1.85862e-51	FDR correction BH	TRUE	19.5364	One-way anova	4.55726e-19
A0A087WUB9	EC	Mel	3.142	2.871	5.663	0.714	FALSE	TRUE	-3.446	16.19	two-sided	0.00327176	23.872	-1.325	-2.521	-5.7398	hedges	98.946	2.30178e-52	1.85862e-51	FDR correction BH	TRUE	2.48522	One-way anova	0.00755984
A0A087WUC6	DC	MΦ	1.875	0.165	1.474	0.301	FALSE	TRUE	4.299	23	two-sided	0.000267089	87.783	1.48	0.401	1.32042	hedges	16.864	3.55416e-15	5.74768e-15	FDR correction BH	TRUE	3.57334	One-way anova	0.000737504
A0A087WUC6	DC	MC	1.875	0.165	1.243	0.523	FALSE	TRUE	6.127	40.35	two-sided	3.03283e-07	39820	1.301	0.632	1.54971	hedges	16.864	3.55416e-15	5.74768e-15	FDR correction BH	TRUE	6.51815	One-way anova	1.1525e-06
A0A087WUC6	DC	ET	1.875	0.165	1.475	0.469	FALSE	TRUE	4.182	37.69	two-sided	0.000165932	148.746	0.916	0.4	1.31951	hedges	16.864	3.55416e-15	5.74768e-15	FDR correction BH	TRUE	3.78007	One-way anova	0.000396229
A0A087WUC6	DC	DT	1.875	0.165	1.469	0.243	FALSE	TRUE	5.932	17.83	two-sided	1.34814e-05	22080	1.727	0.406	1.32501	hedges	16.864	3.55416e-15	5.74768e-15	FDR correction BH	TRUE	4.87027	One-way anova	3.8454e-05
A0A087WUC6	DC	EC	1.875	0.165	1.257	0.18	FALSE	TRUE	8.69	17.98	two-sided	7.47002e-08	715200	3.415	0.618	1.53475	hedges	16.864	3.55416e-15	5.74768e-15	FDR correction BH	TRUE	7.12668	One-way anova	3.97556e-07
A0A087WUC6	DC	Mel	1.875	0.165	0.581	0.627	FALSE	TRUE	9.453	30.73	two-sided	1.3156e-10	59500000	2.302	1.294	2.45207	hedges	16.864	3.55416e-15	5.74768e-15	FDR correction BH	TRUE	9.88088	One-way anova	1.00406e-09
A0A087WUC6	MΦ	MC	1.474	0.301	1.243	0.523	FALSE	TRUE	2.002	46.41	two-sided	0.0510973	1.452	0.486	0.231	1.17365	hedges	16.864	3.55416e-15	5.74768e-15	FDR correction BH	TRUE	1.2916	One-way anova	0.0698653
A0A087WUC6	MΦ	ET	1.474	0.301	1.475	0.469	FALSE	TRUE	-0.011	43.23	two-sided	0.991004	0.297	-0.003	-0.001	-1.00069	hedges	16.864	3.55416e-15	5.74768e-15	FDR correction BH	TRUE	0.00392447	One-way anova	0.99306
A0A087WUC6	MΦ	DT	1.474	0.301	1.469	0.243	FALSE	TRUE	0.057	24.11	two-sided	0.955161	0.297	0.018	0.005	1.00347	hedges	16.864	3.55416e-15	5.74768e-15	FDR correction BH	TRUE	0.0199234	One-way anova	0.963018
A0A087WUC6	MΦ	EC	1.474	0.301	1.257	0.18	FALSE	TRUE	2.478	30	two-sided	0.0190587	3.133	0.854	0.217	1.16231	hedges	16.864	3.55416e-15	5.74768e-15	FDR correction BH	TRUE	1.71991	One-way anova	0.0304139
A0A087WUC6	MΦ	Mel	1.474	0.301	0.581	0.627	FALSE	TRUE	6.11	36.78	two-sided	4.56349e-07	30850	1.666	0.893	1.85703	hedges	16.864	3.55416e-15	5.74768e-15	FDR correction BH	TRUE	6.3407	One-way anova	1.62795e-06
A0A087WUC6	MC	ET	1.243	0.523	1.475	0.469	FALSE	TRUE	-1.981	70	two-sided	0.0515689	1.282	-0.462	-0.232	-1.17446	hedges	16.864	3.55416e-15	5.74768e-15	FDR correction BH	TRUE	1.28761	One-way anova	0.0735343
A0A087WUC6	MC	DT	1.243	0.523	1.469	0.243	FALSE	TRUE	-2.348	70	two-sided	0.0216909	2.478	-0.548	-0.226	-1.16959	hedges	16.864	3.55416e-15	5.74768e-15	FDR correction BH	TRUE	1.66372	One-way anova	0.0321642
A0A087WUC6	MC	EC	1.243	0.523	1.257	0.18	FALSE	TRUE	-0.135	48.17	two-sided	0.893487	0.299	-0.029	-0.014	-1.00975	hedges	16.864	3.55416e-15	5.74768e-15	FDR correction BH	TRUE	0.048912	One-way anova	0.907489
A0A087WUC6	MC	Mel	1.243	0.523	0.581	0.627	FALSE	TRUE	4.342	45.51	two-sided	7.80753e-05	364.511	1.153	0.662	1.58227	hedges	16.864	3.55416e-15	5.74768e-15	FDR correction BH	TRUE	4.10749	One-way anova	0.000170085
A0A087WUC6	ET	DT	1.475	0.469	1.469	0.243	FALSE	TRUE	0.069	70	two-sided	0.945064	0.244	0.016	0.006	1.00417	hedges	16.864	3.55416e-15	5.74768e-15	FDR correction BH	TRUE	0.024539	One-way anova	0.957753
A0A087WUC6	ET	EC	1.475	0.469	1.257	0.18	FALSE	TRUE	2.424	49.4	two-sided	0.0190613	2.976	0.532	0.218	1.16312	hedges	16.864	3.55416e-15	5.74768e-15	FDR correction BH	TRUE	1.71985	One-way anova	0.0271615
A0A087WUC6	ET	Mel	1.475	0.469	0.581	0.627	FALSE	TRUE	6.056	41.93	two-sided	3.31495e-07	104400	1.639	0.894	1.85832	hedges	16.864	3.55416e-15	5.74768e-15	FDR correction BH	TRUE	6.47952	One-way anova	1.04903e-06
A0A087WUC6	DT	EC	1.469	0.243	1.257	0.18	FALSE	TRUE	3.506	38.4	two-sided	0.00117586	31.472	0.925	0.212	1.15829	hedges	16.864	3.55416e-15	5.74768e-15	FDR correction BH	TRUE	2.92964	One-way anova	0.00216992
A0A087WUC6	DT	Mel	1.469	0.243	0.581	0.627	FALSE	TRUE	6.743	29.07	two-sided	2.09183e-07	1211000	1.987	0.888	1.85061	hedges	16.864	3.55416e-15	5.74768e-15	FDR correction BH	TRUE	6.67947	One-way anova	7.20255e-07
A0A087WUC6	EC	Mel	1.257	0.18	0.581	0.627	FALSE	TRUE	5.075	29.8	two-sided	1.91696e-05	1608.36	1.315	0.676	1.5977	hedges	16.864	3.55416e-15	5.74768e-15	FDR correction BH	TRUE	4.71739	One-way anova	7.53571e-05
A0A087WUD1	DC	MΦ	-2.813	0.381	-2.8	0.804	FALSE	TRUE	-0.055	22.6	two-sided	0.956957	0.379	-0.018	-0.013	-1.00905	hedges	25.422	2.49219e-21	5.07837e-21	FDR correction BH	TRUE	0.0191075	One-way anova	0.968396
A0A087WUD1	DC	MC	-2.813	0.381	-3.209	0.765	FALSE	TRUE	2.203	26.21	two-sided	0.0365536	2.084	0.549	0.396	1.31585	hedges	25.422	2.49219e-21	5.07837e-21	FDR correction BH	TRUE	1.43707	One-way anova	0.0590088
A0A087WUD1	DC	ET	-2.813	0.381	-3.465	0.659	FALSE	TRUE	3.887	21.68	two-sided	0.000811546	69.733	1.039	0.652	1.57135	hedges	25.422	2.49219e-21	5.07837e-21	FDR correction BH	TRUE	3.09069	One-way anova	0.0017437
A0A087WUD1	DC	DT	-2.813	0.381	-3.596	0.801	FALSE	TRUE	4.254	27.74	two-sided	0.000215236	180.032	1.039	0.783	1.72071	hedges	25.422	2.49219e-21	5.07837e-21	FDR correction BH	TRUE	3.66709	One-way anova	0.000521698
A0A087WUD1	DC	EC	-2.813	0.381	-1.352	0.23	FALSE	TRUE	-10.495	11.36	two-sided	3.44332e-07	18200000	-4.853	-1.461	-2.75299	hedges	25.422	2.49219e-21	5.07837e-21	FDR correction BH	TRUE	6.46302	One-way anova	1.59215e-06
A0A087WUD1	DC	Mel	-2.813	0.381	-2.238	0.888	FALSE	TRUE	-2.635	30.74	two-sided	0.0130534	4.162	-0.709	-0.575	-1.48968	hedges	25.422	2.49219e-21	5.07837e-21	FDR correction BH	TRUE	1.88428	One-way anova	0.0228511
A0A087WUD1	MΦ	MC	-2.8	0.804	-3.209	0.765	FALSE	TRUE	1.719	27.58	two-sided	0.0967968	0.962	0.519	0.409	1.32777	hedges	25.422	2.49219e-21	5.07837e-21	FDR correction BH	TRUE	1.01414	One-way anova	0.125417
A0A087WUD1	MΦ	ET	-2.8	0.804	-3.465	0.659	FALSE	TRUE	2.903	24.35	two-sided	0.0077316	7.765	0.928	0.665	1.58557	hedges	25.422	2.49219e-21	5.07837e-21	FDR correction BH	TRUE	2.11173	One-way anova	0.0117079
A0A087WUD1	MΦ	DT	-2.8	0.804	-3.596	0.801	FALSE	TRUE	3.3	28.74	two-sided	0.00258673	19.074	0.978	0.796	1.73628	hedges	25.422	2.49219e-21	5.07837e-21	FDR correction BH	TRUE	2.58725	One-way anova	0.00431577
A0A087WUD1	MΦ	EC	-2.8	0.804	-1.352	0.23	FALSE	TRUE	-6.927	30	two-sided	1.07993e-07	90130	-2.387	-1.448	-2.7283	hedges	25.422	2.49219e-21	5.07837e-21	FDR correction BH	TRUE	6.96661	One-way anova	3.61531e-07
A0A087WUD1	MΦ	Mel	-2.8	0.804	-2.238	0.888	FALSE	TRUE	-2.096	34.44	two-sided	0.0435288	1.692	-0.643	-0.562	-1.47631	hedges	25.422	2.49219e-21	5.07837e-21	FDR correction BH	TRUE	1.36122	One-way anova	0.0653967
A0A087WUD1	MC	ET	-3.209	0.765	-3.465	0.659	FALSE	TRUE	1.52	70	two-sided	0.132956	0.652	0.354	0.256	1.19416	hedges	25.422	2.49219e-21	5.07837e-21	FDR correction BH	TRUE	0.876293	One-way anova	0.172922
A0A087WUD1	MC	DT	-3.209	0.765	-3.596	0.801	FALSE	TRUE	2.097	70	two-sided	0.0396182	1.562	0.489	0.387	1.30767	hedges	25.422	2.49219e-21	5.07837e-21	FDR correction BH	TRUE	1.40211	One-way anova	0.0558436
A0A087WUD1	MC	EC	-3.209	0.765	-1.352	0.23	FALSE	TRUE	-13.286	46.2	two-sided	2.16372e-17	574900000000000	-2.805	-1.857	-3.62254	hedges	25.422	2.49219e-21	5.07837e-21	FDR correction BH	TRUE	16.6648	One-way anova	1.67944e-16
A0A087WUD1	MC	Mel	-3.209	0.765	-2.238	0.888	FALSE	TRUE	-4.443	46.62	two-sided	5.42965e-05	496.438	-1.174	-0.971	-1.9602	hedges	25.422	2.49219e-21	5.07837e-21	FDR correction BH	TRUE	4.26523	One-way anova	0.000121494
A0A087WUD1	ET	DT	-3.465	0.659	-3.596	0.801	FALSE	TRUE	0.76	70	two-sided	0.450063	0.311	0.177	0.131	1.09505	hedges	25.422	2.49219e-21	5.07837e-21	FDR correction BH	TRUE	0.346727	One-way anova	0.521139
A0A087WUD1	ET	EC	-3.465	0.659	-1.352	0.23	FALSE	TRUE	-17.061	48.33	two-sided	4.301e-22	1.196e+19	-3.683	-2.113	-4.3259	hedges	25.422	2.49219e-21	5.07837e-21	FDR correction BH	TRUE	21.3664	One-way anova	6.44522e-21
A0A087WUD1	ET	Mel	-3.465	0.659	-2.238	0.888	FALSE	TRUE	-5.878	41.67	two-sided	6.1167e-07	55900	-1.593	-1.227	-2.3408	hedges	25.422	2.49219e-21	5.07837e-21	FDR correction BH	TRUE	6.21348	One-way anova	1.85969e-06
A0A087WUD1	DT	EC	-3.596	0.801	-1.352	0.23	FALSE	TRUE	-15.451	45.52	two-sided	1.00242e-19	2.081e+17	-3.244	-2.244	-4.73709	hedges	25.422	2.49219e-21	5.07837e-21	FDR correction BH	TRUE	18.9989	One-way anova	9.90602e-19
A0A087WUD1	DT	Mel	-3.596	0.801	-2.238	0.888	FALSE	TRUE	-6.115	48.21	two-sided	1.64809e-07	128300	-1.602	-1.358	-2.5633	hedges	25.422	2.49219e-21	5.07837e-21	FDR correction BH	TRUE	6.78302	One-way anova	5.78134e-07
A0A087WUD1	EC	Mel	-1.352	0.23	-2.238	0.888	FALSE	TRUE	4.748	28.78	two-sided	5.2012e-05	651.424	1.222	0.886	1.84805	hedges	25.422	2.49219e-21	5.07837e-21	FDR correction BH	TRUE	4.2839	One-way anova	0.000186353
A0A087WUF6	DC	MΦ	-3.471	0.703	-3.406	0.155	FALSE	TRUE	-0.272	8.44	two-sided	0.79198	0.389	-0.144	-0.065	-1.04608	hedges	32.228	1.36308e-25	3.30585e-25	FDR correction BH	TRUE	0.101286	One-way anova	0.832532
A0A087WUF6	DC	MC	-3.471	0.703	-3.462	0.728	FALSE	TRUE	-0.032	12.66	two-sided	0.974974	0.35	-0.011	-0.009	-1.00626	hedges	32.228	1.36308e-25	3.30585e-25	FDR correction BH	TRUE	0.0110069	One-way anova	0.981851
A0A087WUF6	DC	ET	-3.471	0.703	-3.098	0.724	FALSE	TRUE	-1.415	12.6	two-sided	0.181295	0.736	-0.509	-0.373	-1.29504	hedges	32.228	1.36308e-25	3.30585e-25	FDR correction BH	TRUE	0.741613	One-way anova	0.234641
A0A087WUF6	DC	DT	-3.471	0.703	-3.426	0.289	FALSE	TRUE	-0.186	8.68	two-sided	0.856871	0.354	-0.109	-0.045	-1.03168	hedges	32.228	1.36308e-25	3.30585e-25	FDR correction BH	TRUE	0.0670844	One-way anova	0.884186
A0A087WUF6	DC	EC	-3.471	0.703	-1.362	0.135	FALSE	TRUE	-8.908	8.33	two-sided	1.54109e-05	1076000	-4.758	-2.109	-4.31392	hedges	32.228	1.36308e-25	3.30585e-25	FDR correction BH	TRUE	4.81217	One-way anova	5.13197e-05
A0A087WUF6	DC	Mel	-3.471	0.703	-2.867	0.586	FALSE	TRUE	-2.303	12.26	two-sided	0.0395416	2.39	-0.954	-0.604	-1.51992	hedges	32.228	1.36308e-25	3.30585e-25	FDR correction BH	TRUE	1.40295	One-way anova	0.0618624
A0A087WUF6	MΦ	MC	-3.406	0.155	-3.462	0.728	FALSE	TRUE	0.441	41.49	two-sided	0.661466	0.321	0.09	0.056	1.03958	hedges	32.228	1.36308e-25	3.30585e-25	FDR correction BH	TRUE	0.179493	One-way anova	0.703895
A0A087WUF6	MΦ	ET	-3.406	0.155	-3.098	0.724	FALSE	TRUE	-2.433	41.57	two-sided	0.0193439	3.028	-0.497	-0.308	-1.23799	hedges	32.228	1.36308e-25	3.30585e-25	FDR correction BH	TRUE	1.71346	One-way anova	0.0277229
A0A087WUF6	MΦ	DT	-3.406	0.155	-3.426	0.289	FALSE	TRUE	0.327	47.99	two-sided	0.744916	0.31	0.078	0.02	1.01396	hedges	32.228	1.36308e-25	3.30585e-25	FDR correction BH	TRUE	0.127892	One-way anova	0.780561
A0A087WUF6	MΦ	EC	-3.406	0.155	-1.362	0.135	FALSE	TRUE	-39.825	30	two-sided	1.56225e-27	7.12e+23	-13.725	-2.044	-4.12387	hedges	32.228	1.36308e-25	3.30585e-25	FDR correction BH	TRUE	26.8062	One-way anova	1.33638e-25
A0A087WUF6	MΦ	Mel	-3.406	0.155	-2.867	0.586	FALSE	TRUE	-4.362	28.97	two-sided	0.000148684	231.807	-1.124	-0.539	-1.45297	hedges	32.228	1.36308e-25	3.30585e-25	FDR correction BH	TRUE	3.82773	One-way anova	0.000360601
A0A087WUF6	MC	ET	-3.462	0.728	-3.098	0.724	FALSE	TRUE	-2.13	70	two-sided	0.0367146	1.654	-0.497	-0.364	-1.28699	hedges	32.228	1.36308e-25	3.30585e-25	FDR correction BH	TRUE	1.43516	One-way anova	0.0541294
A0A087WUF6	MC	DT	-3.462	0.728	-3.426	0.289	FALSE	TRUE	-0.276	70	two-sided	0.783629	0.251	-0.064	-0.036	-1.02527	hedges	32.228	1.36308e-25	3.30585e-25	FDR correction BH	TRUE	0.105889	One-way anova	0.815403
A0A087WUF6	MC	EC	-3.462	0.728	-1.362	0.135	FALSE	TRUE	-16.669	40.03	two-sided	1.30026e-19	4.579e+18	-3.369	-2.1	-4.28709	hedges	32.228	1.36308e-25	3.30585e-25	FDR correction BH	TRUE	18.886	One-way anova	1.26514e-18
A0A087WUF6	MC	Mel	-3.462	0.728	-2.867	0.586	FALSE	TRUE	-3.525	57.62	two-sided	0.000837301	36.281	-0.871	-0.595	-1.51047	hedges	32.228	1.36308e-25	3.30585e-25	FDR correction BH	TRUE	3.07712	One-way anova	0.00154724
A0A087WUF6	ET	DT	-3.098	0.724	-3.426	0.289	FALSE	TRUE	2.53	70	two-sided	0.0136688	3.561	0.59	0.328	1.25527	hedges	32.228	1.36308e-25	3.30585e-25	FDR correction BH	TRUE	1.86427	One-way anova	0.024588
A0A087WUF6	ET	EC	-3.098	0.724	-1.362	0.135	FALSE	TRUE	-13.863	40.09	two-sided	6.96589e-17	2909000000000000	-2.803	-1.736	-3.3311	hedges	32.228	1.36308e-25	3.30585e-25	FDR correction BH	TRUE	16.157	One-way anova	5.92787e-16
A0A087WUF6	ET	Mel	-3.098	0.724	-2.867	0.586	FALSE	TRUE	-1.371	57.5	two-sided	0.175741	0.578	-0.339	-0.231	-1.17365	hedges	32.228	1.36308e-25	3.30585e-25	FDR correction BH	TRUE	0.755126	One-way anova	0.214696
A0A087WUF6	DT	EC	-3.426	0.289	-1.362	0.135	FALSE	TRUE	-35.165	49.81	two-sided	7.8262e-37	1.433e+33	-8.053	-2.064	-4.18144	hedges	32.228	1.36308e-25	3.30585e-25	FDR correction BH	TRUE	36.1064	One-way anova	6.76513e-35
A0A087WUF6	DT	Mel	-3.426	0.289	-2.867	0.586	FALSE	TRUE	-4.41	32.13	two-sided	0.000108499	448.659	-1.269	-0.559	-1.47325	hedges	32.228	1.36308e-25	3.30585e-25	FDR correction BH	TRUE	3.96457	One-way anova	0.000249718
A0A087WUF6	EC	Mel	-1.362	0.135	-2.867	0.586	FALSE	TRUE	12.334	27.81	two-sided	8.57878e-13	749200000000	3.157	1.505	2.83825	hedges	32.228	1.36308e-25	3.30585e-25	FDR correction BH	TRUE	12.0666	One-way anova	1.13995e-11
A0A087WUJ1	DC	MΦ	-3.978	0.853	-3.612	0.714	FALSE	TRUE	-1.089	14.37	two-sided	0.293944	0.579	-0.462	-0.366	-1.28877	hedges	101.705	3.85864e-53	3.23338e-52	FDR correction BH	TRUE	0.531735	One-way anova	0.367352
A0A087WUJ1	DC	MC	-3.978	0.853	-3.544	0.323	FALSE	TRUE	-1.498	8.58	two-sided	0.169892	0.805	-0.908	-0.434	-1.35097	hedges	101.705	3.85864e-53	3.23338e-52	FDR correction BH	TRUE	0.769827	One-way anova	0.228489
A0A087WUJ1	DC	ET	-3.978	0.853	0.313	0.306	FALSE	TRUE	-14.86	8.52	two-sided	2.1785e-07	1503000000000000	-9.168	-4.291	-19.5758	hedges	101.705	3.85864e-53	3.23338e-52	FDR correction BH	TRUE	6.66184	One-way anova	7.67474e-07
A0A087WUJ1	DC	DT	-3.978	0.853	-1.646	1.501	FALSE	TRUE	-6.157	22.16	two-sided	3.28419e-06	43590	-1.632	-2.332	-5.03503	hedges	101.705	3.85864e-53	3.23338e-52	FDR correction BH	TRUE	5.48357	One-way anova	1.01696e-05
A0A087WUJ1	DC	EC	-3.978	0.853	-3.778	0.485	FALSE	TRUE	-0.647	10.99	two-sided	0.531144	0.44	-0.303	-0.2	-1.1487	hedges	101.705	3.85864e-53	3.23338e-52	FDR correction BH	TRUE	0.274788	One-way anova	0.598238
A0A087WUJ1	DC	Mel	-3.978	0.853	-2.995	0.685	FALSE	TRUE	-3.113	11.94	two-sided	0.00901775	10.225	-1.312	-0.983	-1.97657	hedges	101.705	3.85864e-53	3.23338e-52	FDR correction BH	TRUE	2.0449	One-way anova	0.0163727
A0A087WUJ1	MΦ	MC	-3.612	0.714	-3.544	0.323	FALSE	TRUE	-0.364	17.78	two-sided	0.720447	0.313	-0.141	-0.068	-1.04826	hedges	101.705	3.85864e-53	3.23338e-52	FDR correction BH	TRUE	0.142398	One-way anova	0.756078
A0A087WUJ1	MΦ	ET	-3.612	0.714	0.313	0.306	FALSE	TRUE	-21.141	17.5	two-sided	6.67851e-14	1.151e+23	-8.271	-3.925	-15.1895	hedges	101.705	3.85864e-53	3.23338e-52	FDR correction BH	TRUE	13.1753	One-way anova	2.99694e-13
A0A087WUJ1	MΦ	DT	-3.612	0.714	-1.646	1.501	FALSE	TRUE	-6.395	49.67	two-sided	5.44498e-08	180800	-1.472	-1.966	-3.90683	hedges	101.705	3.85864e-53	3.23338e-52	FDR correction BH	TRUE	7.264	One-way anova	1.42948e-07
A0A087WUJ1	MΦ	EC	-3.612	0.714	-3.778	0.485	FALSE	TRUE	0.768	30	two-sided	0.448513	0.422	0.265	0.166	1.12194	hedges	101.705	3.85864e-53	3.23338e-52	FDR correction BH	TRUE	0.348225	One-way anova	0.513194
A0A087WUJ1	MΦ	Mel	-3.612	0.714	-2.995	0.685	FALSE	TRUE	-2.74	31.14	two-sided	0.0100822	5.276	-0.868	-0.617	-1.53368	hedges	101.705	3.85864e-53	3.23338e-52	FDR correction BH	TRUE	1.99644	One-way anova	0.0172309
A0A087WUJ1	MC	ET	-3.544	0.323	0.313	0.306	FALSE	TRUE	-52.066	70	two-sided	1.0353e-57	5.234e+53	-12.14	-3.857	-14.4901	hedges	101.705	3.85864e-53	3.23338e-52	FDR correction BH	TRUE	56.9849	One-way anova	3.03638e-55
A0A087WUJ1	MC	DT	-3.544	0.323	-1.646	1.501	FALSE	TRUE	-7.416	70	two-sided	2.16377e-10	34150000	-1.729	-1.898	-3.72696	hedges	101.705	3.85864e-53	3.23338e-52	FDR correction BH	TRUE	9.66479	One-way anova	9.4465e-10
A0A087WUJ1	MC	EC	-3.544	0.323	-3.778	0.485	FALSE	TRUE	1.76	21.11	two-sided	0.0929291	1.017	0.607	0.234	1.17609	hedges	101.705	3.85864e-53	3.23338e-52	FDR correction BH	TRUE	1.03185	One-way anova	0.121017
A0A087WUJ1	MC	Mel	-3.544	0.323	-2.995	0.685	FALSE	TRUE	-3.728	31.44	two-sided	0.000761096	62.446	-1.078	-0.549	-1.46307	hedges	101.705	3.85864e-53	3.23338e-52	FDR correction BH	TRUE	3.11856	One-way anova	0.00141246
A0A087WUJ1	ET	DT	0.313	0.306	-1.646	1.501	FALSE	TRUE	7.676	70	two-sided	7.21035e-11	96190000	1.79	1.959	3.88792	hedges	101.705	3.85864e-53	3.23338e-52	FDR correction BH	TRUE	10.142	One-way anova	7.55247e-10
A0A087WUJ1	ET	EC	0.313	0.306	-3.778	0.485	FALSE	TRUE	31.078	20.49	two-sided	1.02116e-18	4.433e+30	10.918	4.091	17.0417	hedges	101.705	3.85864e-53	3.23338e-52	FDR correction BH	TRUE	17.9909	One-way anova	1.04822e-17
A0A087WUJ1	ET	Mel	0.313	0.306	-2.995	0.685	FALSE	TRUE	22.622	30.7	two-sided	1.05485e-20	1.578e+27	6.577	3.308	9.90392	hedges	101.705	3.85864e-53	3.23338e-52	FDR correction BH	TRUE	19.9768	One-way anova	2.04302e-19
A0A087WUJ1	DT	EC	-1.646	1.501	-3.778	0.485	FALSE	TRUE	7.665	47.3	two-sided	7.77533e-10	12490000	1.635	2.132	4.38325	hedges	101.705	3.85864e-53	3.23338e-52	FDR correction BH	TRUE	9.10928	One-way anova	2.83404e-09
A0A087WUJ1	DT	Mel	-1.646	1.501	-2.995	0.685	FALSE	TRUE	4.728	52.3	two-sided	1.75332e-05	1203.7	1.077	1.349	2.54735	hedges	101.705	3.85864e-53	3.23338e-52	FDR correction BH	TRUE	4.75614	One-way anova	4.57086e-05
A0A087WUJ1	EC	Mel	-3.778	0.485	-2.995	0.685	FALSE	TRUE	-4.274	38.51	two-sided	0.000121813	183.999	-1.245	-0.783	-1.72071	hedges	101.705	3.85864e-53	3.23338e-52	FDR correction BH	TRUE	3.91431	One-way anova	0.000404992
A0A087WUJ8	DC	MΦ	-3.592	1.126	-3.682	0.617	FALSE	TRUE	0.222	10.76	two-sided	0.828342	0.385	0.105	0.09	1.06437	hedges	2.464	0.026102	0.0265613	FDR correction BH	TRUE	0.0817901	One-way anova	0.862585
A0A087WUJ8	DC	MC	-3.592	1.126	-3.406	0.444	FALSE	TRUE	-0.487	8.63	two-sided	0.638488	0.382	-0.291	-0.186	-1.13761	hedges	2.464	0.026102	0.0265613	FDR correction BH	TRUE	0.194848	One-way anova	0.702944
A0A087WUJ8	DC	ET	-3.592	1.126	-3.517	0.478	FALSE	TRUE	-0.196	8.73	two-sided	0.849112	0.355	-0.114	-0.075	-1.05336	hedges	2.464	0.026102	0.0265613	FDR correction BH	TRUE	0.0710348	One-way anova	0.875506
A0A087WUJ8	DC	DT	-3.592	1.126	-3.276	0.318	FALSE	TRUE	-0.833	8.32	two-sided	0.427956	0.453	-0.55	-0.316	-1.24487	hedges	2.464	0.026102	0.0265613	FDR correction BH	TRUE	0.368601	One-way anova	0.497928
A0A087WUJ8	DC	EC	-3.592	1.126	-3.466	0.421	FALSE	TRUE	-0.322	9.28	two-sided	0.754474	0.393	-0.163	-0.126	-1.09126	hedges	2.464	0.026102	0.0265613	FDR correction BH	TRUE	0.122356	One-way anova	0.797701
A0A087WUJ8	DC	Mel	-3.592	1.126	-3.766	0.768	FALSE	TRUE	0.43	10.81	two-sided	0.675783	0.386	0.195	0.174	1.12818	hedges	2.464	0.026102	0.0265613	FDR correction BH	TRUE	0.170193	One-way anova	0.729689
A0A087WUJ8	MΦ	MC	-3.682	0.617	-3.406	0.444	FALSE	TRUE	-1.616	22.21	two-sided	0.120258	0.84	-0.542	-0.276	-1.21083	hedges	2.464	0.026102	0.0265613	FDR correction BH	TRUE	0.919888	One-way anova	0.152967
A0A087WUJ8	MΦ	ET	-3.682	0.617	-3.517	0.478	FALSE	TRUE	-0.953	23.36	two-sided	0.350499	0.427	-0.311	-0.165	-1.12117	hedges	2.464	0.026102	0.0265613	FDR correction BH	TRUE	0.455314	One-way anova	0.400598
A0A087WUJ8	MΦ	DT	-3.682	0.617	-3.276	0.318	FALSE	TRUE	-2.49	18.64	two-sided	0.0223977	3.367	-0.93	-0.406	-1.32501	hedges	2.464	0.026102	0.0265613	FDR correction BH	TRUE	1.6498	One-way anova	0.0323137
A0A087WUJ8	MΦ	EC	-3.682	0.617	-3.466	0.421	FALSE	TRUE	-1.156	30	two-sided	0.256944	0.559	-0.398	-0.216	-1.16151	hedges	2.464	0.026102	0.0265613	FDR correction BH	TRUE	0.590161	One-way anova	0.315778
A0A087WUJ8	MΦ	Mel	-3.682	0.617	-3.766	0.768	FALSE	TRUE	0.387	36.87	two-sided	0.701265	0.331	0.116	0.084	1.05995	hedges	2.464	0.026102	0.0265613	FDR correction BH	TRUE	0.154118	One-way anova	0.749391
A0A087WUJ8	MC	ET	-3.406	0.444	-3.517	0.478	FALSE	TRUE	1.021	70	two-sided	0.310739	0.38	0.238	0.111	1.07998	hedges	2.464	0.026102	0.0265613	FDR correction BH	TRUE	0.507604	One-way anova	0.369557
A0A087WUJ8	MC	DT	-3.406	0.444	-3.276	0.318	FALSE	TRUE	-1.423	70	two-sided	0.159181	0.577	-0.332	-0.13	-1.09429	hedges	2.464	0.026102	0.0265613	FDR correction BH	TRUE	0.798109	One-way anova	0.19833
A0A087WUJ8	MC	EC	-3.406	0.444	-3.466	0.421	FALSE	TRUE	0.472	30.36	two-sided	0.640605	0.325	0.137	0.06	1.04247	hedges	2.464	0.026102	0.0265613	FDR correction BH	TRUE	0.19341	One-way anova	0.683823
A0A087WUJ8	MC	Mel	-3.406	0.444	-3.766	0.768	FALSE	TRUE	2.113	35.14	two-sided	0.0417419	1.663	0.595	0.36	1.28343	hedges	2.464	0.026102	0.0265613	FDR correction BH	TRUE	1.37943	One-way anova	0.0578749
A0A087WUJ8	ET	DT	-3.517	0.478	-3.276	0.318	FALSE	TRUE	-2.516	70	two-sided	0.0141813	3.459	-0.587	-0.241	-1.18181	hedges	2.464	0.026102	0.0265613	FDR correction BH	TRUE	1.84828	One-way anova	0.0253845
A0A087WUJ8	ET	EC	-3.517	0.478	-3.466	0.421	FALSE	TRUE	-0.382	32.54	two-sided	0.705085	0.315	-0.108	-0.051	-1.03598	hedges	2.464	0.026102	0.0265613	FDR correction BH	TRUE	0.151759	One-way anova	0.742995
A0A087WUJ8	ET	Mel	-3.517	0.478	-3.766	0.768	FALSE	TRUE	1.441	36.8	two-sided	0.15794	0.628	0.402	0.249	1.18838	hedges	2.464	0.026102	0.0265613	FDR correction BH	TRUE	0.801509	One-way anova	0.19481
A0A087WUJ8	DT	EC	-3.276	0.318	-3.466	0.421	FALSE	TRUE	1.615	22.94	two-sided	0.11993	0.84	0.532	0.19	1.14076	hedges	2.464	0.026102	0.0265613	FDR correction BH	TRUE	0.92107	One-way anova	0.156031
A0A087WUJ8	DT	Mel	-3.276	0.318	-3.766	0.768	FALSE	TRUE	3.015	29.76	two-sided	0.00521535	10.279	0.883	0.49	1.40444	hedges	2.464	0.026102	0.0265613	FDR correction BH	TRUE	2.28272	One-way anova	0.00909502
A0A087WUJ8	EC	Mel	-3.466	0.421	-3.766	0.768	FALSE	TRUE	1.61	38.3	two-sided	0.115586	0.857	0.448	0.3	1.23114	hedges	2.464	0.026102	0.0265613	FDR correction BH	TRUE	0.937094	One-way anova	0.168506
A0A087WUK2	DC	MΦ	2.242	0.351	3.499	0.172	FALSE	TRUE	-10.097	10.2	two-sided	1.23794e-06	9181000	-4.883	-1.257	-2.38998	hedges	60.502	2.25235e-39	9.9603e-39	FDR correction BH	TRUE	5.9073	One-way anova	5.92767e-06
A0A087WUK2	DC	MC	2.242	0.351	1.239	0.23	FALSE	TRUE	8.151	9.79	two-sided	1.13727e-05	19410000	3.833	1.003	2.00416	hedges	60.502	2.25235e-39	9.9603e-39	FDR correction BH	TRUE	4.94414	One-way anova	3.47184e-05
A0A087WUK2	DC	ET	2.242	0.351	2.527	0.517	FALSE	TRUE	-1.964	17.86	two-sided	0.0652346	1.453	-0.571	-0.285	-1.21841	hedges	60.502	2.25235e-39	9.9603e-39	FDR correction BH	TRUE	1.18552	One-way anova	0.0947483
A0A087WUK2	DC	DT	2.242	0.351	2.167	0.752	FALSE	TRUE	0.437	28.4	two-sided	0.665184	0.375	0.106	0.075	1.05336	hedges	60.502	2.25235e-39	9.9603e-39	FDR correction BH	TRUE	0.177058	One-way anova	0.721201
A0A087WUK2	DC	EC	2.242	0.351	3.108	0.231	FALSE	TRUE	-6.646	12.01	two-sided	2.36796e-05	12290	-3.008	-0.866	-1.8226	hedges	60.502	2.25235e-39	9.9603e-39	FDR correction BH	TRUE	4.62563	One-way anova	7.58412e-05
A0A087WUK2	DC	Mel	2.242	0.351	3.253	0.685	FALSE	TRUE	-5.613	27.67	two-sided	5.42028e-06	3789.49	-1.595	-1.011	-2.01531	hedges	60.502	2.25235e-39	9.9603e-39	FDR correction BH	TRUE	5.26598	One-way anova	1.82648e-05
A0A087WUK2	MΦ	MC	3.499	0.172	1.239	0.23	FALSE	TRUE	39.243	38.15	two-sided	1.89044e-32	2.548e+35	10.379	2.26	4.78991	hedges	60.502	2.25235e-39	9.9603e-39	FDR correction BH	TRUE	31.7234	One-way anova	8.62462e-31
A0A087WUK2	MΦ	ET	3.499	0.172	2.527	0.517	FALSE	TRUE	10.094	47.67	two-sided	2.01366e-13	36940000000	2.162	0.972	1.96156	hedges	60.502	2.25235e-39	9.9603e-39	FDR correction BH	TRUE	12.696	One-way anova	8.63056e-13
A0A087WUK2	MΦ	DT	3.499	0.172	2.167	0.752	FALSE	TRUE	10.053	42.33	two-sided	8.77021e-13	32410000000	2.062	1.332	2.51751	hedges	60.502	2.25235e-39	9.9603e-39	FDR correction BH	TRUE	12.057	One-way anova	3.37651e-12
A0A087WUK2	MΦ	EC	3.499	0.172	3.108	0.231	FALSE	TRUE	5.427	30	two-sided	6.97313e-06	2132.7	1.87	0.391	1.3113	hedges	60.502	2.25235e-39	9.9603e-39	FDR correction BH	TRUE	5.15657	One-way anova	1.85438e-05
A0A087WUK2	MΦ	Mel	3.499	0.172	3.253	0.685	FALSE	TRUE	1.716	28.5	two-sided	0.0970703	0.98	0.441	0.246	1.18591	hedges	60.502	2.25235e-39	9.9603e-39	FDR correction BH	TRUE	1.01291	One-way anova	0.133793
A0A087WUK2	MC	ET	1.239	0.23	2.527	0.517	FALSE	TRUE	-13.651	70	two-sided	2.06223e-21	1.296e+18	-3.183	-1.288	-2.44189	hedges	60.502	2.25235e-39	9.9603e-39	FDR correction BH	TRUE	20.6857	One-way anova	2.05772e-20
A0A087WUK2	MC	DT	1.239	0.23	2.167	0.752	FALSE	TRUE	-7.076	70	two-sided	9.06476e-10	8894000	-1.65	-0.928	-1.90264	hedges	60.502	2.25235e-39	9.9603e-39	FDR correction BH	TRUE	9.04264	One-way anova	3.70716e-09
A0A087WUK2	MC	EC	1.239	0.23	3.108	0.231	FALSE	TRUE	-26.94	28.76	two-sided	5.9062e-22	6.086e+27	-7.983	-1.869	-3.65279	hedges	60.502	2.25235e-39	9.9603e-39	FDR correction BH	TRUE	21.2287	One-way anova	7.32654e-21
A0A087WUK2	MC	Mel	1.239	0.23	3.253	0.685	FALSE	TRUE	-14.152	27.8	two-sided	3.14009e-14	2.084e+17	-4.216	-2.014	-4.03901	hedges	60.502	2.25235e-39	9.9603e-39	FDR correction BH	TRUE	13.5031	One-way anova	2.49385e-13
A0A087WUK2	ET	DT	2.527	0.517	2.167	0.752	FALSE	TRUE	2.368	70	two-sided	0.0206588	2.574	0.552	0.36	1.28343	hedges	60.502	2.25235e-39	9.9603e-39	FDR correction BH	TRUE	1.68489	One-way anova	0.0356258
A0A087WUK2	ET	EC	2.527	0.517	3.108	0.231	FALSE	TRUE	-5.601	49.98	two-sided	9.07714e-07	13640	-1.27	-0.581	-1.49589	hedges	60.502	2.25235e-39	9.9603e-39	FDR correction BH	TRUE	6.04205	One-way anova	2.34407e-06
A0A087WUK2	ET	Mel	2.527	0.517	3.253	0.685	FALSE	TRUE	-4.483	42.22	two-sided	5.55351e-05	559.982	-1.212	-0.726	-1.65405	hedges	60.502	2.25235e-39	9.9603e-39	FDR correction BH	TRUE	4.25543	One-way anova	0.000123558
A0A087WUK2	DT	EC	2.167	0.752	3.108	0.231	FALSE	TRUE	-6.82	46.55	two-sided	1.60473e-08	740300	-1.444	-0.941	-1.91986	hedges	60.502	2.25235e-39	9.9603e-39	FDR correction BH	TRUE	7.7946	One-way anova	5.09394e-08
A0A087WUK2	DT	Mel	2.167	0.752	3.253	0.685	FALSE	TRUE	-5.847	54.71	two-sided	2.8838e-07	50220	-1.477	-1.086	-2.12285	hedges	60.502	2.25235e-39	9.9603e-39	FDR correction BH	TRUE	6.54003	One-way anova	9.72159e-07
A0A087WUK2	EC	Mel	3.108	0.231	3.253	0.685	FALSE	TRUE	-0.971	31.7	two-sided	0.338993	0.452	-0.255	-0.145	-1.10573	hedges	60.502	2.25235e-39	9.9603e-39	FDR correction BH	TRUE	0.46981	One-way anova	0.41755
A0A087WUL8	DC	MΦ	-3.946	0.259	-3.245	0.905	FALSE	TRUE	-2.892	18.94	two-sided	0.00935363	5.911	-0.907	-0.701	-1.62563	hedges	9.438	6.4e-09	8.20302e-09	FDR correction BH	TRUE	2.02902	One-way anova	0.0177764
A0A087WUL8	DC	MC	-3.946	0.259	-3.839	0.249	FALSE	TRUE	-1.112	11.98	two-sided	0.287982	0.554	-0.417	-0.107	-1.07699	hedges	9.438	6.4e-09	8.20302e-09	FDR correction BH	TRUE	0.540634	One-way anova	0.360614
A0A087WUL8	DC	ET	-3.946	0.259	-3.583	0.664	FALSE	TRUE	-2.581	34.55	two-sided	0.014275	3.974	-0.584	-0.363	-1.2861	hedges	9.438	6.4e-09	8.20302e-09	FDR correction BH	TRUE	1.84542	One-way anova	0.0242503
A0A087WUL8	DC	DT	-3.946	0.259	-2.983	0.402	FALSE	TRUE	-8.807	18.96	two-sided	3.97764e-08	140000000	-2.492	-0.963	-1.94936	hedges	9.438	6.4e-09	8.20302e-09	FDR correction BH	TRUE	7.40037	One-way anova	1.59806e-07
A0A087WUL8	DC	EC	-3.946	0.259	-3.397	0.517	FALSE	TRUE	-3.529	22.84	two-sided	0.00181211	18.853	-1.193	-0.549	-1.46307	hedges	9.438	6.4e-09	8.20302e-09	FDR correction BH	TRUE	2.74182	One-way anova	0.00392018
A0A087WUL8	DC	Mel	-3.946	0.259	-3.51	0.635	FALSE	TRUE	-2.838	31.27	two-sided	0.00789997	6.015	-0.753	-0.436	-1.35285	hedges	9.438	6.4e-09	8.20302e-09	FDR correction BH	TRUE	2.10237	One-way anova	0.0144939
A0A087WUL8	MΦ	MC	-3.245	0.905	-3.839	0.249	FALSE	TRUE	2.582	16.02	two-sided	0.0200477	4.017	1.088	0.594	1.50943	hedges	9.438	6.4e-09	8.20302e-09	FDR correction BH	TRUE	1.69794	One-way anova	0.0293723
A0A087WUL8	MΦ	ET	-3.245	0.905	-3.583	0.664	FALSE	TRUE	1.343	22.49	two-sided	0.192767	0.61	0.447	0.338	1.264	hedges	9.438	6.4e-09	8.20302e-09	FDR correction BH	TRUE	0.714968	One-way anova	0.232931
A0A087WUL8	MΦ	DT	-3.245	0.905	-2.983	0.402	FALSE	TRUE	-1.112	17.69	two-sided	0.281197	0.487	-0.431	-0.262	-1.19914	hedges	9.438	6.4e-09	8.20302e-09	FDR correction BH	TRUE	0.550989	One-way anova	0.330687
A0A087WUL8	MΦ	EC	-3.245	0.905	-3.397	0.517	FALSE	TRUE	0.582	30	two-sided	0.564675	0.383	0.201	0.152	1.11111	hedges	9.438	6.4e-09	8.20302e-09	FDR correction BH	TRUE	0.248201	One-way anova	0.627315
A0A087WUL8	MΦ	Mel	-3.245	0.905	-3.51	0.635	FALSE	TRUE	1.02	24.42	two-sided	0.317733	0.47	0.346	0.265	1.20164	hedges	9.438	6.4e-09	8.20302e-09	FDR correction BH	TRUE	0.497938	One-way anova	0.380686
A0A087WUL8	MC	ET	-3.839	0.249	-3.583	0.664	FALSE	TRUE	-2.163	70	two-sided	0.0339247	1.756	-0.504	-0.256	-1.19416	hedges	9.438	6.4e-09	8.20302e-09	FDR correction BH	TRUE	1.46948	One-way anova	0.0504235
A0A087WUL8	MC	DT	-3.839	0.249	-2.983	0.402	FALSE	TRUE	-10.861	70	two-sided	1.15399e-16	32950000000000	-2.532	-0.856	-1.81001	hedges	9.438	6.4e-09	8.20302e-09	FDR correction BH	TRUE	15.9378	One-way anova	9.39205e-16
A0A087WUL8	MC	EC	-3.839	0.249	-3.397	0.517	FALSE	TRUE	-3.255	18.17	two-sided	0.00435112	17.174	-1.238	-0.442	-1.35849	hedges	9.438	6.4e-09	8.20302e-09	FDR correction BH	TRUE	2.3614	One-way anova	0.00710931
A0A087WUL8	MC	Mel	-3.839	0.249	-3.51	0.635	FALSE	TRUE	-2.465	29.18	two-sided	0.0198255	3.166	-0.726	-0.329	-1.25614	hedges	9.438	6.4e-09	8.20302e-09	FDR correction BH	TRUE	1.70278	One-way anova	0.029109
A0A087WUL8	ET	DT	-3.583	0.664	-2.983	0.402	FALSE	TRUE	-4.641	70	two-sided	1.57182e-05	1140.76	-1.082	-0.6	-1.51572	hedges	9.438	6.4e-09	8.20302e-09	FDR correction BH	TRUE	4.8036	One-way anova	5.56851e-05
A0A087WUL8	ET	EC	-3.583	0.664	-3.397	0.517	FALSE	TRUE	-1.095	36.61	two-sided	0.280573	0.48	-0.294	-0.186	-1.13761	hedges	9.438	6.4e-09	8.20302e-09	FDR correction BH	TRUE	0.551954	One-way anova	0.324653
A0A087WUL8	ET	Mel	-3.583	0.664	-3.51	0.635	FALSE	TRUE	-0.437	53.25	two-sided	0.664098	0.286	-0.111	-0.073	-1.0519	hedges	9.438	6.4e-09	8.20302e-09	FDR correction BH	TRUE	0.177768	One-way anova	0.703959
A0A087WUL8	DT	EC	-2.983	0.402	-3.397	0.517	FALSE	TRUE	2.843	23.41	two-sided	0.0091182	6.826	0.927	0.414	1.33237	hedges	9.438	6.4e-09	8.20302e-09	FDR correction BH	TRUE	2.04009	One-way anova	0.014685
A0A087WUL8	DT	Mel	-2.983	0.402	-3.51	0.635	FALSE	TRUE	3.67	37.25	two-sided	0.000755204	53.345	1.02	0.527	1.44093	hedges	9.438	6.4e-09	8.20302e-09	FDR correction BH	TRUE	3.12194	One-way anova	0.00152339
A0A087WUL8	EC	Mel	-3.397	0.517	-3.51	0.635	FALSE	TRUE	0.623	36.6	two-sided	0.5373	0.364	0.187	0.113	1.08147	hedges	9.438	6.4e-09	8.20302e-09	FDR correction BH	TRUE	0.269783	One-way anova	0.61248
A0A087WUM0	DC	MΦ	-0.573	0.213	0.881	0.529	FALSE	TRUE	-9.689	21.52	two-sided	2.65103e-09	4469000	-3.157	-1.454	-2.73967	hedges	19.58	3.07511e-17	5.38068e-17	FDR correction BH	TRUE	8.57659	One-way anova	2.24435e-08
A0A087WUM0	DC	MC	-0.573	0.213	-2.261	1.991	FALSE	TRUE	4.974	37.92	two-sided	1.44565e-05	1314.63	0.922	1.688	3.2221	hedges	19.58	3.07511e-17	5.38068e-17	FDR correction BH	TRUE	4.83994	One-way anova	4.34223e-05
A0A087WUM0	DC	ET	-0.573	0.213	-1.607	1.247	FALSE	TRUE	4.705	41.18	two-sided	2.86113e-05	614.108	0.899	1.034	2.04769	hedges	19.58	3.07511e-17	5.38068e-17	FDR correction BH	TRUE	4.54346	One-way anova	7.59637e-05
A0A087WUM0	DC	DT	-0.573	0.213	-1.524	1.645	FALSE	TRUE	3.358	39.07	two-sided	0.00175965	19.674	0.628	0.951	1.93321	hedges	19.58	3.07511e-17	5.38068e-17	FDR correction BH	TRUE	2.75457	One-way anova	0.00364079
A0A087WUM0	DC	EC	-0.573	0.213	0.541	0.213	FALSE	TRUE	-12.576	16.71	two-sided	6.0639e-10	510300000	-5.067	-1.114	-2.16445	hedges	19.58	3.07511e-17	5.38068e-17	FDR correction BH	TRUE	9.21725	One-way anova	4.82995e-09
A0A087WUM0	DC	Mel	-0.573	0.213	0.133	0.39	FALSE	TRUE	-6.701	26.25	two-sided	3.9447e-07	63120	-1.948	-0.706	-1.63127	hedges	19.58	3.07511e-17	5.38068e-17	FDR correction BH	TRUE	6.40399	One-way anova	1.61727e-06
A0A087WUM0	MΦ	MC	0.881	0.529	-2.261	1.991	FALSE	TRUE	8.797	44.4	two-sided	2.75826e-11	542200000	1.831	3.142	8.82747	hedges	19.58	3.07511e-17	5.38068e-17	FDR correction BH	TRUE	10.5594	One-way anova	1.06442e-10
A0A087WUM0	MΦ	ET	0.881	0.529	-1.607	1.247	FALSE	TRUE	10.097	49.97	two-sided	1.17077e-13	37220000000	2.263	2.488	5.61	hedges	19.58	3.07511e-17	5.38068e-17	FDR correction BH	TRUE	12.9315	One-way anova	5.13315e-13
A0A087WUM0	MΦ	DT	0.881	0.529	-1.524	1.645	FALSE	TRUE	7.902	47.23	two-sided	3.4471e-10	27670000	1.685	2.405	5.29636	hedges	19.58	3.07511e-17	5.38068e-17	FDR correction BH	TRUE	9.46255	One-way anova	1.05981e-09
A0A087WUM0	MΦ	EC	0.881	0.529	0.541	0.213	FALSE	TRUE	2.385	30	two-sided	0.0236101	2.68	0.822	0.34	1.26576	hedges	19.58	3.07511e-17	5.38068e-17	FDR correction BH	TRUE	1.6269	One-way anova	0.0370365
A0A087WUM0	MΦ	Mel	0.881	0.529	0.133	0.39	FALSE	TRUE	4.874	25.31	two-sided	5.01452e-05	919.661	1.636	0.748	1.67946	hedges	19.58	3.07511e-17	5.38068e-17	FDR correction BH	TRUE	4.29977	One-way anova	0.000130936
A0A087WUM0	MC	ET	-2.261	1.991	-1.607	1.247	FALSE	TRUE	-1.671	70	two-sided	0.09909	0.799	-0.39	-0.654	-1.57352	hedges	19.58	3.07511e-17	5.38068e-17	FDR correction BH	TRUE	1.00397	One-way anova	0.133179
A0A087WUM0	MC	DT	-2.261	1.991	-1.524	1.645	FALSE	TRUE	-1.712	70	two-sided	0.091355	0.846	-0.399	-0.737	-1.66671	hedges	19.58	3.07511e-17	5.38068e-17	FDR correction BH	TRUE	1.03927	One-way anova	0.119822
A0A087WUM0	MC	EC	-2.261	1.991	0.541	0.213	FALSE	TRUE	-8.339	36.76	two-sided	5.32e-10	118900000	-1.653	-2.802	-6.97407	hedges	19.58	3.07511e-17	5.38068e-17	FDR correction BH	TRUE	9.27409	One-way anova	1.91529e-09
A0A087WUM0	MC	Mel	-2.261	1.991	0.133	0.39	FALSE	TRUE	-7.023	38.8	two-sided	2.04613e-08	3339000	-1.521	-2.394	-5.25613	hedges	19.58	3.07511e-17	5.38068e-17	FDR correction BH	TRUE	7.68907	One-way anova	7.4283e-08
A0A087WUM0	ET	DT	-1.607	1.247	-1.524	1.645	FALSE	TRUE	-0.239	70	two-sided	0.811558	0.249	-0.056	-0.083	-1.05922	hedges	19.58	3.07511e-17	5.38068e-17	FDR correction BH	TRUE	0.0906804	One-way anova	0.84974
A0A087WUM0	ET	EC	-1.607	1.247	0.541	0.213	FALSE	TRUE	-10.011	39.34	two-sided	2.25455e-12	28280000000	-2.015	-2.148	-4.43213	hedges	19.58	3.07511e-17	5.38068e-17	FDR correction BH	TRUE	11.6469	One-way anova	1.12893e-11
A0A087WUM0	ET	Mel	-1.607	1.247	0.133	0.39	FALSE	TRUE	-7.835	44.26	two-sided	6.69617e-10	64980000	-1.731	-1.74	-3.34035	hedges	19.58	3.07511e-17	5.38068e-17	FDR correction BH	TRUE	9.17417	One-way anova	3.21197e-09
A0A087WUM0	DT	EC	-1.524	1.645	0.541	0.213	FALSE	TRUE	-7.397	37.56	two-sided	7.71822e-09	5087000	-1.473	-2.065	-4.18434	hedges	19.58	3.07511e-17	5.38068e-17	FDR correction BH	TRUE	8.11248	One-way anova	2.53731e-08
A0A087WUM0	DT	Mel	-1.524	1.645	0.133	0.39	FALSE	TRUE	-5.814	40.5	two-sided	8.28182e-07	44790	-1.267	-1.657	-3.1536	hedges	19.58	3.07511e-17	5.38068e-17	FDR correction BH	TRUE	6.08187	One-way anova	2.62082e-06
A0A087WUM0	EC	Mel	0.541	0.213	0.133	0.39	FALSE	TRUE	4.328	38.27	two-sided	0.000104313	211.911	1.203	0.408	1.32685	hedges	19.58	3.07511e-17	5.38068e-17	FDR correction BH	TRUE	3.98166	One-way anova	0.000351216
A0A087WUQ6	DC	MΦ	2.605	0.363	3.473	0.404	FALSE	TRUE	-5.507	18.29	two-sided	2.96747e-05	1117.14	-2.151	-0.868	-1.82513	hedges	166.43	9.24263e-68	1.55853e-66	FDR correction BH	TRUE	4.52761	One-way anova	0.000103258
A0A087WUQ6	DC	MC	2.605	0.363	2.518	0.351	FALSE	TRUE	0.648	12.03	two-sided	0.529045	0.409	0.242	0.087	1.06216	hedges	166.43	9.24263e-68	1.55853e-66	FDR correction BH	TRUE	0.276508	One-way anova	0.600735
A0A087WUQ6	DC	ET	2.605	0.363	1.025	0.499	FALSE	TRUE	10.771	16.49	two-sided	7.07403e-09	41580000000	3.261	1.58	2.9897	hedges	166.43	9.24263e-68	1.55853e-66	FDR correction BH	TRUE	8.15033	One-way anova	3.01933e-08
A0A087WUQ6	DC	DT	2.605	0.363	0.866	0.331	FALSE	TRUE	13.088	11.55	two-sided	2.79261e-08	20000000000000	5.074	1.739	3.33804	hedges	166.43	9.24263e-68	1.55853e-66	FDR correction BH	TRUE	7.55399	One-way anova	1.14779e-07
A0A087WUQ6	DC	EC	2.605	0.363	2.577	0.332	FALSE	TRUE	0.195	15.46	two-sided	0.847932	0.384	0.081	0.028	1.0196	hedges	166.43	9.24263e-68	1.55853e-66	FDR correction BH	TRUE	0.071639	One-way anova	0.877643
A0A087WUQ6	DC	Mel	2.605	0.363	0.552	0.507	FALSE	TRUE	13.002	19.94	two-sided	3.39858e-11	130700000000	4.216	2.053	4.14968	hedges	166.43	9.24263e-68	1.55853e-66	FDR correction BH	TRUE	10.4687	One-way anova	2.86247e-10
A0A087WUQ6	MΦ	MC	3.473	0.404	2.518	0.351	FALSE	TRUE	8.183	25.54	two-sided	1.31894e-08	70630000	2.557	0.955	1.93858	hedges	166.43	9.24263e-68	1.55853e-66	FDR correction BH	TRUE	7.87977	One-way anova	4.05965e-08
A0A087WUQ6	MΦ	ET	3.473	0.404	1.025	0.499	FALSE	TRUE	18.728	35.28	two-sided	6.54098e-20	6.069e+20	5.108	2.448	5.45659	hedges	166.43	9.24263e-68	1.55853e-66	FDR correction BH	TRUE	19.1844	One-way anova	5.25069e-19
A0A087WUQ6	MΦ	DT	3.473	0.404	0.866	0.331	FALSE	TRUE	22.675	24.35	two-sided	6.98481e-18	2.544e+24	7.252	2.607	6.09235	hedges	166.43	9.24263e-68	1.55853e-66	FDR correction BH	TRUE	17.1558	One-way anova	4.2207e-17
A0A087WUQ6	MΦ	EC	3.473	0.404	2.577	0.332	FALSE	TRUE	6.862	30	two-sided	1.29023e-07	76640	2.365	0.896	1.8609	hedges	166.43	9.24263e-68	1.55853e-66	FDR correction BH	TRUE	6.88933	One-way anova	4.28614e-07
A0A087WUQ6	MΦ	Mel	3.473	0.404	0.552	0.507	FALSE	TRUE	20.404	37.02	two-sided	9.85267e-22	9.575e+18	6.09	2.921	7.57371	hedges	166.43	9.24263e-68	1.55853e-66	FDR correction BH	TRUE	21.0064	One-way anova	2.53637e-20
A0A087WUQ6	MC	ET	2.518	0.351	1.025	0.499	FALSE	TRUE	14.696	70	two-sided	4.39808e-23	5.462e+19	3.427	1.493	2.81474	hedges	166.43	9.24263e-68	1.55853e-66	FDR correction BH	TRUE	22.3567	One-way anova	5.12299e-22
A0A087WUQ6	MC	DT	2.518	0.351	0.866	0.331	FALSE	TRUE	20.56	70	two-sided	2.22462e-31	6.908e+27	4.794	1.652	3.14269	hedges	166.43	9.24263e-68	1.55853e-66	FDR correction BH	TRUE	30.6527	One-way anova	5.55276e-30
A0A087WUQ6	MC	EC	2.518	0.351	2.577	0.332	FALSE	TRUE	-0.577	30.44	two-sided	0.568458	0.339	-0.167	-0.059	-1.04174	hedges	166.43	9.24263e-68	1.55853e-66	FDR correction BH	TRUE	0.245301	One-way anova	0.615611
A0A087WUQ6	MC	Mel	2.518	0.351	0.552	0.507	FALSE	TRUE	16.78	39.61	two-sided	1.33932e-19	5.331e+20	4.602	1.966	3.90683	hedges	166.43	9.24263e-68	1.55853e-66	FDR correction BH	TRUE	18.8731	One-way anova	1.8833e-18
A0A087WUQ6	ET	DT	1.025	0.499	0.866	0.331	FALSE	TRUE	1.594	70	two-sided	0.115418	0.718	0.372	0.159	1.11651	hedges	166.43	9.24263e-68	1.55853e-66	FDR correction BH	TRUE	0.937727	One-way anova	0.161684
A0A087WUQ6	ET	EC	1.025	0.499	2.577	0.332	FALSE	TRUE	-13.225	42.08	two-sided	1.39332e-16	483300000000000	-3.36	-1.552	-2.93223	hedges	166.43	9.24263e-68	1.55853e-66	FDR correction BH	TRUE	15.8559	One-way anova	1.14994e-15
A0A087WUQ6	ET	Mel	1.025	0.499	0.552	0.507	FALSE	TRUE	3.601	51.18	two-sided	0.000715571	44.343	0.929	0.473	1.38799	hedges	166.43	9.24263e-68	1.55853e-66	FDR correction BH	TRUE	3.14535	One-way anova	0.00133461
A0A087WUQ6	DT	EC	0.866	0.331	2.577	0.332	FALSE	TRUE	-17.192	28.78	two-sided	1.12801e-16	1.644e+19	-5.093	-1.711	-3.27388	hedges	166.43	9.24263e-68	1.55853e-66	FDR correction BH	TRUE	15.9477	One-way anova	8.07606e-16
A0A087WUQ6	DT	Mel	0.866	0.331	0.552	0.507	FALSE	TRUE	2.714	37.97	two-sided	0.00994189	5.263	0.751	0.314	1.24315	hedges	166.43	9.24263e-68	1.55853e-66	FDR correction BH	TRUE	2.00253	One-way anova	0.016404
A0A087WUQ6	EC	Mel	2.577	0.332	0.552	0.507	FALSE	TRUE	15.449	38.96	two-sided	3.32348e-18	840800000000000	4.431	2.025	4.06992	hedges	166.43	9.24263e-68	1.55853e-66	FDR correction BH	TRUE	17.4784	One-way anova	8.58252e-17
A0A087WUS0	DC	MΦ	2.099	0.188	2.187	0.167	FALSE	TRUE	-1.165	15.06	two-sided	0.261954	0.615	-0.486	-0.088	-1.0629	hedges	25.529	2.11761e-21	4.33014e-21	FDR correction BH	TRUE	0.581775	One-way anova	0.332999
A0A087WUS0	DC	MC	2.099	0.188	0.395	0.601	FALSE	TRUE	14.433	40.56	two-sided	1.42526e-17	547900000000000	3.056	1.704	3.25803	hedges	25.529	2.11761e-21	4.33014e-21	FDR correction BH	TRUE	16.8461	One-way anova	2.15945e-16
A0A087WUS0	DC	ET	2.099	0.188	1.148	0.804	FALSE	TRUE	6.43	42.99	two-sided	8.68027e-08	100100	1.28	0.951	1.93321	hedges	25.529	2.11761e-21	4.33014e-21	FDR correction BH	TRUE	7.06147	One-way anova	3.20803e-07
A0A087WUS0	DC	DT	2.099	0.188	0.861	0.456	FALSE	TRUE	12.569	32.7	two-sided	4.5789e-14	5276000000000	2.9	1.238	2.35871	hedges	25.529	2.11761e-21	4.33014e-21	FDR correction BH	TRUE	13.3392	One-way anova	4.16411e-13
A0A087WUS0	DC	EC	2.099	0.188	1.749	0.216	FALSE	TRUE	4.239	18.78	two-sided	0.000454661	77.484	1.64	0.35	1.27456	hedges	25.529	2.11761e-21	4.33014e-21	FDR correction BH	TRUE	3.34231	One-way anova	0.00112868
A0A087WUS0	DC	Mel	2.099	0.188	1.258	0.813	FALSE	TRUE	4.827	29.69	two-sided	3.88491e-05	514.474	1.156	0.841	1.79129	hedges	25.529	2.11761e-21	4.33014e-21	FDR correction BH	TRUE	4.41062	One-way anova	0.000112771
A0A087WUS0	MΦ	MC	2.187	0.167	0.395	0.601	FALSE	TRUE	16.531	45.01	two-sided	9.67403e-21	3.25e+18	3.456	1.792	3.46295	hedges	25.529	2.11761e-21	4.33014e-21	FDR correction BH	TRUE	20.0144	One-way anova	9.58301e-20
A0A087WUS0	MΦ	ET	2.187	0.167	1.148	0.804	FALSE	TRUE	7.403	41.18	two-sided	4.36152e-09	5191000	1.507	1.039	2.0548	hedges	25.529	2.11761e-21	4.33014e-21	FDR correction BH	TRUE	8.36036	One-way anova	1.26695e-08
A0A087WUS0	MΦ	DT	2.187	0.167	0.861	0.456	FALSE	TRUE	15.297	48.88	two-sided	2.87832e-20	1.394e+17	3.328	1.326	2.50707	hedges	25.529	2.11761e-21	4.33014e-21	FDR correction BH	TRUE	19.5409	One-way anova	2.19265e-19
A0A087WUS0	MΦ	EC	2.187	0.167	1.749	0.216	FALSE	TRUE	6.427	30	two-sided	4.25312e-07	25970	2.215	0.438	1.35472	hedges	25.529	2.11761e-21	4.33014e-21	FDR correction BH	TRUE	6.37129	One-way anova	1.327e-06
A0A087WUS0	MΦ	Mel	2.187	0.167	1.258	0.813	FALSE	TRUE	5.533	27.06	two-sided	7.23912e-06	5867.85	1.41	0.929	1.90396	hedges	25.529	2.11761e-21	4.33014e-21	FDR correction BH	TRUE	5.14031	One-way anova	2.16173e-05
A0A087WUS0	MC	ET	0.395	0.601	1.148	0.804	FALSE	TRUE	-4.502	70	two-sided	2.62255e-05	723.591	-1.05	-0.753	-1.68529	hedges	25.529	2.11761e-21	4.33014e-21	FDR correction BH	TRUE	4.58128	One-way anova	6.34169e-05
A0A087WUS0	MC	DT	0.395	0.601	0.861	0.456	FALSE	TRUE	-3.709	70	two-sided	0.000413329	64.988	-0.865	-0.466	-1.38127	hedges	25.529	2.11761e-21	4.33014e-21	FDR correction BH	TRUE	3.3837	One-way anova	0.000814557
A0A087WUS0	MC	EC	0.395	0.601	1.749	0.216	FALSE	TRUE	-11.902	48.72	two-sided	5.00219e-16	10070000000000	-2.583	-1.354	-2.5562	hedges	25.529	2.11761e-21	4.33014e-21	FDR correction BH	TRUE	15.3008	One-way anova	3.33696e-15
A0A087WUS0	MC	Mel	0.395	0.601	1.258	0.813	FALSE	TRUE	-4.517	41.53	two-sided	5.1139e-05	622.499	-1.226	-0.863	-1.81882	hedges	25.529	2.11761e-21	4.33014e-21	FDR correction BH	TRUE	4.29125	One-way anova	0.00011493
A0A087WUS0	ET	DT	1.148	0.804	0.861	0.456	FALSE	TRUE	1.862	70	two-sided	0.0668382	1.059	0.434	0.287	1.2201	hedges	25.529	2.11761e-21	4.33014e-21	FDR correction BH	TRUE	1.17498	One-way anova	0.100068
A0A087WUS0	ET	EC	1.148	0.804	1.749	0.216	FALSE	TRUE	-4.156	44.55	two-sided	0.000144649	175.259	-0.866	-0.601	-1.51677	hedges	25.529	2.11761e-21	4.33014e-21	FDR correction BH	TRUE	3.83968	One-way anova	0.000281549
A0A087WUS0	ET	Mel	1.148	0.804	1.258	0.813	FALSE	TRUE	-0.521	51.4	two-sided	0.604831	0.296	-0.134	-0.11	-1.07923	hedges	25.529	2.11761e-21	4.33014e-21	FDR correction BH	TRUE	0.218366	One-way anova	0.648248
A0A087WUS0	DT	EC	0.861	0.456	1.749	0.216	FALSE	TRUE	-9.517	49.7	two-sided	8.80145e-13	5740000000	-2.188	-0.888	-1.85061	hedges	25.529	2.11761e-21	4.33014e-21	FDR correction BH	TRUE	12.0554	One-way anova	4.20218e-12
A0A087WUS0	DT	Mel	0.861	0.456	1.258	0.813	FALSE	TRUE	-2.209	34.5	two-sided	0.0339284	1.963	-0.625	-0.397	-1.31677	hedges	25.529	2.11761e-21	4.33014e-21	FDR correction BH	TRUE	1.46944	One-way anova	0.0507319
A0A087WUS0	EC	Mel	1.749	0.216	1.258	0.813	FALSE	TRUE	2.864	29.02	two-sided	0.00770055	6.749	0.738	0.491	1.40542	hedges	25.529	2.11761e-21	4.33014e-21	FDR correction BH	TRUE	2.11348	One-way anova	0.0159931
A0A087WUT6	DC	MΦ	0.215	0.122	-0.27	0.457	FALSE	TRUE	3.998	18.49	two-sided	0.000805786	47.498	1.247	0.485	1.39959	hedges	16.553	6.22818e-15	9.97967e-15	FDR correction BH	TRUE	3.09378	One-way anova	0.00198832
A0A087WUT6	DC	MC	0.215	0.122	-1.112	0.615	FALSE	TRUE	12.032	42.31	two-sided	3.03282e-15	1290000000000	2.339	1.327	2.5088	hedges	16.553	6.22818e-15	9.97967e-15	FDR correction BH	TRUE	14.5182	One-way anova	3.33889e-14
A0A087WUT6	DC	ET	0.215	0.122	-0.396	0.55	FALSE	TRUE	6.091	42.87	two-sided	2.7276e-07	35710	1.203	0.611	1.52732	hedges	16.553	6.22818e-15	9.97967e-15	FDR correction BH	TRUE	6.56422	One-way anova	9.49513e-07
A0A087WUT6	DC	DT	0.215	0.122	0.085	0.912	FALSE	TRUE	0.823	39.31	two-sided	0.415496	0.45	0.154	0.13	1.09429	hedges	16.553	6.22818e-15	9.97967e-15	FDR correction BH	TRUE	0.381433	One-way anova	0.485979
A0A087WUT6	DC	EC	0.215	0.122	0.249	0.25	FALSE	TRUE	-0.459	22.75	two-sided	0.650561	0.409	-0.154	-0.034	-1.02385	hedges	16.553	6.22818e-15	9.97967e-15	FDR correction BH	TRUE	0.186712	One-way anova	0.707791
A0A087WUT6	DC	Mel	0.215	0.122	-0.07	0.526	FALSE	TRUE	2.524	29.73	two-sided	0.0171995	3.431	0.605	0.285	1.21841	hedges	16.553	6.22818e-15	9.97967e-15	FDR correction BH	TRUE	1.76448	One-way anova	0.0292488
A0A087WUT6	MΦ	MC	-0.27	0.457	-1.112	0.615	FALSE	TRUE	5.484	38.23	two-sided	2.84855e-06	9414.77	1.449	0.842	1.79253	hedges	16.553	6.22818e-15	9.97967e-15	FDR correction BH	TRUE	5.54538	One-way anova	6.89428e-06
A0A087WUT6	MΦ	ET	-0.27	0.457	-0.396	0.55	FALSE	TRUE	0.862	34.43	two-sided	0.394855	0.4	0.237	0.126	1.09126	hedges	16.553	6.22818e-15	9.97967e-15	FDR correction BH	TRUE	0.403562	One-way anova	0.446264
A0A087WUT6	MΦ	DT	-0.27	0.457	0.085	0.912	FALSE	TRUE	-1.868	49.14	two-sided	0.067711	1.186	-0.436	-0.355	-1.27899	hedges	16.553	6.22818e-15	9.97967e-15	FDR correction BH	TRUE	1.16934	One-way anova	0.0900765
A0A087WUT6	MΦ	EC	-0.27	0.457	0.249	0.25	FALSE	TRUE	-3.985	30	two-sided	0.000397364	66.176	-1.374	-0.519	-1.43296	hedges	16.553	6.22818e-15	9.97967e-15	FDR correction BH	TRUE	3.40081	One-way anova	0.000828422
A0A087WUT6	MΦ	Mel	-0.27	0.457	-0.07	0.526	FALSE	TRUE	-1.289	35.35	two-sided	0.205895	0.598	-0.392	-0.2	-1.1487	hedges	16.553	6.22818e-15	9.97967e-15	FDR correction BH	TRUE	0.686354	One-way anova	0.259965
A0A087WUT6	MC	ET	-1.112	0.615	-0.396	0.55	FALSE	TRUE	-5.203	70	two-sided	1.86648e-06	7744.62	-1.213	-0.716	-1.64262	hedges	16.553	6.22818e-15	9.97967e-15	FDR correction BH	TRUE	5.72898	One-way anova	5.20284e-06
A0A087WUT6	MC	DT	-1.112	0.615	0.085	0.912	FALSE	TRUE	-6.528	70	two-sided	8.96195e-09	1047000	-1.522	-1.197	-2.29262	hedges	16.553	6.22818e-15	9.97967e-15	FDR correction BH	TRUE	8.0476	One-way anova	3.24638e-08
A0A087WUT6	MC	EC	-1.112	0.615	0.249	0.25	FALSE	TRUE	-11.335	49.81	two-sided	2.12193e-15	1801000000000	-2.518	-1.361	-2.56863	hedges	16.553	6.22818e-15	9.97967e-15	FDR correction BH	TRUE	14.6733	One-way anova	1.33835e-14
A0A087WUT6	MC	Mel	-1.112	0.615	-0.07	0.526	FALSE	TRUE	-7.093	56.35	two-sided	2.35162e-09	4310000	-1.772	-1.042	-2.05908	hedges	16.553	6.22818e-15	9.97967e-15	FDR correction BH	TRUE	8.62863	One-way anova	9.74345e-09
A0A087WUT6	ET	DT	-0.396	0.55	0.085	0.912	FALSE	TRUE	-2.712	70	two-sided	0.00841428	5.248	-0.632	-0.481	-1.39571	hedges	16.553	6.22818e-15	9.97967e-15	FDR correction BH	TRUE	2.07498	One-way anova	0.0159801
A0A087WUT6	ET	EC	-0.396	0.55	0.249	0.25	FALSE	TRUE	-5.813	49.93	two-sided	4.28228e-07	26990	-1.323	-0.645	-1.56374	hedges	16.553	6.22818e-15	9.97967e-15	FDR correction BH	TRUE	6.36832	One-way anova	1.15072e-06
A0A087WUT6	ET	Mel	-0.396	0.55	-0.07	0.526	FALSE	TRUE	-2.338	53.24	two-sided	0.0231568	2.485	-0.596	-0.326	-1.25353	hedges	16.553	6.22818e-15	9.97967e-15	FDR correction BH	TRUE	1.63532	One-way anova	0.0333973
A0A087WUT6	DT	EC	0.085	0.912	0.249	0.25	FALSE	TRUE	-0.996	44.86	two-sided	0.324476	0.442	-0.208	-0.164	-1.12039	hedges	16.553	6.22818e-15	9.97967e-15	FDR correction BH	TRUE	0.488818	One-way anova	0.381638
A0A087WUT6	DT	Mel	0.085	0.912	-0.07	0.526	FALSE	TRUE	0.839	57.36	two-sided	0.404879	0.355	0.197	0.155	1.11342	hedges	16.553	6.22818e-15	9.97967e-15	FDR correction BH	TRUE	0.392675	One-way anova	0.468687
A0A087WUT6	EC	Mel	0.249	0.25	-0.07	0.526	FALSE	TRUE	2.606	36.64	two-sided	0.013173	4.079	0.709	0.319	1.24747	hedges	16.553	6.22818e-15	9.97967e-15	FDR correction BH	TRUE	1.88032	One-way anova	0.0255676
A0A087WUW9	DC	MΦ	-3.515	0.147	0.138	0.359	FALSE	TRUE	-35.77	21.65	two-sided	9.4633e-21	1.204e+18	-11.685	-3.653	-12.5795	hedges	144.706	1.77039e-63	2.40703e-62	FDR correction BH	TRUE	20.024	One-way anova	1.7662e-18
A0A087WUW9	DC	MC	-3.515	0.147	-2.405	1.165	FALSE	TRUE	-5.542	38.89	two-sided	2.25644e-06	6886.02	-1.035	-1.11	-2.15846	hedges	144.706	1.77039e-63	2.40703e-62	FDR correction BH	TRUE	5.64658	One-way anova	7.52635e-06
A0A087WUW9	DC	ET	-3.515	0.147	-3.831	0.834	FALSE	TRUE	2.14	41.42	two-sided	0.0382585	1.888	0.41	0.316	1.24487	hedges	144.706	1.77039e-63	2.40703e-62	FDR correction BH	TRUE	1.41727	One-way anova	0.0589129
A0A087WUW9	DC	DT	-3.515	0.147	-3.554	0.367	FALSE	TRUE	0.491	33.72	two-sided	0.626685	0.383	0.112	0.039	1.0274	hedges	144.706	1.77039e-63	2.40703e-62	FDR correction BH	TRUE	0.202951	One-way anova	0.687186
A0A087WUW9	DC	EC	-3.515	0.147	1.207	0.279	FALSE	TRUE	-55.408	22.96	two-sided	5.88487e-26	1.613e+22	-18.905	-4.722	-26.3915	hedges	144.706	1.77039e-63	2.40703e-62	FDR correction BH	TRUE	25.2303	One-way anova	3.05915e-23
A0A087WUW9	DC	Mel	-3.515	0.147	-3.077	0.549	FALSE	TRUE	-3.65	30.82	two-sided	0.000962125	31.625	-0.89	-0.438	-1.35472	hedges	144.706	1.77039e-63	2.40703e-62	FDR correction BH	TRUE	3.01677	One-way anova	0.00214118
A0A087WUW9	MΦ	MC	0.138	0.359	-2.405	1.165	FALSE	TRUE	11.893	46.58	two-sided	1.02452e-15	9801000000000	2.52	2.543	5.828	hedges	144.706	1.77039e-63	2.40703e-62	FDR correction BH	TRUE	14.9895	One-way anova	6.10103e-15
A0A087WUW9	MΦ	ET	0.138	0.359	-3.831	0.834	FALSE	TRUE	23.988	49.99	two-sided	4.37255e-29	3.155e+25	5.391	3.969	15.6599	hedges	144.706	1.77039e-63	2.40703e-62	FDR correction BH	TRUE	28.3593	One-way anova	9.70469e-28
A0A087WUW9	MΦ	DT	0.138	0.359	-3.554	0.367	FALSE	TRUE	34.021	29.43	two-sided	3.47611e-25	3.031e+32	9.983	3.692	12.9242	hedges	144.706	1.77039e-63	2.40703e-62	FDR correction BH	TRUE	24.4589	One-way anova	4.3648e-24
A0A087WUW9	MΦ	EC	0.138	0.359	1.207	0.279	FALSE	TRUE	-9.4	30	two-sided	1.89613e-10	31920000	-3.239	-1.069	-2.09798	hedges	144.706	1.77039e-63	2.40703e-62	FDR correction BH	TRUE	9.72213	One-way anova	8.75269e-10
A0A087WUW9	MΦ	Mel	0.138	0.359	-3.077	0.549	FALSE	TRUE	22.676	38.96	two-sided	4.71339e-24	3.81e+20	6.504	3.215	9.28563	hedges	144.706	1.77039e-63	2.40703e-62	FDR correction BH	TRUE	23.3267	One-way anova	1.68289e-22
A0A087WUW9	MC	ET	-2.405	1.165	-3.831	0.834	FALSE	TRUE	5.967	70	two-sided	8.94208e-08	124500	1.391	1.426	2.68701	hedges	144.706	1.77039e-63	2.40703e-62	FDR correction BH	TRUE	7.04856	One-way anova	2.88309e-07
A0A087WUW9	MC	DT	-2.405	1.165	-3.554	0.367	FALSE	TRUE	5.64	70	two-sided	3.33832e-07	37130	1.315	1.149	2.2176	hedges	144.706	1.77039e-63	2.40703e-62	FDR correction BH	TRUE	6.47647	One-way anova	9.95436e-07
A0A087WUW9	MC	EC	-2.405	1.165	1.207	0.279	FALSE	TRUE	-17.505	42.96	two-sided	3.61566e-21	3.497e+19	-3.606	-3.612	-12.227	hedges	144.706	1.77039e-63	2.40703e-62	FDR correction BH	TRUE	20.4418	One-way anova	4.1469e-20
A0A087WUW9	MC	Mel	-2.405	1.165	-3.077	0.549	FALSE	TRUE	3.008	53.05	two-sided	0.00401082	10.122	0.688	0.672	1.59328	hedges	144.706	1.77039e-63	2.40703e-62	FDR correction BH	TRUE	2.39677	One-way anova	0.00661515
A0A087WUW9	ET	DT	-3.831	0.834	-3.554	0.367	FALSE	TRUE	-1.824	70	two-sided	0.0723875	1	-0.425	-0.277	-1.21167	hedges	144.706	1.77039e-63	2.40703e-62	FDR correction BH	TRUE	1.14034	One-way anova	0.107365
A0A087WUW9	ET	EC	-3.831	0.834	1.207	0.279	FALSE	TRUE	-32.377	47.79	two-sided	3.6449e-34	2.987e+31	-6.944	-5.038	-32.8541	hedges	144.706	1.77039e-63	2.40703e-62	FDR correction BH	TRUE	33.4383	One-way anova	2.43349e-32
A0A087WUW9	ET	Mel	-3.831	0.834	-3.077	0.549	FALSE	TRUE	-4.256	58.87	two-sided	7.56138e-05	282.402	-1.017	-0.754	-1.68646	hedges	144.706	1.77039e-63	2.40703e-62	FDR correction BH	TRUE	4.1214	One-way anova	0.0001644
A0A087WUW9	DT	EC	-3.554	0.367	1.207	0.279	FALSE	TRUE	-51.311	37.37	two-sided	2.95839e-36	9.268e+40	-13.681	-4.761	-27.1146	hedges	144.706	1.77039e-63	2.40703e-62	FDR correction BH	TRUE	35.5289	One-way anova	2.31374e-34
A0A087WUW9	DT	Mel	-3.554	0.367	-3.077	0.549	FALSE	TRUE	-3.797	38.62	two-sided	0.000505263	75.37	-1.047	-0.477	-1.39185	hedges	144.706	1.77039e-63	2.40703e-62	FDR correction BH	TRUE	3.29648	One-way anova	0.00104673
A0A087WUW9	EC	Mel	1.207	0.279	-3.077	0.549	FALSE	TRUE	32.919	37.52	two-sided	2.76253e-29	2.542e+26	9.049	4.284	19.4811	hedges	144.706	1.77039e-63	2.40703e-62	FDR correction BH	TRUE	28.5587	One-way anova	5.04131e-27
A0A087WV05	DC	MΦ	1.104	0.213	-0.146	0.223	FALSE	TRUE	13.838	17.41	two-sided	7.89974e-11	3198000000	5.498	1.25	2.37841	hedges	5.942	1.2015e-05	1.35587e-05	FDR correction BH	TRUE	10.1024	One-way anova	9.24112e-10
A0A087WV05	DC	MC	1.104	0.213	0.613	0.641	FALSE	TRUE	3.829	39.25	two-sided	0.000452435	60.303	0.824	0.491	1.40542	hedges	5.942	1.2015e-05	1.35587e-05	FDR correction BH	TRUE	3.34444	One-way anova	0.00108956
A0A087WV05	DC	ET	1.104	0.213	0.081	0.56	FALSE	TRUE	8.721	35.41	two-sided	2.42393e-10	108400000	1.956	1.023	2.03214	hedges	5.942	1.2015e-05	1.35587e-05	FDR correction BH	TRUE	9.61548	One-way anova	1.25348e-09
A0A087WV05	DC	DT	1.104	0.213	-0.166	1.483	FALSE	TRUE	4.94	39.83	two-sided	1.44805e-05	1191.35	0.931	1.27	2.41162	hedges	5.942	1.2015e-05	1.35587e-05	FDR correction BH	TRUE	4.83922	One-way anova	4.10898e-05
A0A087WV05	DC	EC	1.104	0.213	0.467	0.214	FALSE	TRUE	7.158	16.82	two-sided	1.70645e-06	35290	2.878	0.637	1.55509	hedges	5.942	1.2015e-05	1.35587e-05	FDR correction BH	TRUE	5.76791	One-way anova	6.83911e-06
A0A087WV05	DC	Mel	1.104	0.213	0.003	0.351	FALSE	TRUE	11.032	23.73	two-sided	7.9998e-11	2158000000	3.339	1.101	2.14503	hedges	5.942	1.2015e-05	1.35587e-05	FDR correction BH	TRUE	10.0969	One-way anova	6.30464e-10
A0A087WV05	MΦ	MC	-0.146	0.223	0.613	0.641	FALSE	TRUE	-6.297	48.33	two-sided	8.59369e-08	130700	-1.359	-0.759	-1.69232	hedges	5.942	1.2015e-05	1.35587e-05	FDR correction BH	TRUE	7.06582	One-way anova	2.44615e-07
A0A087WV05	MΦ	ET	-0.146	0.223	0.081	0.56	FALSE	TRUE	-2.085	49.68	two-sided	0.042242	1.655	-0.461	-0.227	-1.1704	hedges	5.942	1.2015e-05	1.35587e-05	FDR correction BH	TRUE	1.37426	One-way anova	0.0573375
A0A087WV05	MΦ	DT	-0.146	0.223	-0.166	1.483	FALSE	TRUE	0.08	38.43	two-sided	0.936775	0.297	0.016	0.02	1.01396	hedges	5.942	1.2015e-05	1.35587e-05	FDR correction BH	TRUE	0.0283646	One-way anova	0.947506
A0A087WV05	MΦ	EC	-0.146	0.223	0.467	0.214	FALSE	TRUE	-7.918	30	two-sided	7.76019e-09	1011000	-2.729	-0.613	-1.52944	hedges	5.942	1.2015e-05	1.35587e-05	FDR correction BH	TRUE	8.11013	One-way anova	2.97649e-08
A0A087WV05	MΦ	Mel	-0.146	0.223	0.003	0.351	FALSE	TRUE	-1.656	39	two-sided	0.105665	0.908	-0.473	-0.149	-1.1088	hedges	5.942	1.2015e-05	1.35587e-05	FDR correction BH	TRUE	0.976068	One-way anova	0.144428
A0A087WV05	MC	ET	0.613	0.641	0.081	0.56	FALSE	TRUE	3.75	70	two-sided	0.000360831	73.038	0.874	0.532	1.44593	hedges	5.942	1.2015e-05	1.35587e-05	FDR correction BH	TRUE	3.4427	One-way anova	0.000742271
A0A087WV05	MC	DT	0.613	0.641	-0.166	1.483	FALSE	TRUE	2.894	70	two-sided	0.00506825	7.918	0.675	0.779	1.71594	hedges	5.942	1.2015e-05	1.35587e-05	FDR correction BH	TRUE	2.29514	One-way anova	0.00847789
A0A087WV05	MC	EC	0.613	0.641	0.467	0.214	FALSE	TRUE	1.22	47.79	two-sided	0.228335	0.539	0.262	0.146	1.1065	hedges	5.942	1.2015e-05	1.35587e-05	FDR correction BH	TRUE	0.641427	One-way anova	0.273816
A0A087WV05	MC	Mel	0.613	0.641	0.003	0.351	FALSE	TRUE	4.775	56.42	two-sided	1.31518e-05	1399.19	1.112	0.61	1.52626	hedges	5.942	1.2015e-05	1.35587e-05	FDR correction BH	TRUE	4.88102	One-way anova	3.2521e-05
A0A087WV05	ET	DT	0.081	0.56	-0.166	1.483	FALSE	TRUE	0.935	70	two-sided	0.352849	0.354	0.218	0.247	1.18674	hedges	5.942	1.2015e-05	1.35587e-05	FDR correction BH	TRUE	0.452411	One-way anova	0.42618
A0A087WV05	ET	EC	0.081	0.56	0.467	0.214	FALSE	TRUE	-3.586	49.36	two-sided	0.000768488	38.494	-0.787	-0.386	-1.30677	hedges	5.942	1.2015e-05	1.35587e-05	FDR correction BH	TRUE	3.11436	One-way anova	0.00134187
A0A087WV05	ET	Mel	0.081	0.56	0.003	0.351	FALSE	TRUE	0.67	58.49	two-sided	0.505427	0.319	0.159	0.078	1.05555	hedges	5.942	1.2015e-05	1.35587e-05	FDR correction BH	TRUE	0.296342	One-way anova	0.553852
A0A087WV05	DT	EC	-0.166	1.483	0.467	0.214	FALSE	TRUE	-2.504	38.18	two-sided	0.0166601	3.459	-0.501	-0.633	-1.55079	hedges	5.942	1.2015e-05	1.35587e-05	FDR correction BH	TRUE	1.77832	One-way anova	0.0257554
A0A087WV05	DT	Mel	-0.166	1.483	0.003	0.351	FALSE	TRUE	-0.657	40.49	two-sided	0.514841	0.317	-0.143	-0.169	-1.12428	hedges	5.942	1.2015e-05	1.35587e-05	FDR correction BH	TRUE	0.288327	One-way anova	0.577421
A0A087WV05	EC	Mel	0.467	0.214	0.003	0.351	FALSE	TRUE	5.258	38.96	two-sided	5.5427e-06	2687.8	1.49	0.464	1.37936	hedges	5.942	1.2015e-05	1.35587e-05	FDR correction BH	TRUE	5.25628	One-way anova	2.43535e-05
A0A087WV25	DC	MΦ	-3.307	0.75	-3.174	0.168	FALSE	TRUE	-0.526	8.45	two-sided	0.61255	0.418	-0.279	-0.133	-1.09657	hedges	17.187	1.99324e-15	3.25611e-15	FDR correction BH	TRUE	0.212858	One-way anova	0.679765
A0A087WV25	DC	MC	-3.307	0.75	-3.615	0.955	FALSE	TRUE	1.038	15.23	two-sided	0.315323	0.522	0.328	0.308	1.23799	hedges	17.187	1.99324e-15	3.25611e-15	FDR correction BH	TRUE	0.501244	One-way anova	0.389447
A0A087WV25	DC	ET	-3.307	0.75	-3.231	0.496	FALSE	TRUE	-0.288	9.82	two-sided	0.779405	0.361	-0.135	-0.076	-1.05409	hedges	17.187	1.99324e-15	3.25611e-15	FDR correction BH	TRUE	0.108237	One-way anova	0.815763
A0A087WV25	DC	DT	-3.307	0.75	-3.348	0.669	FALSE	TRUE	0.151	11.39	two-sided	0.882864	0.353	0.059	0.041	1.02883	hedges	17.187	1.99324e-15	3.25611e-15	FDR correction BH	TRUE	0.054106	One-way anova	0.906097
A0A087WV25	DC	EC	-3.307	0.75	-3.115	0.36	FALSE	TRUE	-0.723	10.11	two-sided	0.485866	0.457	-0.351	-0.192	-1.14235	hedges	17.187	1.99324e-15	3.25611e-15	FDR correction BH	TRUE	0.313484	One-way anova	0.556011
A0A087WV25	DC	Mel	-3.307	0.75	-1.62	1.391	FALSE	TRUE	-4.511	26.54	two-sided	0.000117354	235.572	-1.305	-1.687	-3.21986	hedges	17.187	1.99324e-15	3.25611e-15	FDR correction BH	TRUE	3.9305	One-way anova	0.000314629
A0A087WV25	MΦ	MC	-3.174	0.168	-3.615	0.955	FALSE	TRUE	2.679	39.59	two-sided	0.0107048	4.868	0.54	0.441	1.35754	hedges	17.187	1.99324e-15	3.25611e-15	FDR correction BH	TRUE	1.97042	One-way anova	0.016413
A0A087WV25	MΦ	ET	-3.174	0.168	-3.231	0.496	FALSE	TRUE	0.62	47.94	two-sided	0.538195	0.346	0.133	0.057	1.0403	hedges	17.187	1.99324e-15	3.25611e-15	FDR correction BH	TRUE	0.26906	One-way anova	0.589288
A0A087WV25	MΦ	DT	-3.174	0.168	-3.348	0.669	FALSE	TRUE	1.465	43.58	two-sided	0.150032	0.7	0.303	0.174	1.12818	hedges	17.187	1.99324e-15	3.25611e-15	FDR correction BH	TRUE	0.823816	One-way anova	0.187586
A0A087WV25	MΦ	EC	-3.174	0.168	-3.115	0.36	FALSE	TRUE	-0.593	30	two-sided	0.557355	0.385	-0.205	-0.059	-1.04174	hedges	17.187	1.99324e-15	3.25611e-15	FDR correction BH	TRUE	0.253868	One-way anova	0.619938
A0A087WV25	MΦ	Mel	-3.174	0.168	-1.62	1.391	FALSE	TRUE	-5.521	25.08	two-sided	9.62618e-06	5669.21	-1.39	-1.554	-2.9363	hedges	17.187	1.99324e-15	3.25611e-15	FDR correction BH	TRUE	5.01655	One-way anova	2.8202e-05
A0A087WV25	MC	ET	-3.615	0.955	-3.231	0.496	FALSE	TRUE	-2.138	70	two-sided	0.035987	1.679	-0.499	-0.384	-1.30495	hedges	17.187	1.99324e-15	3.25611e-15	FDR correction BH	TRUE	1.44385	One-way anova	0.0531711
A0A087WV25	MC	DT	-3.615	0.955	-3.348	0.669	FALSE	TRUE	-1.371	70	two-sided	0.17467	0.543	-0.32	-0.267	-1.2033	hedges	17.187	1.99324e-15	3.25611e-15	FDR correction BH	TRUE	0.757781	One-way anova	0.215861
A0A087WV25	MC	EC	-3.615	0.955	-3.115	0.36	FALSE	TRUE	-2.734	49.21	two-sided	0.00866825	5.445	-0.598	-0.5	-1.41421	hedges	17.187	1.99324e-15	3.25611e-15	FDR correction BH	TRUE	2.06207	One-way anova	0.0135253
A0A087WV25	MC	Mel	-3.615	0.955	-1.62	1.391	FALSE	TRUE	-6.222	39.37	two-sided	2.44785e-07	187700	-1.709	-1.995	-3.98616	hedges	17.187	1.99324e-15	3.25611e-15	FDR correction BH	TRUE	6.61122	One-way anova	7.64907e-07
A0A087WV25	ET	DT	-3.231	0.496	-3.348	0.669	FALSE	TRUE	0.843	70	two-sided	0.401853	0.33	0.197	0.117	1.08448	hedges	17.187	1.99324e-15	3.25611e-15	FDR correction BH	TRUE	0.395933	One-way anova	0.474686
A0A087WV25	ET	EC	-3.231	0.496	-3.115	0.36	FALSE	TRUE	-0.953	39.09	two-sided	0.346632	0.427	-0.25	-0.116	-1.08373	hedges	17.187	1.99324e-15	3.25611e-15	FDR correction BH	TRUE	0.460132	One-way anova	0.393876
A0A087WV25	ET	Mel	-3.231	0.496	-1.62	1.391	FALSE	TRUE	-5.551	28.27	two-sided	5.98002e-06	18110	-1.647	-1.611	-3.05463	hedges	17.187	1.99324e-15	3.25611e-15	FDR correction BH	TRUE	5.2233	One-way anova	1.56295e-05
A0A087WV25	DT	EC	-3.348	0.669	-3.115	0.36	FALSE	TRUE	-1.63	47.97	two-sided	0.109726	0.855	-0.388	-0.233	-1.17528	hedges	17.187	1.99324e-15	3.25611e-15	FDR correction BH	TRUE	0.959692	One-way anova	0.143986
A0A087WV25	DT	Mel	-3.348	0.669	-1.62	1.391	FALSE	TRUE	-5.766	31.75	two-sided	2.20014e-06	37890	-1.663	-1.728	-3.31268	hedges	17.187	1.99324e-15	3.25611e-15	FDR correction BH	TRUE	5.65755	One-way anova	6.5892e-06
A0A087WV25	EC	Mel	-3.115	0.36	-1.62	1.391	FALSE	TRUE	-5.112	28.77	two-sided	1.89772e-05	1782.74	-1.316	-1.495	-2.81864	hedges	17.187	1.99324e-15	3.25611e-15	FDR correction BH	TRUE	4.72177	One-way anova	7.46362e-05
A0A087WV67	DC	MΦ	-3.942	0.232	-3.418	0.304	FALSE	TRUE	-4.826	20.62	two-sided	9.47235e-05	263.776	-1.801	-0.524	-1.43794	hedges	13.684	1.29871e-12	1.92162e-12	FDR correction BH	TRUE	4.02354	One-way anova	0.000292762
A0A087WV67	DC	MC	-3.942	0.232	-3.685	0.642	FALSE	TRUE	-1.945	36.9	two-sided	0.0593954	1.414	-0.43	-0.257	-1.19499	hedges	13.684	1.29871e-12	1.92162e-12	FDR correction BH	TRUE	1.22625	One-way anova	0.0909991
A0A087WV67	DC	ET	-3.942	0.232	-3.182	0.345	FALSE	TRUE	-7.877	17.97	two-sided	3.09136e-07	8424000	-2.285	-0.76	-1.69349	hedges	13.684	1.29871e-12	1.92162e-12	FDR correction BH	TRUE	6.50985	One-way anova	1.0698e-06
A0A087WV67	DC	DT	-3.942	0.232	-3.461	0.721	FALSE	TRUE	-3.358	39.96	two-sided	0.0017332	19.672	-0.717	-0.481	-1.39571	hedges	13.684	1.29871e-12	1.92162e-12	FDR correction BH	TRUE	2.76115	One-way anova	0.00358967
A0A087WV67	DC	EC	-3.942	0.232	-3.077	0.436	FALSE	TRUE	-6.464	22.98	two-sided	1.35352e-06	8429.96	-2.212	-0.865	-1.82134	hedges	13.684	1.29871e-12	1.92162e-12	FDR correction BH	TRUE	5.86854	One-way anova	5.552e-06
A0A087WV67	DC	Mel	-3.942	0.232	-2.553	0.654	FALSE	TRUE	-9.13	31.98	two-sided	2.00889e-10	27620000	-2.344	-1.389	-2.61897	hedges	13.684	1.29871e-12	1.92162e-12	FDR correction BH	TRUE	9.69704	One-way anova	1.49565e-09
A0A087WV67	MΦ	MC	-3.418	0.304	-3.685	0.642	FALSE	TRUE	2.035	49.7	two-sided	0.0472221	1.528	0.468	0.267	1.2033	hedges	13.684	1.29871e-12	1.92162e-12	FDR correction BH	TRUE	1.32585	One-way anova	0.0649344
A0A087WV67	MΦ	ET	-3.418	0.304	-3.182	0.345	FALSE	TRUE	-2.475	32.48	two-sided	0.0187031	3.276	-0.698	-0.236	-1.17772	hedges	13.684	1.29871e-12	1.92162e-12	FDR correction BH	TRUE	1.72809	One-way anova	0.0268843
A0A087WV67	MΦ	DT	-3.418	0.304	-3.461	0.721	FALSE	TRUE	0.306	49.95	two-sided	0.761192	0.308	0.068	0.043	1.03025	hedges	13.684	1.29871e-12	1.92162e-12	FDR correction BH	TRUE	0.118506	One-way anova	0.794776
A0A087WV67	MΦ	EC	-3.418	0.304	-3.077	0.436	FALSE	TRUE	-2.566	30	two-sided	0.0155278	3.643	-0.884	-0.341	-1.26663	hedges	13.684	1.29871e-12	1.92162e-12	FDR correction BH	TRUE	1.80889	One-way anova	0.0252105
A0A087WV67	MΦ	Mel	-3.418	0.304	-2.553	0.654	FALSE	TRUE	-5.714	36.31	two-sided	1.63021e-06	9832.31	-1.551	-0.865	-1.82134	hedges	13.684	1.29871e-12	1.92162e-12	FDR correction BH	TRUE	5.78776	One-way anova	5.35493e-06
A0A087WV67	MC	ET	-3.685	0.642	-3.182	0.345	FALSE	TRUE	-4.142	70	two-sided	9.47741e-05	233.16	-0.966	-0.503	-1.41716	hedges	13.684	1.29871e-12	1.92162e-12	FDR correction BH	TRUE	4.02331	One-way anova	0.000211548
A0A087WV67	MC	DT	-3.685	0.642	-3.461	0.721	FALSE	TRUE	-1.389	70	two-sided	0.169283	0.554	-0.324	-0.224	-1.16797	hedges	13.684	1.29871e-12	1.92162e-12	FDR correction BH	TRUE	0.771388	One-way anova	0.209707
A0A087WV67	MC	EC	-3.685	0.642	-3.077	0.436	FALSE	TRUE	-3.981	41.32	two-sided	0.000271607	108.239	-1.019	-0.608	-1.52414	hedges	13.684	1.29871e-12	1.92162e-12	FDR correction BH	TRUE	3.56606	One-way anova	0.000524808
A0A087WV67	MC	Mel	-3.685	0.642	-2.553	0.654	FALSE	TRUE	-6.696	51.12	two-sided	1.62608e-08	1021000	-1.727	-1.132	-2.19162	hedges	13.684	1.29871e-12	1.92162e-12	FDR correction BH	TRUE	7.78886	One-way anova	6.00962e-08
A0A087WV67	ET	DT	-3.182	0.345	-3.461	0.721	FALSE	TRUE	2.096	70	two-sided	0.0397057	1.559	0.489	0.279	1.21335	hedges	13.684	1.29871e-12	1.92162e-12	FDR correction BH	TRUE	1.40115	One-way anova	0.0629951
A0A087WV67	ET	EC	-3.182	0.345	-3.077	0.436	FALSE	TRUE	-0.854	23.69	two-sided	0.401441	0.398	-0.277	-0.105	-1.07549	hedges	13.684	1.29871e-12	1.92162e-12	FDR correction BH	TRUE	0.396379	One-way anova	0.450052
A0A087WV67	ET	Mel	-3.182	0.345	-2.553	0.654	FALSE	TRUE	-4.4	33.29	two-sided	0.000105066	435.362	-1.255	-0.629	-1.54649	hedges	13.684	1.29871e-12	1.92162e-12	FDR correction BH	TRUE	3.97854	One-way anova	0.00022335
A0A087WV67	DT	EC	-3.461	0.721	-3.077	0.436	FALSE	TRUE	-2.369	45.07	two-sided	0.0221782	2.692	-0.584	-0.384	-1.30495	hedges	13.684	1.29871e-12	1.92162e-12	FDR correction BH	TRUE	1.65407	One-way anova	0.0335102
A0A087WV67	DT	Mel	-3.461	0.721	-2.553	0.654	FALSE	TRUE	-5.11	54.83	two-sided	4.20449e-06	4133.96	-1.29	-0.908	-1.87644	hedges	13.684	1.29871e-12	1.92162e-12	FDR correction BH	TRUE	5.37629	One-way anova	1.21191e-05
A0A087WV67	EC	Mel	-3.077	0.436	-2.553	0.654	FALSE	TRUE	-3.073	38.89	two-sided	0.00386369	10.419	-0.885	-0.524	-1.43794	hedges	13.684	1.29871e-12	1.92162e-12	FDR correction BH	TRUE	2.413	One-way anova	0.00875998
A0A087WVA1	DC	MΦ	-0.054	0.379	-3.462	0.69	FALSE	TRUE	15.93	23	two-sided	6.44872e-14	51410000000	5.485	3.408	10.6148	hedges	9.701	3.70497e-09	4.79062e-09	FDR correction BH	TRUE	13.1905	One-way anova	1.62944e-12
A0A087WVA1	DC	MC	-0.054	0.379	-2.099	1.795	FALSE	TRUE	6.296	42.66	two-sided	1.3978e-07	66680	1.234	2.045	4.12673	hedges	9.701	3.70497e-09	4.79062e-09	FDR correction BH	TRUE	6.85455	One-way anova	5.58848e-07
A0A087WVA1	DC	ET	-0.054	0.379	-1.689	1.749	FALSE	TRUE	5.144	42.78	two-sided	6.38478e-06	2142.32	1.012	1.635	3.10588	hedges	9.701	3.70497e-09	4.79062e-09	FDR correction BH	TRUE	5.19485	One-way anova	1.84814e-05
A0A087WVA1	DC	DT	-0.054	0.379	-3.18	0.533	FALSE	TRUE	20.238	16.91	two-sided	2.74922e-13	1.165e+20	6.049	3.126	8.73011	hedges	9.701	3.70497e-09	4.79062e-09	FDR correction BH	TRUE	12.5608	One-way anova	2.27816e-12
A0A087WVA1	DC	EC	-0.054	0.379	-2.224	1.416	FALSE	TRUE	5.771	18.5	two-sided	1.62361e-05	1956.68	1.8	2.17	4.50023	hedges	9.701	3.70497e-09	4.79062e-09	FDR correction BH	TRUE	4.78952	One-way anova	5.38275e-05
A0A087WVA1	DC	Mel	-0.054	0.379	-2.383	1.407	FALSE	TRUE	7.551	30.89	two-sided	1.683e-08	557700	1.844	2.329	5.02457	hedges	9.701	3.70497e-09	4.79062e-09	FDR correction BH	TRUE	7.77392	One-way anova	8.79185e-08
A0A087WVA1	MΦ	MC	-3.462	0.69	-2.099	1.795	FALSE	TRUE	-3.947	49.41	two-sided	0.000250407	98.84	-0.867	-1.363	-2.57219	hedges	9.701	3.70497e-09	4.79062e-09	FDR correction BH	TRUE	3.60135	One-way anova	0.000485903
A0A087WVA1	MΦ	ET	-3.462	0.69	-1.689	1.749	FALSE	TRUE	-5.235	49.61	two-sided	3.34731e-06	4289.35	-1.156	-1.773	-3.41764	hedges	9.701	3.70497e-09	4.79062e-09	FDR correction BH	TRUE	5.4753	One-way anova	7.3282e-06
A0A087WVA1	MΦ	DT	-3.462	0.69	-3.18	0.533	FALSE	TRUE	-1.455	23.29	two-sided	0.159058	0.691	-0.476	-0.282	-1.21588	hedges	9.701	3.70497e-09	4.79062e-09	FDR correction BH	TRUE	0.798444	One-way anova	0.197727
A0A087WVA1	MΦ	EC	-3.462	0.69	-2.224	1.416	FALSE	TRUE	-3.142	30	two-sided	0.00375767	10.757	-1.083	-1.238	-2.35871	hedges	9.701	3.70497e-09	4.79062e-09	FDR correction BH	TRUE	2.42508	One-way anova	0.0067523
A0A087WVA1	MΦ	Mel	-3.462	0.69	-2.383	1.407	FALSE	TRUE	-3.267	37.06	two-sided	0.00234426	15.921	-0.893	-1.079	-2.11257	hedges	9.701	3.70497e-09	4.79062e-09	FDR correction BH	TRUE	2.62999	One-way anova	0.00454572
A0A087WVA1	MC	ET	-2.099	1.795	-1.689	1.749	FALSE	TRUE	-0.982	70	two-sided	0.329401	0.368	-0.229	-0.41	-1.32869	hedges	9.701	3.70497e-09	4.79062e-09	FDR correction BH	TRUE	0.482276	One-way anova	0.388822
A0A087WVA1	MC	DT	-2.099	1.795	-3.18	0.533	FALSE	TRUE	3.464	70	two-sided	0.000912958	33.045	0.808	1.081	2.1155	hedges	9.701	3.70497e-09	4.79062e-09	FDR correction BH	TRUE	3.03955	One-way anova	0.00171247
A0A087WVA1	MC	EC	-2.099	1.795	-2.224	1.416	FALSE	TRUE	0.27	36.15	two-sided	0.788367	0.306	0.073	0.125	1.09051	hedges	9.701	3.70497e-09	4.79062e-09	FDR correction BH	TRUE	0.103271	One-way anova	0.81733
A0A087WVA1	MC	Mel	-2.099	1.795	-2.383	1.407	FALSE	TRUE	0.693	58.05	two-sided	0.491126	0.323	0.17	0.284	1.21757	hedges	9.701	3.70497e-09	4.79062e-09	FDR correction BH	TRUE	0.308807	One-way anova	0.537106
A0A087WVA1	ET	DT	-1.689	1.749	-3.18	0.533	FALSE	TRUE	4.893	70	two-sided	6.12405e-06	2651.56	1.141	1.491	2.81084	hedges	9.701	3.70497e-09	4.79062e-09	FDR correction BH	TRUE	5.21296	One-way anova	2.37669e-05
A0A087WVA1	ET	EC	-1.689	1.749	-2.224	1.416	FALSE	TRUE	1.168	35.28	two-sided	0.250761	0.513	0.318	0.535	1.44894	hedges	9.701	3.70497e-09	4.79062e-09	FDR correction BH	TRUE	0.60074	One-way anova	0.293257
A0A087WVA1	ET	Mel	-1.689	1.749	-2.383	1.407	FALSE	TRUE	1.715	57.64	two-sided	0.0917489	0.895	0.424	0.694	1.61776	hedges	9.701	3.70497e-09	4.79062e-09	FDR correction BH	TRUE	1.0374	One-way anova	0.118494
A0A087WVA1	DT	EC	-3.18	0.533	-2.224	1.416	FALSE	TRUE	-2.617	16.92	two-sided	0.018082	4.304	-1.052	-0.956	-1.93992	hedges	9.701	3.70497e-09	4.79062e-09	FDR correction BH	TRUE	1.74275	One-way anova	0.0277654
A0A087WVA1	DT	Mel	-3.18	0.533	-2.383	1.407	FALSE	TRUE	-2.698	28.82	two-sided	0.0115245	5.092	-0.797	-0.797	-1.73748	hedges	9.701	3.70497e-09	4.79062e-09	FDR correction BH	TRUE	1.93838	One-way anova	0.0187888
A0A087WVA1	EC	Mel	-2.224	1.416	-2.383	1.407	FALSE	TRUE	0.352	31.96	two-sided	0.72715	0.328	0.111	0.159	1.11651	hedges	9.701	3.70497e-09	4.79062e-09	FDR correction BH	TRUE	0.138376	One-way anova	0.782916
A0A087WVA8	DC	MΦ	-3.751	0.459	-2.56	0.235	FALSE	TRUE	-7.266	10.4	two-sided	2.18834e-05	43890	-3.485	-1.191	-2.28311	hedges	7.723	2.44407e-07	2.93861e-07	FDR correction BH	TRUE	4.65988	One-way anova	7.83719e-05
A0A087WVA8	DC	MC	-3.751	0.459	-3.143	1.091	FALSE	TRUE	-2.558	31.96	two-sided	0.0154822	3.812	-0.595	-0.608	-1.52414	hedges	7.723	2.44407e-07	2.93861e-07	FDR correction BH	TRUE	1.81017	One-way anova	0.0272073
A0A087WVA8	DC	ET	-3.751	0.459	-3.668	0.58	FALSE	TRUE	-0.457	15.1	two-sided	0.654041	0.378	-0.145	-0.083	-1.05922	hedges	7.723	2.44407e-07	2.93861e-07	FDR correction BH	TRUE	0.184395	One-way anova	0.706771
A0A087WVA8	DC	DT	-3.751	0.459	-3.248	0.37	FALSE	TRUE	-3.045	10.74	two-sided	0.011426	9.928	-1.273	-0.503	-1.41716	hedges	7.723	2.44407e-07	2.93861e-07	FDR correction BH	TRUE	1.9421	One-way anova	0.0200023
A0A087WVA8	DC	EC	-3.751	0.459	-2.739	0.816	FALSE	TRUE	-3.969	22.99	two-sided	0.000608764	44.774	-1.374	-1.012	-2.0167	hedges	7.723	2.44407e-07	2.93861e-07	FDR correction BH	TRUE	3.21555	One-way anova	0.00147054
A0A087WVA8	DC	Mel	-3.751	0.459	-3.083	0.475	FALSE	TRUE	-3.708	14.63	two-sided	0.00218736	35.944	-1.384	-0.668	-1.58887	hedges	7.723	2.44407e-07	2.93861e-07	FDR correction BH	TRUE	2.66008	One-way anova	0.00453144
A0A087WVA8	MΦ	MC	-2.56	0.235	-3.143	1.091	FALSE	TRUE	3.052	41.61	two-sided	0.00395064	10.761	0.623	0.583	1.49796	hedges	7.723	2.44407e-07	2.93861e-07	FDR correction BH	TRUE	2.40333	One-way anova	0.00648075
A0A087WVA8	MΦ	ET	-2.56	0.235	-3.668	0.58	FALSE	TRUE	9.806	49.78	two-sided	3.25162e-13	14620000000	2.176	1.108	2.15547	hedges	7.723	2.44407e-07	2.93861e-07	FDR correction BH	TRUE	12.4879	One-way anova	1.36865e-12
A0A087WVA8	MΦ	DT	-2.56	0.235	-3.248	0.37	FALSE	TRUE	8.092	43.62	two-sided	3.16971e-10	52120000	2.024	0.688	1.61105	hedges	7.723	2.44407e-07	2.93861e-07	FDR correction BH	TRUE	9.49898	One-way anova	9.7819e-10
A0A087WVA8	MΦ	EC	-2.56	0.235	-2.739	0.816	FALSE	TRUE	0.84	30	two-sided	0.407338	0.441	0.29	0.179	1.1321	hedges	7.723	2.44407e-07	2.93861e-07	FDR correction BH	TRUE	0.390045	One-way anova	0.472266
A0A087WVA8	MΦ	Mel	-2.56	0.235	-3.083	0.475	FALSE	TRUE	4.683	37.14	two-sided	3.71187e-05	546.376	1.282	0.523	1.43694	hedges	7.723	2.44407e-07	2.93861e-07	FDR correction BH	TRUE	4.43041	One-way anova	9.8903e-05
A0A087WVA8	MC	ET	-3.143	1.091	-3.668	0.58	FALSE	TRUE	2.551	70	two-sided	0.0129447	3.718	0.595	0.525	1.43893	hedges	7.723	2.44407e-07	2.93861e-07	FDR correction BH	TRUE	1.88791	One-way anova	0.0208067
A0A087WVA8	MC	DT	-3.143	1.091	-3.248	0.37	FALSE	TRUE	0.549	70	two-sided	0.584817	0.277	0.128	0.105	1.07549	hedges	7.723	2.44407e-07	2.93861e-07	FDR correction BH	TRUE	0.23298	One-way anova	0.63408
A0A087WVA8	MC	EC	-3.143	1.091	-2.739	0.816	FALSE	TRUE	-1.48	38	two-sided	0.147086	0.712	-0.392	-0.404	-1.32317	hedges	7.723	2.44407e-07	2.93861e-07	FDR correction BH	TRUE	0.832428	One-way anova	0.183623
A0A087WVA8	MC	Mel	-3.143	1.091	-3.083	0.475	FALSE	TRUE	-0.293	51.17	two-sided	0.770775	0.274	-0.066	-0.06	-1.04247	hedges	7.723	2.44407e-07	2.93861e-07	FDR correction BH	TRUE	0.113073	One-way anova	0.798285
A0A087WVA8	ET	DT	-3.668	0.58	-3.248	0.37	FALSE	TRUE	-3.663	70	two-sided	0.000480323	57.131	-0.854	-0.42	-1.33793	hedges	7.723	2.44407e-07	2.93861e-07	FDR correction BH	TRUE	3.31847	One-way anova	0.00123417
A0A087WVA8	ET	EC	-3.668	0.58	-2.739	0.816	FALSE	TRUE	-4.117	22	two-sided	0.000453132	157.234	-1.388	-0.929	-1.90396	hedges	7.723	2.44407e-07	2.93861e-07	FDR correction BH	TRUE	3.34378	One-way anova	0.000819992
A0A087WVA8	ET	Mel	-3.668	0.58	-3.083	0.475	FALSE	TRUE	-4.319	57.29	two-sided	6.30403e-05	340.217	-1.071	-0.585	-1.50004	hedges	7.723	2.44407e-07	2.93861e-07	FDR correction BH	TRUE	4.20038	One-way anova	0.000139163
A0A087WVA8	DT	EC	-3.248	0.37	-2.739	0.816	FALSE	TRUE	-2.392	17.8	two-sided	0.0280247	2.806	-0.924	-0.509	-1.42306	hedges	7.723	2.44407e-07	2.93861e-07	FDR correction BH	TRUE	1.55246	One-way anova	0.0415863
A0A087WVA8	DT	Mel	-3.248	0.37	-3.083	0.475	FALSE	TRUE	-1.461	43.19	two-sided	0.151263	0.643	-0.393	-0.165	-1.12117	hedges	7.723	2.44407e-07	2.93861e-07	FDR correction BH	TRUE	0.820267	One-way anova	0.194515
A0A087WVA8	EC	Mel	-2.739	0.816	-3.083	0.475	FALSE	TRUE	1.53	21.57	two-sided	0.140525	0.778	0.537	0.344	1.26927	hedges	7.723	2.44407e-07	2.93861e-07	FDR correction BH	TRUE	0.852247	One-way anova	0.19917
A0A087WVD1	DC	MΦ	-3.611	0.086	-2.139	1.348	FALSE	TRUE	-4.353	15.22	two-sided	0.000550535	98.044	-1.306	-1.472	-2.77406	hedges	14.669	2.00447e-13	3.04998e-13	FDR correction BH	TRUE	3.25921	One-way anova	0.00140973
A0A087WVD1	DC	MC	-3.611	0.086	-2.758	0.355	FALSE	TRUE	-12.96	43	two-sided	1.90342e-16	14440000000000	-2.596	-0.853	-1.80625	hedges	14.669	2.00447e-13	3.04998e-13	FDR correction BH	TRUE	15.7205	One-way anova	2.42339e-15
A0A087WVD1	DC	ET	-3.611	0.086	-2.978	0.638	FALSE	TRUE	-5.752	39.37	two-sided	1.10957e-06	12880	-1.079	-0.633	-1.55079	hedges	14.669	2.00447e-13	3.04998e-13	FDR correction BH	TRUE	5.95485	One-way anova	3.56764e-06
A0A087WVD1	DC	DT	-3.611	0.086	-3.325	0.59	FALSE	TRUE	-2.797	39.94	two-sided	0.00790085	5.988	-0.527	-0.286	-1.21926	hedges	14.669	2.00447e-13	3.04998e-13	FDR correction BH	TRUE	2.10233	One-way anova	0.0143575
A0A087WVD1	DC	EC	-3.611	0.086	-2.772	0.48	FALSE	TRUE	-6.808	16.66	two-sided	3.39576e-06	17190	-2.078	-0.839	-1.78881	hedges	14.669	2.00447e-13	3.04998e-13	FDR correction BH	TRUE	5.46906	One-way anova	1.28211e-05
A0A087WVD1	DC	Mel	-3.611	0.086	-2.002	0.769	FALSE	TRUE	-10.282	25.6	two-sided	1.4032e-10	405400000	-2.353	-1.609	-3.0504	hedges	14.669	2.00447e-13	3.04998e-13	FDR correction BH	TRUE	9.85288	One-way anova	1.06596e-09
A0A087WVD1	MΦ	MC	-2.139	1.348	-2.758	0.355	FALSE	TRUE	1.809	15.93	two-sided	0.089276	1.09	0.766	0.619	1.53581	hedges	14.669	2.00447e-13	3.04998e-13	FDR correction BH	TRUE	1.04927	One-way anova	0.116593
A0A087WVD1	MΦ	ET	-2.139	1.348	-2.978	0.638	FALSE	TRUE	2.374	18.06	two-sided	0.0289171	2.714	0.907	0.839	1.78881	hedges	14.669	2.00447e-13	3.04998e-13	FDR correction BH	TRUE	1.53885	One-way anova	0.0403718
A0A087WVD1	MΦ	DT	-2.139	1.348	-3.325	0.59	FALSE	TRUE	3.378	17.61	two-sided	0.00343671	22.991	1.315	1.186	2.27521	hedges	14.669	2.00447e-13	3.04998e-13	FDR correction BH	TRUE	2.46386	One-way anova	0.00562646
A0A087WVD1	MΦ	EC	-2.139	1.348	-2.772	0.48	FALSE	TRUE	1.768	30	two-sided	0.0872329	1.082	0.609	0.633	1.55079	hedges	14.669	2.00447e-13	3.04998e-13	FDR correction BH	TRUE	1.05932	One-way anova	0.121006
A0A087WVD1	MΦ	Mel	-2.139	1.348	-2.002	0.769	FALSE	TRUE	-0.37	21.33	two-sided	0.71511	0.329	-0.13	-0.137	-1.09962	hedges	14.669	2.00447e-13	3.04998e-13	FDR correction BH	TRUE	0.145627	One-way anova	0.761276
A0A087WVD1	MC	ET	-2.758	0.355	-2.978	0.638	FALSE	TRUE	1.804	70	two-sided	0.075511	0.97	0.421	0.22	1.16473	hedges	14.669	2.00447e-13	3.04998e-13	FDR correction BH	TRUE	1.12199	One-way anova	0.104217
A0A087WVD1	MC	DT	-2.758	0.355	-3.325	0.59	FALSE	TRUE	4.936	70	two-sided	5.2083e-06	3067.06	1.151	0.567	1.48144	hedges	14.669	2.00447e-13	3.04998e-13	FDR correction BH	TRUE	5.2833	One-way anova	1.3304e-05
A0A087WVD1	MC	EC	-2.758	0.355	-2.772	0.48	FALSE	TRUE	0.099	22.63	two-sided	0.921738	0.298	0.033	0.014	1.00975	hedges	14.669	2.00447e-13	3.04998e-13	FDR correction BH	TRUE	0.0353926	One-way anova	0.932526
A0A087WVD1	MC	Mel	-2.758	0.355	-2.002	0.769	FALSE	TRUE	-4.586	31.17	two-sided	6.92515e-05	771.853	-1.329	-0.756	-1.6888	hedges	14.669	2.00447e-13	3.04998e-13	FDR correction BH	TRUE	4.15957	One-way anova	0.000152057
A0A087WVD1	ET	DT	-2.978	0.638	-3.325	0.59	FALSE	TRUE	2.396	70	two-sided	0.019247	2.72	0.559	0.347	1.27191	hedges	14.669	2.00447e-13	3.04998e-13	FDR correction BH	TRUE	1.71564	One-way anova	0.0333875
A0A087WVD1	ET	EC	-2.978	0.638	-2.772	0.48	FALSE	TRUE	-1.287	37.82	two-sided	0.205961	0.576	-0.342	-0.206	-1.15349	hedges	14.669	2.00447e-13	3.04998e-13	FDR correction BH	TRUE	0.686215	One-way anova	0.244804
A0A087WVD1	ET	Mel	-2.978	0.638	-2.002	0.769	FALSE	TRUE	-5.217	45.31	two-sided	4.37544e-06	5894.63	-1.387	-0.976	-1.967	hedges	14.669	2.00447e-13	3.04998e-13	FDR correction BH	TRUE	5.35898	One-way anova	1.17078e-05
A0A087WVD1	DT	EC	-3.325	0.59	-2.772	0.48	FALSE	TRUE	-3.567	35.13	two-sided	0.00106671	36.674	-0.974	-0.553	-1.46713	hedges	14.669	2.00447e-13	3.04998e-13	FDR correction BH	TRUE	2.97195	One-way anova	0.00198096
A0A087WVD1	DT	Mel	-3.325	0.59	-2.002	0.769	FALSE	TRUE	-7.244	42.72	two-sided	5.92223e-09	7466000	-1.953	-1.323	-2.50186	hedges	14.669	2.00447e-13	3.04998e-13	FDR correction BH	TRUE	8.22751	One-way anova	2.57654e-08
A0A087WVD1	EC	Mel	-2.772	0.48	-2.002	0.769	FALSE	TRUE	-3.944	38.99	two-sided	0.000323885	79.113	-1.121	-0.77	-1.70527	hedges	14.669	2.00447e-13	3.04998e-13	FDR correction BH	TRUE	3.48961	One-way anova	0.000978205
A0A087WVD7	DC	MΦ	-2.015	0.49	-1.914	1.845	FALSE	TRUE	-0.206	18.46	two-sided	0.838978	0.384	-0.064	-0.101	-1.07252	hedges	16.226	1.12623e-14	1.78751e-14	FDR correction BH	TRUE	0.0762495	One-way anova	0.871891
A0A087WVD7	DC	MC	-2.015	0.49	-3.923	0.548	FALSE	TRUE	10.188	13.48	two-sided	1.04727e-07	7988000000	3.485	1.908	3.75288	hedges	16.226	1.12623e-14	1.78751e-14	FDR correction BH	TRUE	6.97994	One-way anova	4.23654e-07
A0A087WVD7	DC	ET	-2.015	0.49	-2.907	0.809	FALSE	TRUE	4.207	20.44	two-sided	0.000416445	158.968	1.152	0.892	1.85575	hedges	16.226	1.12623e-14	1.78751e-14	FDR correction BH	TRUE	3.38044	One-way anova	0.000934639
A0A087WVD7	DC	DT	-2.015	0.49	-3.301	0.431	FALSE	TRUE	7.203	11.29	two-sided	1.51863e-05	1071000	2.856	1.286	2.43851	hedges	16.226	1.12623e-14	1.78751e-14	FDR correction BH	TRUE	4.81855	One-way anova	4.29442e-05
A0A087WVD7	DC	EC	-2.015	0.49	-3.466	0.349	FALSE	TRUE	7.827	12.67	two-sided	3.34625e-06	135000	3.472	1.451	2.73397	hedges	16.226	1.12623e-14	1.78751e-14	FDR correction BH	TRUE	5.47544	One-way anova	1.26459e-05
A0A087WVD7	DC	Mel	-2.015	0.49	-2.993	0.725	FALSE	TRUE	4.477	21.18	two-sided	0.000204125	216.773	1.417	0.978	1.96973	hedges	16.226	1.12623e-14	1.78751e-14	FDR correction BH	TRUE	3.6901	One-way anova	0.000524162
A0A087WVD7	MΦ	MC	-1.914	1.845	-3.923	0.548	FALSE	TRUE	4.273	16.19	two-sided	0.000568941	242.786	1.783	2.009	4.02503	hedges	16.226	1.12623e-14	1.78751e-14	FDR correction BH	TRUE	3.24493	One-way anova	0.00105181
A0A087WVD7	MΦ	ET	-1.914	1.845	-2.907	0.809	FALSE	TRUE	2.065	17.62	two-sided	0.0539155	1.604	0.804	0.993	1.99032	hedges	16.226	1.12623e-14	1.78751e-14	FDR correction BH	TRUE	1.26829	One-way anova	0.071643
A0A087WVD7	MΦ	DT	-1.914	1.845	-3.301	0.431	FALSE	TRUE	2.971	15.73	two-sided	0.00913492	8.999	1.273	1.387	2.61534	hedges	16.226	1.12623e-14	1.78751e-14	FDR correction BH	TRUE	2.0393	One-way anova	0.0140479
A0A087WVD7	MΦ	EC	-1.914	1.845	-3.466	0.349	FALSE	TRUE	3.305	30	two-sided	0.00246553	14.998	1.139	1.552	2.93223	hedges	16.226	1.12623e-14	1.78751e-14	FDR correction BH	TRUE	2.60809	One-way anova	0.00455294
A0A087WVD7	MΦ	Mel	-1.914	1.845	-2.993	0.725	FALSE	TRUE	2.232	18	two-sided	0.0385412	2.108	0.828	1.079	2.11257	hedges	16.226	1.12623e-14	1.78751e-14	FDR correction BH	TRUE	1.41407	One-way anova	0.0585569
A0A087WVD7	MC	ET	-3.923	0.548	-2.907	0.809	FALSE	TRUE	-6.238	70	two-sided	2.95953e-08	345600	-1.455	-1.016	-2.0223	hedges	16.226	1.12623e-14	1.78751e-14	FDR correction BH	TRUE	7.52878	One-way anova	9.95642e-08
A0A087WVD7	MC	DT	-3.923	0.548	-3.301	0.431	FALSE	TRUE	-5.354	70	two-sided	1.03617e-06	13210	-1.248	-0.622	-1.53901	hedges	16.226	1.12623e-14	1.78751e-14	FDR correction BH	TRUE	5.98457	One-way anova	2.89718e-06
A0A087WVD7	MC	EC	-3.923	0.548	-3.466	0.349	FALSE	TRUE	-3.619	43.48	two-sided	0.000767226	41.808	-0.906	-0.457	-1.37268	hedges	16.226	1.12623e-14	1.78751e-14	FDR correction BH	TRUE	3.11508	One-way anova	0.00139833
A0A087WVD7	MC	Mel	-3.923	0.548	-2.993	0.725	FALSE	TRUE	-5.422	42.26	two-sided	2.63526e-06	11700	-1.465	-0.93	-1.90528	hedges	16.226	1.12623e-14	1.78751e-14	FDR correction BH	TRUE	5.57918	One-way anova	7.17531e-06
A0A087WVD7	ET	DT	-2.907	0.809	-3.301	0.431	FALSE	TRUE	2.581	70	two-sided	0.011958	3.96	0.602	0.394	1.31403	hedges	16.226	1.12623e-14	1.78751e-14	FDR correction BH	TRUE	1.92234	One-way anova	0.0218318
A0A087WVD7	ET	EC	-2.907	0.809	-3.466	0.349	FALSE	TRUE	3.479	49.99	two-sided	0.0010534	29.434	0.782	0.559	1.47325	hedges	16.226	1.12623e-14	1.78751e-14	FDR correction BH	TRUE	2.97741	One-way anova	0.00180332
A0A087WVD7	ET	Mel	-2.907	0.809	-2.993	0.725	FALSE	TRUE	0.438	55.16	two-sided	0.663102	0.286	0.11	0.086	1.06142	hedges	16.226	1.12623e-14	1.78751e-14	FDR correction BH	TRUE	0.178419	One-way anova	0.703085
A0A087WVD7	DT	EC	-3.301	0.431	-3.466	0.349	FALSE	TRUE	1.457	35.22	two-sided	0.154007	0.693	0.398	0.165	1.12117	hedges	16.226	1.12623e-14	1.78751e-14	FDR correction BH	TRUE	0.81246	One-way anova	0.196048
A0A087WVD7	DT	Mel	-3.301	0.431	-2.993	0.725	FALSE	TRUE	-1.9	35.72	two-sided	0.0655015	1.176	-0.533	-0.308	-1.23799	hedges	16.226	1.12623e-14	1.78751e-14	FDR correction BH	TRUE	1.18375	One-way anova	0.0917603
A0A087WVD7	EC	Mel	-3.466	0.349	-2.993	0.725	FALSE	TRUE	-2.789	36.81	two-sided	0.00832364	5.81	-0.761	-0.473	-1.38799	hedges	16.226	1.12623e-14	1.78751e-14	FDR correction BH	TRUE	2.07969	One-way anova	0.0171055
A0A087WVF7	DC	MΦ	0.48	0.138	0.452	0.206	FALSE	TRUE	0.403	22.12	two-sided	0.690614	0.402	0.145	0.028	1.0196	hedges	48.651	3.26279e-34	1.16445e-33	FDR correction BH	TRUE	0.160765	One-way anova	0.7479
A0A087WVF7	DC	MC	0.48	0.138	0.373	1.222	FALSE	TRUE	0.51	38.22	two-sided	0.612963	0.385	0.095	0.107	1.07699	hedges	48.651	3.26279e-34	1.16445e-33	FDR correction BH	TRUE	0.212566	One-way anova	0.679489
A0A087WVF7	DC	ET	0.48	0.138	-1.926	0.943	FALSE	TRUE	14.698	39.97	two-sided	1.03532e-17	1028000000000000	2.773	2.406	5.30003	hedges	48.651	3.26279e-34	1.16445e-33	FDR correction BH	TRUE	16.9849	One-way anova	1.63501e-16
A0A087WVF7	DC	DT	0.48	0.138	-2.006	0.906	FALSE	TRUE	15.753	40.28	two-sided	8.12212e-19	1.17e+16	2.981	2.486	5.60223	hedges	48.651	3.26279e-34	1.16445e-33	FDR correction BH	TRUE	18.0903	One-way anova	1.49549e-17
A0A087WVF7	DC	EC	0.48	0.138	-1.355	1.276	FALSE	TRUE	5.694	15.62	two-sided	3.64948e-05	1659.23	1.717	1.835	3.56771	hedges	48.651	3.26279e-34	1.16445e-33	FDR correction BH	TRUE	4.43777	One-way anova	0.00011288
A0A087WVF7	DC	Mel	0.48	0.138	-2.744	0.7	FALSE	TRUE	21.867	28.46	two-sided	2.45486e-19	2.176e+17	5.156	3.224	9.34374	hedges	48.651	3.26279e-34	1.16445e-33	FDR correction BH	TRUE	18.61	One-way anova	8.47031e-18
A0A087WVF7	MΦ	MC	0.452	0.206	0.373	1.222	FALSE	TRUE	0.374	39.26	two-sided	0.710249	0.314	0.075	0.079	1.05629	hedges	48.651	3.26279e-34	1.16445e-33	FDR correction BH	TRUE	0.14859	One-way anova	0.747764
A0A087WVF7	MΦ	ET	0.452	0.206	-1.926	0.943	FALSE	TRUE	14.382	41.82	two-sided	8.66554e-18	1.213e+16	2.94	2.378	5.19816	hedges	48.651	3.26279e-34	1.16445e-33	FDR correction BH	TRUE	17.0622	One-way anova	5.74346e-17
A0A087WVF7	MΦ	DT	0.452	0.206	-2.006	0.906	FALSE	TRUE	15.408	42.3	two-sided	5.87155e-19	1.86e+17	3.16	2.458	5.49454	hedges	48.651	3.26279e-34	1.16445e-33	FDR correction BH	TRUE	18.2312	One-way anova	3.95547e-18
A0A087WVF7	MΦ	EC	0.452	0.206	-1.355	1.276	FALSE	TRUE	5.592	30	two-sided	4.37773e-06	3218.89	1.927	1.807	3.49914	hedges	48.651	3.26279e-34	1.16445e-33	FDR correction BH	TRUE	5.35875	One-way anova	1.19594e-05
A0A087WVF7	MΦ	Mel	0.452	0.206	-2.744	0.7	FALSE	TRUE	21.41	30.06	two-sided	9.37782e-20	5.091e+19	5.556	3.196	9.16414	hedges	48.651	3.26279e-34	1.16445e-33	FDR correction BH	TRUE	19.0279	One-way anova	1.80776e-18
A0A087WVF7	MC	ET	0.373	1.222	-1.926	0.943	FALSE	TRUE	8.94	70	two-sided	3.40147e-13	15520000000	2.085	2.299	4.92117	hedges	48.651	3.26279e-34	1.16445e-33	FDR correction BH	TRUE	12.4683	One-way anova	1.80445e-12
A0A087WVF7	MC	DT	0.373	1.222	-2.006	0.906	FALSE	TRUE	9.386	70	two-sided	5.21107e-14	93100000000	2.188	2.379	5.20176	hedges	48.651	3.26279e-34	1.16445e-33	FDR correction BH	TRUE	13.2831	One-way anova	3.26916e-13
A0A087WVF7	MC	EC	0.373	1.222	-1.355	1.276	FALSE	TRUE	4.567	27.75	two-sided	9.22316e-05	566.64	1.375	1.728	3.31268	hedges	48.651	3.26279e-34	1.16445e-33	FDR correction BH	TRUE	4.03512	One-way anova	0.000189826
A0A087WVF7	MC	Mel	0.373	1.222	-2.744	0.7	FALSE	TRUE	12.613	57.26	two-sided	3.60903e-18	1451000000000000	2.954	3.117	8.67582	hedges	48.651	3.26279e-34	1.16445e-33	FDR correction BH	TRUE	17.4426	One-way anova	4.32662e-17
A0A087WVF7	ET	DT	-1.926	0.943	-2.006	0.906	FALSE	TRUE	0.366	70	two-sided	0.715567	0.257	0.085	0.08	1.05702	hedges	48.651	3.26279e-34	1.16445e-33	FDR correction BH	TRUE	0.145349	One-way anova	0.765434
A0A087WVF7	ET	EC	-1.926	0.943	-1.355	1.276	FALSE	TRUE	-1.607	22.59	two-sided	0.121903	0.831	-0.534	-0.571	-1.48555	hedges	48.651	3.26279e-34	1.16445e-33	FDR correction BH	TRUE	0.913987	One-way anova	0.151929
A0A087WVF7	ET	Mel	-1.926	0.943	-2.744	0.7	FALSE	TRUE	3.887	58.68	two-sided	0.000261099	96.858	0.947	0.818	1.76296	hedges	48.651	3.26279e-34	1.16445e-33	FDR correction BH	TRUE	3.5832	One-way anova	0.0005236
A0A087WVF7	DT	EC	-2.006	0.906	-1.355	1.276	FALSE	TRUE	-1.845	22	two-sided	0.0785022	1.147	-0.622	-0.651	-1.57026	hedges	48.651	3.26279e-34	1.16445e-33	FDR correction BH	TRUE	1.10512	One-way anova	0.10638
A0A087WVF7	DT	Mel	-2.006	0.906	-2.744	0.7	FALSE	TRUE	3.586	58.24	two-sided	0.00068883	42.553	0.88	0.738	1.66786	hedges	48.651	3.26279e-34	1.16445e-33	FDR correction BH	TRUE	3.16189	One-way anova	0.00139671
A0A087WVF7	EC	Mel	-1.355	1.276	-2.744	0.7	FALSE	TRUE	3.989	20.86	two-sided	0.000674198	88.598	1.415	1.389	2.61897	hedges	48.651	3.26279e-34	1.16445e-33	FDR correction BH	TRUE	3.17121	One-way anova	0.00187742
A0A087WVJ0	DC	MΦ	-3.779	0.385	-3.329	0.537	FALSE	TRUE	-2.419	21.42	two-sided	0.0245119	2.741	-0.888	-0.45	-1.36604	hedges	8.723	2.88352e-08	3.59598e-08	FDR correction BH	TRUE	1.61062	One-way anova	0.041615
A0A087WVJ0	DC	MC	-3.779	0.385	-3.683	0.524	FALSE	TRUE	-0.619	16.34	two-sided	0.544258	0.403	-0.188	-0.096	-1.06881	hedges	8.723	2.88352e-08	3.59598e-08	FDR correction BH	TRUE	0.264195	One-way anova	0.615718
A0A087WVJ0	DC	ET	-3.779	0.385	-3.542	0.27	FALSE	TRUE	-1.739	10.05	two-sided	0.112549	1.071	-0.788	-0.237	-1.17854	hedges	8.723	2.88352e-08	3.59598e-08	FDR correction BH	TRUE	0.948657	One-way anova	0.153891
A0A087WVJ0	DC	DT	-3.779	0.385	-2.808	0.772	FALSE	TRUE	-5.345	26.15	two-sided	1.33164e-05	3849.69	-1.333	-0.971	-1.9602	hedges	8.723	2.88352e-08	3.59598e-08	FDR correction BH	TRUE	4.87561	One-way anova	3.80231e-05
A0A087WVJ0	DC	EC	-3.779	0.385	-3.426	0.955	FALSE	TRUE	-1.302	21.55	two-sided	0.206757	0.692	-0.424	-0.353	-1.27721	hedges	8.723	2.88352e-08	3.59598e-08	FDR correction BH	TRUE	0.68454	One-way anova	0.2673
A0A087WVJ0	DC	Mel	-3.779	0.385	-3.307	0.415	FALSE	TRUE	-3.091	15.2	two-sided	0.00735621	9.789	-1.132	-0.472	-1.38703	hedges	8.723	2.88352e-08	3.59598e-08	FDR correction BH	TRUE	2.13335	One-way anova	0.0136087
A0A087WVJ0	MΦ	MC	-3.329	0.537	-3.683	0.524	FALSE	TRUE	2.205	28.23	two-sided	0.0357929	2.018	0.659	0.354	1.2781	hedges	8.723	2.88352e-08	3.59598e-08	FDR correction BH	TRUE	1.4462	One-way anova	0.0500053
A0A087WVJ0	MΦ	ET	-3.329	0.537	-3.542	0.27	FALSE	TRUE	1.504	18.46	two-sided	0.149579	0.732	0.566	0.213	1.1591	hedges	8.723	2.88352e-08	3.59598e-08	FDR correction BH	TRUE	0.82513	One-way anova	0.184021
A0A087WVJ0	MΦ	DT	-3.329	0.537	-2.808	0.772	FALSE	TRUE	-2.807	40.56	two-sided	0.00764741	6.333	-0.724	-0.521	-1.43495	hedges	8.723	2.88352e-08	3.59598e-08	FDR correction BH	TRUE	2.11649	One-way anova	0.011894
A0A087WVJ0	MΦ	EC	-3.329	0.537	-3.426	0.955	FALSE	TRUE	0.352	30	two-sided	0.727001	0.353	0.121	0.097	1.06955	hedges	8.723	2.88352e-08	3.59598e-08	FDR correction BH	TRUE	0.138465	One-way anova	0.772333
A0A087WVJ0	MΦ	Mel	-3.329	0.537	-3.307	0.415	FALSE	TRUE	-0.146	26.25	two-sided	0.885346	0.314	-0.048	-0.022	-1.01537	hedges	8.723	2.88352e-08	3.59598e-08	FDR correction BH	TRUE	0.0528869	One-way anova	0.905977
A0A087WVJ0	MC	ET	-3.683	0.524	-3.542	0.27	FALSE	TRUE	-1.427	70	two-sided	0.158005	0.58	-0.333	-0.141	-1.10267	hedges	8.723	2.88352e-08	3.59598e-08	FDR correction BH	TRUE	0.80133	One-way anova	0.201951
A0A087WVJ0	MC	DT	-3.683	0.524	-2.808	0.772	FALSE	TRUE	-5.626	70	two-sided	3.53389e-07	35240	-1.312	-0.875	-1.83401	hedges	8.723	2.88352e-08	3.59598e-08	FDR correction BH	TRUE	6.45175	One-way anova	1.05146e-06
A0A087WVJ0	MC	EC	-3.683	0.524	-3.426	0.955	FALSE	TRUE	-1.01	19.14	two-sided	0.325295	0.447	-0.37	-0.257	-1.19499	hedges	8.723	2.88352e-08	3.59598e-08	FDR correction BH	TRUE	0.487722	One-way anova	0.376508
A0A087WVJ0	MC	Mel	-3.683	0.524	-3.307	0.415	FALSE	TRUE	-3.122	57.92	two-sided	0.00280378	13.214	-0.769	-0.376	-1.29774	hedges	8.723	2.88352e-08	3.59598e-08	FDR correction BH	TRUE	2.55226	One-way anova	0.00475127
A0A087WVJ0	ET	DT	-3.542	0.27	-2.808	0.772	FALSE	TRUE	-5.391	70	two-sided	8.95912e-07	15080	-1.257	-0.734	-1.66324	hedges	8.723	2.88352e-08	3.59598e-08	FDR correction BH	TRUE	6.04773	One-way anova	4.15898e-06
A0A087WVJ0	ET	EC	-3.542	0.27	-3.426	0.955	FALSE	TRUE	-0.479	16.07	two-sided	0.638319	0.325	-0.201	-0.116	-1.08373	hedges	8.723	2.88352e-08	3.59598e-08	FDR correction BH	TRUE	0.194962	One-way anova	0.680321
A0A087WVJ0	ET	Mel	-3.542	0.27	-3.307	0.415	FALSE	TRUE	-2.5	37.94	two-sided	0.0168618	3.392	-0.692	-0.235	-1.17691	hedges	8.723	2.88352e-08	3.59598e-08	FDR correction BH	TRUE	1.7731	One-way anova	0.0249045
A0A087WVJ0	DT	EC	-2.808	0.772	-3.426	0.955	FALSE	TRUE	2.281	24.11	two-sided	0.0316814	2.301	0.733	0.618	1.53475	hedges	8.723	2.88352e-08	3.59598e-08	FDR correction BH	TRUE	1.4992	One-way anova	0.0465083
A0A087WVJ0	DT	Mel	-2.808	0.772	-3.307	0.415	FALSE	TRUE	3.26	56.02	two-sided	0.00189999	18.463	0.757	0.499	1.41323	hedges	8.723	2.88352e-08	3.59598e-08	FDR correction BH	TRUE	2.72125	One-way anova	0.00360507
A0A087WVJ0	EC	Mel	-3.426	0.955	-3.307	0.415	FALSE	TRUE	-0.473	18.67	two-sided	0.641815	0.341	-0.173	-0.119	-1.08598	hedges	8.723	2.88352e-08	3.59598e-08	FDR correction BH	TRUE	0.19259	One-way anova	0.707366
A0A087WVM4	DC	MΦ	-1.054	0.161	-2.932	0.233	FALSE	TRUE	23.749	21.81	two-sided	4.4921e-17	191700000000000	8.631	1.878	3.67565	hedges	70.36	3.58534e-43	1.90815e-42	FDR correction BH	TRUE	16.3476	One-way anova	2.49251e-15
A0A087WVM4	DC	MC	-1.054	0.161	-2.965	1.726	FALSE	TRUE	6.529	37.27	two-sided	1.17177e-07	135700	1.204	1.911	3.7607	hedges	70.36	3.58534e-43	1.90815e-42	FDR correction BH	TRUE	6.93116	One-way anova	4.72158e-07
A0A087WVM4	DC	ET	-1.054	0.161	-2.873	0.842	FALSE	TRUE	12.106	42.04	two-sided	2.74041e-15	1569000000000	2.342	1.819	3.52837	hedges	70.36	3.58534e-43	1.90815e-42	FDR correction BH	TRUE	14.5622	One-way anova	3.00056e-14
A0A087WVM4	DC	DT	-1.054	0.161	-3.381	0.452	FALSE	TRUE	25.179	37.44	two-sided	4.53796e-25	5.301e+23	5.529	2.327	5.01761	hedges	70.36	3.58534e-43	1.90815e-42	FDR correction BH	TRUE	24.3431	One-way anova	2.51795e-23
A0A087WVM4	DC	EC	-1.054	0.161	-3.389	1.366	FALSE	TRUE	6.751	15.73	two-sided	5.08525e-06	15310	2.038	2.335	5.04551	hedges	70.36	3.58534e-43	1.90815e-42	FDR correction BH	TRUE	5.29369	One-way anova	1.85766e-05
A0A087WVM4	DC	Mel	-1.054	0.161	1.3	0.495	FALSE	TRUE	-20.905	31.9	two-sided	3.47232e-20	5.951e+16	-5.267	-2.354	-5.1124	hedges	70.36	3.58534e-43	1.90815e-42	FDR correction BH	TRUE	19.4594	One-way anova	1.3709e-18
A0A087WVM4	MΦ	MC	-2.932	0.233	-2.965	1.726	FALSE	TRUE	0.112	37.77	two-sided	0.911038	0.298	0.022	0.033	1.02314	hedges	70.36	3.58534e-43	1.90815e-42	FDR correction BH	TRUE	0.0404636	One-way anova	0.92512
A0A087WVM4	MΦ	ET	-2.932	0.233	-2.873	0.842	FALSE	TRUE	-0.389	44.95	two-sided	0.699234	0.315	-0.081	-0.059	-1.04174	hedges	70.36	3.58534e-43	1.90815e-42	FDR correction BH	TRUE	0.155377	One-way anova	0.739963
A0A087WVM4	MΦ	DT	-2.932	0.233	-3.381	0.452	FALSE	TRUE	4.725	48.75	two-sided	1.99136e-05	903.962	1.11	0.449	1.36509	hedges	70.36	3.58534e-43	1.90815e-42	FDR correction BH	TRUE	4.70085	One-way anova	4.20927e-05
A0A087WVM4	MΦ	EC	-2.932	0.233	-3.389	1.366	FALSE	TRUE	1.319	30	two-sided	0.19706	0.65	0.455	0.457	1.37268	hedges	70.36	3.58534e-43	1.90815e-42	FDR correction BH	TRUE	0.705401	One-way anova	0.249633
A0A087WVM4	MΦ	Mel	-2.932	0.233	1.3	0.495	FALSE	TRUE	-36.842	36.46	two-sided	1.89833e-30	1.594e+28	-10.013	-4.232	-18.7914	hedges	70.36	3.58534e-43	1.90815e-42	FDR correction BH	TRUE	29.7216	One-way anova	1.85585e-28
A0A087WVM4	MC	ET	-2.965	1.726	-2.873	0.842	FALSE	TRUE	-0.288	70	two-sided	0.77445	0.252	-0.067	-0.092	-1.06585	hedges	70.36	3.58534e-43	1.90815e-42	FDR correction BH	TRUE	0.111007	One-way anova	0.812648
A0A087WVM4	MC	DT	-2.965	1.726	-3.381	0.452	FALSE	TRUE	1.401	70	two-sided	0.165763	0.562	0.327	0.416	1.33422	hedges	70.36	3.58534e-43	1.90815e-42	FDR correction BH	TRUE	0.780514	One-way anova	0.20575
A0A087WVM4	MC	EC	-2.965	1.726	-3.389	1.366	FALSE	TRUE	0.95	36.05	two-sided	0.348568	0.426	0.257	0.424	1.34164	hedges	70.36	3.58534e-43	1.90815e-42	FDR correction BH	TRUE	0.457712	One-way anova	0.399615
A0A087WVM4	MC	Mel	-2.965	1.726	1.3	0.495	FALSE	TRUE	-14.018	42.91	two-sided	1.27167e-17	1.369e+17	-3.082	-4.265	-19.2262	hedges	70.36	3.58534e-43	1.90815e-42	FDR correction BH	TRUE	16.8956	One-way anova	1.43054e-16
A0A087WVM4	ET	DT	-2.873	0.842	-3.381	0.452	FALSE	TRUE	3.193	70	two-sided	0.00210939	16.335	0.745	0.508	1.42208	hedges	70.36	3.58534e-43	1.90815e-42	FDR correction BH	TRUE	2.67584	One-way anova	0.00467858
A0A087WVM4	ET	EC	-2.873	0.842	-3.389	1.366	FALSE	TRUE	1.398	20.24	two-sided	0.177308	0.648	0.495	0.516	1.42998	hedges	70.36	3.58534e-43	1.90815e-42	FDR correction BH	TRUE	0.751271	One-way anova	0.213123
A0A087WVM4	ET	Mel	-2.873	0.842	1.3	0.495	FALSE	TRUE	-24.293	57.69	two-sided	5.53356e-32	6.505e+28	-5.711	-4.173	-18.0384	hedges	70.36	3.58534e-43	1.90815e-42	FDR correction BH	TRUE	31.257	One-way anova	3.46882e-30
A0A087WVM4	DT	EC	-3.381	0.452	-3.389	1.366	FALSE	TRUE	0.022	16.48	two-sided	0.982719	0.297	0.009	0.008	1.00556	hedges	70.36	3.58534e-43	1.90815e-42	FDR correction BH	TRUE	0.00757043	One-way anova	0.98572
A0A087WVM4	DT	Mel	-3.381	0.452	1.3	0.495	FALSE	TRUE	-37.62	48.61	two-sided	1.3171e-37	1.327e+39	-9.833	-4.681	-25.652	hedges	70.36	3.58534e-43	1.90815e-42	FDR correction BH	TRUE	36.8804	One-way anova	1.30314e-35
A0A087WVM4	EC	Mel	-3.389	1.366	1.3	0.495	FALSE	TRUE	-13.183	17.55	two-sided	1.53928e-10	5622000000000	-4.932	-4.689	-25.7947	hedges	70.36	3.58534e-43	1.90815e-42	FDR correction BH	TRUE	9.81268	One-way anova	1.44795e-09
A0A087WVQ6	DC	MΦ	3.692	0.245	6.3	0.201	FALSE	TRUE	-27.218	14.16	two-sided	1.24645e-13	3440000000000000	-11.604	-2.608	-6.09658	hedges	167.977	4.77855e-68	8.19237e-67	FDR correction BH	TRUE	12.9043	One-way anova	2.88333e-12
A0A087WVQ6	DC	MC	3.692	0.245	2.665	0.538	FALSE	TRUE	8.474	29.27	two-sided	2.27363e-09	51610000	2.031	1.027	2.03778	hedges	167.977	4.77855e-68	8.19237e-67	FDR correction BH	TRUE	8.64328	One-way anova	1.1497e-08
A0A087WVQ6	DC	ET	3.692	0.245	2.795	0.389	FALSE	TRUE	8.616	19.5	two-sided	4.45426e-08	79130000	2.408	0.897	1.86219	hedges	167.977	4.77855e-68	8.19237e-67	FDR correction BH	TRUE	7.35122	One-way anova	1.7037e-07
A0A087WVQ6	DC	DT	3.692	0.245	1.944	0.636	FALSE	TRUE	13.07	35.04	two-sided	4.92282e-15	19090000000000	2.943	1.748	3.35893	hedges	167.977	4.77855e-68	8.19237e-67	FDR correction BH	TRUE	14.3078	One-way anova	5.09789e-14
A0A087WVQ6	DC	EC	3.692	0.245	4.01	0.212	FALSE	TRUE	-3.268	14.78	two-sided	0.00527357	11.551	-1.373	-0.318	-1.2466	hedges	167.977	4.77855e-68	8.19237e-67	FDR correction BH	TRUE	2.2779	One-way anova	0.0102967
A0A087WVQ6	DC	Mel	3.692	0.245	3.528	0.605	FALSE	TRUE	1.122	31.34	two-sided	0.27043	0.572	0.297	0.164	1.12039	hedges	167.977	4.77855e-68	8.19237e-67	FDR correction BH	TRUE	0.567946	One-way anova	0.333315
A0A087WVQ6	MΦ	MC	6.3	0.201	2.665	0.538	FALSE	TRUE	35.351	49.14	two-sided	1.3123e-36	1.837e+33	7.725	3.635	12.4235	hedges	167.977	4.77855e-68	8.19237e-67	FDR correction BH	TRUE	35.882	One-way anova	1.1974e-34
A0A087WVQ6	MΦ	ET	6.3	0.201	2.795	0.389	FALSE	TRUE	42.742	48.64	two-sided	3.06868e-40	1.476e+37	10.058	3.505	11.353	hedges	167.977	4.77855e-68	8.19237e-67	FDR correction BH	TRUE	39.513	One-way anova	2.98117e-38
A0A087WVQ6	MΦ	DT	6.3	0.201	1.944	0.636	FALSE	TRUE	37.114	46.98	two-sided	1.83809e-36	1.819e+34	7.893	4.356	20.478	hedges	167.977	4.77855e-68	8.19237e-67	FDR correction BH	TRUE	35.7356	One-way anova	9.49331e-35
A0A087WVQ6	MΦ	EC	6.3	0.201	4.01	0.212	FALSE	TRUE	31.335	30	two-sided	1.76051e-24	8.116e+20	10.799	2.29	4.89056	hedges	167.977	4.77855e-68	8.19237e-67	FDR correction BH	TRUE	23.7544	One-way anova	7.45221e-23
A0A087WVQ6	MΦ	Mel	6.3	0.201	3.528	0.605	FALSE	TRUE	21.166	31.52	two-sided	3.38671e-20	3.411e+19	5.543	2.772	6.83054	hedges	167.977	4.77855e-68	8.19237e-67	FDR correction BH	TRUE	19.4702	One-way anova	6.97034e-19
A0A087WVQ6	MC	ET	2.665	0.538	2.795	0.389	FALSE	TRUE	-1.175	70	two-sided	0.243986	0.439	-0.274	-0.13	-1.09429	hedges	167.977	4.77855e-68	8.19237e-67	FDR correction BH	TRUE	0.612635	One-way anova	0.297802
A0A087WVQ6	MC	DT	2.665	0.538	1.944	0.636	FALSE	TRUE	5.193	70	two-sided	1.93651e-06	7490.53	1.211	0.721	1.64832	hedges	167.977	4.77855e-68	8.19237e-67	FDR correction BH	TRUE	5.71298	One-way anova	5.2432e-06
A0A087WVQ6	MC	EC	2.665	0.538	4.01	0.212	FALSE	TRUE	-12.911	49.6	two-sided	1.75452e-17	196800000000000	-2.849	-1.345	-2.5403	hedges	167.977	4.77855e-68	8.19237e-67	FDR correction BH	TRUE	16.7558	One-way anova	1.37482e-16
A0A087WVQ6	MC	Mel	2.665	0.538	3.528	0.605	FALSE	TRUE	-5.737	47.76	two-sided	6.40933e-07	34280	-1.506	-0.863	-1.81882	hedges	167.977	4.77855e-68	8.19237e-67	FDR correction BH	TRUE	6.19319	One-way anova	1.90445e-06
A0A087WVQ6	ET	DT	2.795	0.389	1.944	0.636	FALSE	TRUE	6.851	70	two-sided	2.33367e-09	3671000	1.597	0.851	1.80375	hedges	167.977	4.77855e-68	8.19237e-67	FDR correction BH	TRUE	8.63196	One-way anova	1.82135e-08
A0A087WVQ6	ET	EC	2.795	0.389	4.01	0.212	FALSE	TRUE	-14.52	47.67	two-sided	3.99949e-19	1.762e+16	-3.467	-1.215	-2.32141	hedges	167.977	4.77855e-68	8.19237e-67	FDR correction BH	TRUE	18.398	One-way anova	4.33868e-18
A0A087WVQ6	ET	Mel	2.795	0.389	3.528	0.605	FALSE	TRUE	-5.349	37.62	two-sided	4.57032e-06	9140.72	-1.484	-0.733	-1.66209	hedges	167.977	4.77855e-68	8.19237e-67	FDR correction BH	TRUE	5.34005	One-way anova	1.21737e-05
A0A087WVQ6	DT	EC	1.944	0.636	4.01	0.212	FALSE	TRUE	-17.428	47.72	two-sided	2.50657e-22	2.91e+19	-3.735	-2.066	-4.18724	hedges	167.977	4.77855e-68	8.19237e-67	FDR correction BH	TRUE	21.6009	One-way anova	3.41926e-21
A0A087WVQ6	DT	Mel	1.944	0.636	3.528	0.605	FALSE	TRUE	-9.855	53.44	two-sided	1.28079e-13	102800000000	-2.509	-1.584	-2.998	hedges	167.977	4.77855e-68	8.19237e-67	FDR correction BH	TRUE	12.8925	One-way anova	9.74778e-13
A0A087WVQ6	EC	Mel	4.01	0.212	3.528	0.605	FALSE	TRUE	3.647	32.21	two-sided	0.000927198	38.271	0.959	0.482	1.39668	hedges	167.977	4.77855e-68	8.19237e-67	FDR correction BH	TRUE	3.03283	One-way anova	0.00247956
A0A087WVS8	DC	MΦ	0.441	0.097	0.242	0.27	FALSE	TRUE	2.659	20.63	two-sided	0.0148169	3.999	0.854	0.199	1.1479	hedges	12.02	3.33488e-11	4.66622e-11	FDR correction BH	TRUE	1.82924	One-way anova	0.0267304
A0A087WVS8	DC	MC	0.441	0.097	0.578	0.561	FALSE	TRUE	-1.377	41.29	two-sided	0.176004	0.707	-0.263	-0.137	-1.09962	hedges	12.02	3.33488e-11	4.66622e-11	FDR correction BH	TRUE	0.754477	One-way anova	0.23536
A0A087WVS8	DC	ET	0.441	0.097	-1.205	1.893	FALSE	TRUE	5.194	35.72	two-sided	8.4612e-06	2477.3	0.947	1.646	3.12965	hedges	12.02	3.33488e-11	4.66622e-11	FDR correction BH	TRUE	5.07257	One-way anova	2.41094e-05
A0A087WVS8	DC	DT	0.441	0.097	0.34	0.526	FALSE	TRUE	1.09	41.78	two-sided	0.282111	0.544	0.21	0.101	1.07252	hedges	12.02	3.33488e-11	4.66622e-11	FDR correction BH	TRUE	0.549581	One-way anova	0.347956
A0A087WVS8	DC	EC	0.441	0.097	0.602	0.353	FALSE	TRUE	-1.707	18.67	two-sided	0.104438	1.051	-0.534	-0.161	-1.11806	hedges	12.02	3.33488e-11	4.66622e-11	FDR correction BH	TRUE	0.98114	One-way anova	0.147185
A0A087WVS8	DC	Mel	0.441	0.097	-0.441	1.294	FALSE	TRUE	3.385	24.74	two-sided	0.00237677	17.859	0.768	0.882	1.84293	hedges	12.02	3.33488e-11	4.66622e-11	FDR correction BH	TRUE	2.62401	One-way anova	0.00489174
A0A087WVS8	MΦ	MC	0.242	0.27	0.578	0.561	FALSE	TRUE	-2.907	49.56	two-sided	0.00544155	7.831	-0.671	-0.336	-1.26225	hedges	12.02	3.33488e-11	4.66622e-11	FDR correction BH	TRUE	2.26428	One-way anova	0.00869397
A0A087WVS8	MΦ	ET	0.242	0.27	-1.205	1.893	FALSE	TRUE	4.488	38.1	two-sided	6.44409e-05	450.545	0.897	1.447	2.72641	hedges	12.02	3.33488e-11	4.66622e-11	FDR correction BH	TRUE	4.19084	One-way anova	0.000124956
A0A087WVS8	MΦ	DT	0.242	0.27	0.34	0.526	FALSE	TRUE	-0.878	48.79	two-sided	0.384076	0.405	-0.206	-0.098	-1.07029	hedges	12.02	3.33488e-11	4.66622e-11	FDR correction BH	TRUE	0.415583	One-way anova	0.435941
A0A087WVS8	MΦ	EC	0.242	0.27	0.602	0.353	FALSE	TRUE	-3.236	30	two-sided	0.00295036	13.011	-1.115	-0.36	-1.28343	hedges	12.02	3.33488e-11	4.66622e-11	FDR correction BH	TRUE	2.53012	One-way anova	0.00539007
A0A087WVS8	MΦ	Mel	0.242	0.27	-0.441	1.294	FALSE	TRUE	2.556	27.18	two-sided	0.0164769	3.72	0.652	0.683	1.60547	hedges	12.02	3.33488e-11	4.66622e-11	FDR correction BH	TRUE	1.78312	One-way anova	0.0270023
A0A087WVS8	MC	ET	0.578	0.561	-1.205	1.893	FALSE	TRUE	5.42	70	two-sided	7.99385e-07	16730	1.264	1.783	3.44141	hedges	12.02	3.33488e-11	4.66622e-11	FDR correction BH	TRUE	6.09724	One-way anova	2.33531e-06
A0A087WVS8	MC	DT	0.578	0.561	0.34	0.526	FALSE	TRUE	1.857	70	two-sided	0.0675333	1.051	0.433	0.238	1.17936	hedges	12.02	3.33488e-11	4.66622e-11	FDR correction BH	TRUE	1.17048	One-way anova	0.0910198
A0A087WVS8	MC	EC	0.578	0.561	0.602	0.353	FALSE	TRUE	-0.187	43.92	two-sided	0.852462	0.301	-0.047	-0.024	-1.01677	hedges	12.02	3.33488e-11	4.66622e-11	FDR correction BH	TRUE	0.0693248	One-way anova	0.872653
A0A087WVS8	MC	Mel	0.578	0.561	-0.441	1.294	FALSE	TRUE	3.703	30.32	two-sided	0.000847225	58.359	1.08	1.019	2.02651	hedges	12.02	3.33488e-11	4.66622e-11	FDR correction BH	TRUE	3.072	One-way anova	0.00156417
A0A087WVS8	ET	DT	-1.205	1.893	0.34	0.526	FALSE	TRUE	-4.719	70	two-sided	1.17598e-05	1477.89	-1.1	-1.545	-2.91804	hedges	12.02	3.33488e-11	4.66622e-11	FDR correction BH	TRUE	4.9296	One-way anova	4.2997e-05
A0A087WVS8	ET	EC	-1.205	1.893	0.602	0.353	FALSE	TRUE	-5.518	40.11	two-sided	2.23022e-06	10470	-1.116	-1.807	-3.49914	hedges	12.02	3.33488e-11	4.66622e-11	FDR correction BH	TRUE	5.65165	One-way anova	5.50482e-06
A0A087WVS8	ET	Mel	-1.205	1.893	-0.441	1.294	FALSE	TRUE	-1.873	59	two-sided	0.0660581	1.128	-0.45	-0.764	-1.69819	hedges	12.02	3.33488e-11	4.66622e-11	FDR correction BH	TRUE	1.18007	One-way anova	0.0875939
A0A087WVS8	DT	EC	0.34	0.526	0.602	0.353	FALSE	TRUE	-2.108	41.84	two-sided	0.0410914	1.717	-0.537	-0.262	-1.19914	hedges	12.02	3.33488e-11	4.66622e-11	FDR correction BH	TRUE	1.38625	One-way anova	0.0589213
A0A087WVS8	DT	Mel	0.34	0.526	-0.441	1.294	FALSE	TRUE	2.858	29.56	two-sided	0.00773567	7.196	0.839	0.781	1.71832	hedges	12.02	3.33488e-11	4.66622e-11	FDR correction BH	TRUE	2.1115	One-way anova	0.0130362
A0A087WVS8	EC	Mel	0.602	0.353	-0.441	1.294	FALSE	TRUE	3.815	29.26	two-sided	0.000652143	57.518	0.985	1.043	2.06051	hedges	12.02	3.33488e-11	4.66622e-11	FDR correction BH	TRUE	3.18566	One-way anova	0.0018228
A0A087WVV7	DC	MΦ	-0.772	0.524	1.343	0.955	FALSE	TRUE	-7.15	23	two-sided	2.78461e-07	34720	-2.462	-2.115	-4.3319	hedges	246.476	3.12022e-80	9.4901e-79	FDR correction BH	TRUE	6.55524	One-way anova	1.54927e-06
A0A087WVV7	DC	MC	-0.772	0.524	-0.184	0.36	FALSE	TRUE	-3.185	9.97	two-sided	0.00978023	13.373	-1.46	-0.588	-1.50316	hedges	246.476	3.12022e-80	9.4901e-79	FDR correction BH	TRUE	2.00965	One-way anova	0.0180403
A0A087WVV7	DC	ET	-0.772	0.524	1.152	0.889	FALSE	TRUE	-8.399	21.15	two-sided	3.54031e-08	41110000	-2.268	-1.924	-3.79474	hedges	246.476	3.12022e-80	9.4901e-79	FDR correction BH	TRUE	7.45096	One-way anova	1.37526e-07
A0A087WVV7	DC	DT	-0.772	0.524	-1.567	0.63	FALSE	TRUE	3.898	14.4	two-sided	0.00153248	71.665	1.276	0.795	1.73508	hedges	246.476	3.12022e-80	9.4901e-79	FDR correction BH	TRUE	2.81461	One-way anova	0.00320712
A0A087WVV7	DC	EC	-0.772	0.524	3.95	0.186	FALSE	TRUE	-26.118	9.15	two-sided	6.5925e-10	1431000000000000	-13.286	-4.722	-26.3915	hedges	246.476	3.12022e-80	9.4901e-79	FDR correction BH	TRUE	9.18095	One-way anova	5.21055e-09
A0A087WVV7	DC	Mel	-0.772	0.524	3.441	0.472	FALSE	TRUE	-21.212	12.99	two-sided	1.83332e-11	9.052e+16	-8.469	-4.213	-18.5455	hedges	246.476	3.12022e-80	9.4901e-79	FDR correction BH	TRUE	10.7368	One-way anova	1.61537e-10
A0A087WVV7	MΦ	MC	1.343	0.955	-0.184	0.36	FALSE	TRUE	6.203	16.93	two-sided	9.82671e-06	96050	2.492	1.527	2.88186	hedges	246.476	3.12022e-80	9.4901e-79	FDR correction BH	TRUE	5.00759	One-way anova	2.23723e-05
A0A087WVV7	MΦ	ET	1.343	0.955	1.152	0.889	FALSE	TRUE	0.681	27.06	two-sided	0.501884	0.358	0.207	0.191	1.14155	hedges	246.476	3.12022e-80	9.4901e-79	FDR correction BH	TRUE	0.299397	One-way anova	0.553961
A0A087WVV7	MΦ	DT	1.343	0.955	-1.567	0.63	FALSE	TRUE	11.156	21.03	two-sided	2.71553e-10	1040000000000	3.859	2.91	7.51618	hedges	246.476	3.12022e-80	9.4901e-79	FDR correction BH	TRUE	9.56615	One-way anova	8.44375e-10
A0A087WVV7	MΦ	EC	1.343	0.955	3.95	0.186	FALSE	TRUE	-10.715	30	two-sided	8.93396e-12	562900000	-3.693	-2.607	-6.09235	hedges	246.476	3.12022e-80	9.4901e-79	FDR correction BH	TRUE	11.049	One-way anova	4.83624e-11
A0A087WVV7	MΦ	Mel	1.343	0.955	3.441	0.472	FALSE	TRUE	-8.169	19.76	two-sided	9.21987e-08	12040000	-2.944	-2.098	-4.28115	hedges	246.476	3.12022e-80	9.4901e-79	FDR correction BH	TRUE	7.03527	One-way anova	3.60885e-07
A0A087WVV7	MC	ET	-0.184	0.36	1.152	0.889	FALSE	TRUE	-8.355	70	two-sided	4.05891e-12	1466000000	-1.948	-1.336	-2.5245	hedges	246.476	3.12022e-80	9.4901e-79	FDR correction BH	TRUE	11.3916	One-way anova	1.96996e-11
A0A087WVV7	MC	DT	-0.184	0.36	-1.567	0.63	FALSE	TRUE	11.431	70	two-sided	1.14525e-17	305900000000000	2.665	1.383	2.6081	hedges	246.476	3.12022e-80	9.4901e-79	FDR correction BH	TRUE	16.9411	One-way anova	1.00694e-16
A0A087WVV7	MC	EC	-0.184	0.36	3.95	0.186	FALSE	TRUE	-54.433	48.69	two-sided	2.80742e-45	1.587e+42	-12.799	-4.134	-17.5573	hedges	246.476	3.12022e-80	9.4901e-79	FDR correction BH	TRUE	44.5517	One-way anova	9.2218e-43
A0A087WVV7	MC	Mel	-0.184	0.36	3.441	0.472	FALSE	TRUE	-32.39	42.55	two-sided	1.29895e-31	3.405e+35	-8.739	-3.625	-12.3377	hedges	246.476	3.12022e-80	9.4901e-79	FDR correction BH	TRUE	30.8864	One-way anova	6.02656e-30
A0A087WVV7	ET	DT	1.152	0.889	-1.567	0.63	FALSE	TRUE	14.968	70	two-sided	1.65808e-23	1.412e+20	3.49	2.719	6.58416	hedges	246.476	3.12022e-80	9.4901e-79	FDR correction BH	TRUE	22.7804	One-way anova	1.0474e-21
A0A087WVV7	ET	EC	1.152	0.889	3.95	0.186	FALSE	TRUE	-18.013	41.3	two-sided	3.59333e-21	1.163e+20	-3.67	-2.798	-6.95476	hedges	246.476	3.12022e-80	9.4901e-79	FDR correction BH	TRUE	20.4445	One-way anova	4.86135e-20
A0A087WVV7	ET	Mel	1.152	0.889	3.441	0.472	FALSE	TRUE	-13.024	55.78	two-sided	1.4832e-18	5616000000000000	-3.02	-2.289	-4.88717	hedges	246.476	3.12022e-80	9.4901e-79	FDR correction BH	TRUE	17.8288	One-way anova	2.21858e-17
A0A087WVV7	DT	EC	-1.567	0.63	3.95	0.186	FALSE	TRUE	-48.026	45.95	two-sided	6.33668e-41	3.874e+39	-10.118	-5.517	-45.7912	hedges	246.476	3.12022e-80	9.4901e-79	FDR correction BH	TRUE	40.1981	One-way anova	1.26892e-38
A0A087WVV7	DT	Mel	-1.567	0.63	3.441	0.472	FALSE	TRUE	-35.452	58.61	two-sided	2.71229e-41	4.934e+37	-8.655	-5.008	-32.1779	hedges	246.476	3.12022e-80	9.4901e-79	FDR correction BH	TRUE	40.5667	One-way anova	5.30318e-39
A0A087WVV7	EC	Mel	3.95	0.186	3.441	0.472	FALSE	TRUE	4.837	33.87	two-sided	2.81942e-05	830.672	1.287	0.509	1.42306	hedges	246.476	3.12022e-80	9.4901e-79	FDR correction BH	TRUE	4.54984	One-way anova	0.000106992
A0A087WVW4	DC	MΦ	-3.512	0.159	-3.502	0.958	FALSE	TRUE	-0.039	16.43	two-sided	0.969581	0.379	-0.012	-0.01	-1.00696	hedges	3.565	0.00238635	0.00249576	FDR correction BH	TRUE	0.0134158	One-way anova	0.978399
A0A087WVW4	DC	MC	-3.512	0.159	-3.681	0.809	FALSE	TRUE	1.168	42.24	two-sided	0.249423	0.581	0.227	0.169	1.12428	hedges	3.565	0.00238635	0.00249576	FDR correction BH	TRUE	0.603064	One-way anova	0.318498
A0A087WVW4	DC	ET	-3.512	0.159	-2.913	1.095	FALSE	TRUE	-3.149	39.91	two-sided	0.00309908	12.377	-0.594	-0.599	-1.51467	hedges	3.565	0.00238635	0.00249576	FDR correction BH	TRUE	2.50877	One-way anova	0.0060508
A0A087WVW4	DC	DT	-3.512	0.159	-3.426	0.614	FALSE	TRUE	-0.743	42.82	two-sided	0.46182	0.429	-0.151	-0.086	-1.06142	hedges	3.565	0.00238635	0.00249576	FDR correction BH	TRUE	0.335527	One-way anova	0.531381
A0A087WVW4	DC	EC	-3.512	0.159	-2.993	0.539	FALSE	TRUE	-3.584	19.15	two-sided	0.00195917	20.98	-1.127	-0.519	-1.43296	hedges	3.565	0.00238635	0.00249576	FDR correction BH	TRUE	2.70793	One-way anova	0.0042051
A0A087WVW4	DC	Mel	-3.512	0.159	-3.323	0.64	FALSE	TRUE	-1.361	30.27	two-sided	0.183531	0.709	-0.329	-0.189	-1.13997	hedges	3.565	0.00238635	0.00249576	FDR correction BH	TRUE	0.736291	One-way anova	0.238889
A0A087WVW4	MΦ	MC	-3.502	0.958	-3.681	0.809	FALSE	TRUE	0.651	24.96	two-sided	0.521298	0.352	0.206	0.179	1.1321	hedges	3.565	0.00238635	0.00249576	FDR correction BH	TRUE	0.282914	One-way anova	0.572619
A0A087WVW4	MΦ	ET	-3.502	0.958	-2.913	1.095	FALSE	TRUE	-1.956	32.75	two-sided	0.0589998	1.353	-0.549	-0.589	-1.5042	hedges	3.565	0.00238635	0.00249576	FDR correction BH	TRUE	1.22915	One-way anova	0.0778949
A0A087WVW4	MΦ	DT	-3.502	0.958	-3.426	0.614	FALSE	TRUE	-0.292	20.69	two-sided	0.772925	0.307	-0.102	-0.076	-1.05409	hedges	3.565	0.00238635	0.00249576	FDR correction BH	TRUE	0.111863	One-way anova	0.804265
A0A087WVW4	MΦ	EC	-3.502	0.958	-2.993	0.539	FALSE	TRUE	-1.854	30	two-sided	0.0736527	1.211	-0.639	-0.509	-1.42306	hedges	3.565	0.00238635	0.00249576	FDR correction BH	TRUE	1.13281	One-way anova	0.104103
A0A087WVW4	MΦ	Mel	-3.502	0.958	-3.323	0.64	FALSE	TRUE	-0.66	23.6	two-sided	0.515763	0.37	-0.226	-0.179	-1.1321	hedges	3.565	0.00238635	0.00249576	FDR correction BH	TRUE	0.287549	One-way anova	0.57893
A0A087WVW4	MC	ET	-3.681	0.809	-2.913	1.095	FALSE	TRUE	-3.383	70	two-sided	0.00117805	26.635	-0.789	-0.768	-1.70291	hedges	3.565	0.00238635	0.00249576	FDR correction BH	TRUE	2.92884	One-way anova	0.0022477
A0A087WVW4	MC	DT	-3.681	0.809	-3.426	0.614	FALSE	TRUE	-1.505	70	two-sided	0.136815	0.639	-0.351	-0.255	-1.19334	hedges	3.565	0.00238635	0.00249576	FDR correction BH	TRUE	0.863867	One-way anova	0.17269
A0A087WVW4	MC	EC	-3.681	0.809	-2.993	0.539	FALSE	TRUE	-3.609	42.06	two-sided	0.000810256	40.823	-0.917	-0.688	-1.61105	hedges	3.565	0.00238635	0.00249576	FDR correction BH	TRUE	3.09138	One-way anova	0.00147404
A0A087WVW4	MC	Mel	-3.681	0.809	-3.323	0.64	FALSE	TRUE	-1.924	57.92	two-sided	0.0592356	1.221	-0.474	-0.358	-1.28165	hedges	3.565	0.00238635	0.00249576	FDR correction BH	TRUE	1.22742	One-way anova	0.0796142
A0A087WVW4	ET	DT	-2.913	1.095	-3.426	0.614	FALSE	TRUE	2.451	70	two-sided	0.0167659	3.031	0.571	0.513	1.42701	hedges	3.565	0.00238635	0.00249576	FDR correction BH	TRUE	1.77557	One-way anova	0.0294759
A0A087WVW4	ET	EC	-2.913	1.095	-2.993	0.539	FALSE	TRUE	0.352	49.35	two-sided	0.726512	0.312	0.082	0.08	1.05702	hedges	3.565	0.00238635	0.00249576	FDR correction BH	TRUE	0.138757	One-way anova	0.761859
A0A087WVW4	ET	Mel	-2.913	1.095	-3.323	0.64	FALSE	TRUE	1.838	57.59	two-sided	0.0712044	1.07	0.432	0.41	1.32869	hedges	3.565	0.00238635	0.00249576	FDR correction BH	TRUE	1.14749	One-way anova	0.0939025
A0A087WVW4	DT	EC	-3.426	0.614	-2.993	0.539	FALSE	TRUE	-2.56	32.68	two-sided	0.0152864	3.848	-0.72	-0.433	-1.35004	hedges	3.565	0.00238635	0.00249576	FDR correction BH	TRUE	1.81569	One-way anova	0.0238021
A0A087WVW4	DT	Mel	-3.426	0.614	-3.323	0.64	FALSE	TRUE	-0.628	50.38	two-sided	0.532642	0.312	-0.163	-0.103	-1.074	hedges	3.565	0.00238635	0.00249576	FDR correction BH	TRUE	0.273565	One-way anova	0.594624
A0A087WVW4	EC	Mel	-2.993	0.539	-3.323	0.64	FALSE	TRUE	1.776	36	two-sided	0.0841809	1.062	0.537	0.33	1.25701	hedges	3.565	0.00238635	0.00249576	FDR correction BH	TRUE	1.07479	One-way anova	0.128079
A0A087WVW6	DC	MΦ	-3.389	0.253	-3.49	0.585	FALSE	TRUE	0.599	22.05	two-sided	0.55518	0.431	0.197	0.101	1.07252	hedges	4.185	0.000601422	0.000639585	FDR correction BH	TRUE	0.255566	One-way anova	0.626944
A0A087WVW6	DC	MC	-3.389	0.253	-3.732	0.41	FALSE	TRUE	3.161	20	two-sided	0.00491536	12.7	0.874	0.343	1.26839	hedges	4.185	0.000601422	0.000639585	FDR correction BH	TRUE	2.30844	One-way anova	0.00968914
A0A087WVW6	DC	ET	-3.389	0.253	-3.9	0.617	FALSE	TRUE	3.848	32.89	two-sided	0.000518877	63.266	0.886	0.511	1.42504	hedges	4.185	0.000601422	0.000639585	FDR correction BH	TRUE	3.28494	One-way anova	0.00114698
A0A087WVW6	DC	DT	-3.389	0.253	-3.565	0.356	FALSE	TRUE	1.708	16.95	two-sided	0.105865	1.03	0.51	0.176	1.12975	hedges	4.185	0.000601422	0.000639585	FDR correction BH	TRUE	0.975248	One-way anova	0.148406
A0A087WVW6	DC	EC	-3.389	0.253	-3.68	0.738	FALSE	TRUE	1.434	20.26	two-sided	0.166764	0.784	0.458	0.291	1.22349	hedges	4.185	0.000601422	0.000639585	FDR correction BH	TRUE	0.777897	One-way anova	0.222208
A0A087WVW6	DC	Mel	-3.389	0.253	-3.275	0.652	FALSE	TRUE	-0.731	31.67	two-sided	0.470032	0.439	-0.192	-0.114	-1.08222	hedges	4.185	0.000601422	0.000639585	FDR correction BH	TRUE	0.327873	One-way anova	0.538566
A0A087WVW6	MΦ	MC	-3.49	0.585	-3.732	0.41	FALSE	TRUE	1.497	21.81	two-sided	0.148795	0.726	0.507	0.242	1.18263	hedges	4.185	0.000601422	0.000639585	FDR correction BH	TRUE	0.827411	One-way anova	0.185587
A0A087WVW6	MΦ	ET	-3.49	0.585	-3.9	0.617	FALSE	TRUE	2.294	30.3	two-sided	0.0288628	2.356	0.665	0.41	1.32869	hedges	4.185	0.000601422	0.000639585	FDR correction BH	TRUE	1.53966	One-way anova	0.0403029
A0A087WVW6	MΦ	DT	-3.49	0.585	-3.565	0.356	FALSE	TRUE	0.474	20.11	two-sided	0.640543	0.325	0.168	0.075	1.05336	hedges	4.185	0.000601422	0.000639585	FDR correction BH	TRUE	0.193452	One-way anova	0.683934
A0A087WVW6	MΦ	EC	-3.49	0.585	-3.68	0.738	FALSE	TRUE	0.806	30	two-sided	0.426862	0.431	0.278	0.19	1.14076	hedges	4.185	0.000601422	0.000639585	FDR correction BH	TRUE	0.369713	One-way anova	0.49233
A0A087WVW6	MΦ	Mel	-3.49	0.585	-3.275	0.652	FALSE	TRUE	-1.095	34.65	two-sided	0.280945	0.5	-0.336	-0.215	-1.1607	hedges	4.185	0.000601422	0.000639585	FDR correction BH	TRUE	0.551379	One-way anova	0.341593
A0A087WVW6	MC	ET	-3.732	0.41	-3.9	0.617	FALSE	TRUE	1.366	70	two-sided	0.17633	0.54	0.318	0.168	1.1235	hedges	4.185	0.000601422	0.000639585	FDR correction BH	TRUE	0.753674	One-way anova	0.222875
A0A087WVW6	MC	DT	-3.732	0.41	-3.565	0.356	FALSE	TRUE	-1.844	70	two-sided	0.06945	1.03	-0.43	-0.167	-1.12272	hedges	4.185	0.000601422	0.000639585	FDR correction BH	TRUE	1.15833	One-way anova	0.0934191
A0A087WVW6	MC	EC	-3.732	0.41	-3.68	0.738	FALSE	TRUE	-0.265	19.24	two-sided	0.794	0.305	-0.097	-0.052	-1.0367	hedges	4.185	0.000601422	0.000639585	FDR correction BH	TRUE	0.100179	One-way anova	0.822132
A0A087WVW6	MC	Mel	-3.732	0.41	-3.275	0.652	FALSE	TRUE	-3.099	37.05	two-sided	0.00369831	12.511	-0.863	-0.457	-1.37268	hedges	4.185	0.000601422	0.000639585	FDR correction BH	TRUE	2.432	One-way anova	0.00613669
A0A087WVW6	ET	DT	-3.9	0.617	-3.565	0.356	FALSE	TRUE	-2.826	70	two-sided	0.00613775	6.774	-0.659	-0.335	-1.26138	hedges	4.185	0.000601422	0.000639585	FDR correction BH	TRUE	2.21199	One-way anova	0.0120482
A0A087WVW6	ET	EC	-3.9	0.617	-3.68	0.738	FALSE	TRUE	-1.045	24.75	two-sided	0.306029	0.46	-0.332	-0.22	-1.16473	hedges	4.185	0.000601422	0.000639585	FDR correction BH	TRUE	0.514238	One-way anova	0.351336
A0A087WVW6	ET	Mel	-3.9	0.617	-3.275	0.652	FALSE	TRUE	-3.763	49.87	two-sided	0.000443448	68.603	-0.977	-0.625	-1.54221	hedges	4.185	0.000601422	0.000639585	FDR correction BH	TRUE	3.35316	One-way anova	0.000856847
A0A087WVW6	DT	EC	-3.565	0.356	-3.68	0.738	FALSE	TRUE	0.592	18.18	two-sided	0.56085	0.342	0.225	0.115	1.08298	hedges	4.185	0.000601422	0.000639585	FDR correction BH	TRUE	0.251153	One-way anova	0.61516
A0A087WVW6	DT	Mel	-3.565	0.356	-3.275	0.652	FALSE	TRUE	-2.02	33.96	two-sided	0.051308	1.423	-0.574	-0.29	-1.22264	hedges	4.185	0.000601422	0.000639585	FDR correction BH	TRUE	1.28982	One-way anova	0.0737384
A0A087WVW6	EC	Mel	-3.68	0.738	-3.275	0.652	FALSE	TRUE	-1.79	29.2	two-sided	0.0838447	1.082	-0.578	-0.405	-1.32409	hedges	4.185	0.000601422	0.000639585	FDR correction BH	TRUE	1.07652	One-way anova	0.127648
A0A087WVY2	DC	MΦ	2.093	0.237	0.045	0.332	FALSE	TRUE	17.88	21.47	two-sided	2.24205e-14	530200000000	6.552	2.048	4.13532	hedges	29.917	3.36876e-24	7.73826e-24	FDR correction BH	TRUE	13.6494	One-way anova	6.39296e-13
A0A087WVY2	DC	MC	2.093	0.237	-0.526	1.346	FALSE	TRUE	11.009	41.42	two-sided	7.06551e-14	80620000000	2.111	2.619	6.14324	hedges	29.917	3.36876e-24	7.73826e-24	FDR correction BH	TRUE	13.1509	One-way anova	6.4829e-13
A0A087WVY2	DC	ET	2.093	0.237	-0.579	2.045	FALSE	TRUE	7.636	38.37	two-sided	3.23288e-09	4044000	1.42	2.672	6.37312	hedges	29.917	3.36876e-24	7.73826e-24	FDR correction BH	TRUE	8.49041	One-way anova	1.44363e-08
A0A087WVY2	DC	DT	2.093	0.237	-2.543	1.415	FALSE	TRUE	18.64	41.03	two-sided	1.22301e-21	5.332e+18	3.556	4.636	24.8642	hedges	29.917	3.36876e-24	7.73826e-24	FDR correction BH	TRUE	20.9126	One-way anova	3.7757e-20
A0A087WVY2	DC	EC	2.093	0.237	1.367	0.258	FALSE	TRUE	7.112	17.99	two-sided	1.25827e-06	32130	2.794	0.726	1.65405	hedges	29.917	3.36876e-24	7.73826e-24	FDR correction BH	TRUE	5.90023	One-way anova	5.18199e-06
A0A087WVY2	DC	Mel	2.093	0.237	0.838	0.629	FALSE	TRUE	8.453	31.82	two-sided	1.22366e-09	5325000	2.199	1.255	2.38667	hedges	29.917	3.36876e-24	7.73826e-24	FDR correction BH	TRUE	8.91234	One-way anova	7.9311e-09
A0A087WVY2	MΦ	MC	0.045	0.332	-0.526	1.346	FALSE	TRUE	2.386	43.34	two-sided	0.0214807	2.775	0.493	0.571	1.48555	hedges	29.917	3.36876e-24	7.73826e-24	FDR correction BH	TRUE	1.66795	One-way anova	0.0313153
A0A087WVY2	MΦ	ET	0.045	0.332	-0.579	2.045	FALSE	TRUE	1.778	38.95	two-sided	0.0831308	1.044	0.357	0.624	1.54114	hedges	29.917	3.36876e-24	7.73826e-24	FDR correction BH	TRUE	1.08024	One-way anova	0.106935
A0A087WVY2	MΦ	DT	0.045	0.332	-2.543	1.415	FALSE	TRUE	10.351	42.68	two-sided	3.2823e-13	83580000000	2.128	2.588	6.01265	hedges	29.917	3.36876e-24	7.73826e-24	FDR correction BH	TRUE	12.4838	One-way anova	1.30277e-12
A0A087WVY2	MΦ	EC	0.045	0.332	1.367	0.258	FALSE	TRUE	-12.578	30	two-sided	1.70694e-13	23800000000	-4.335	-1.322	-2.50012	hedges	29.917	3.36876e-24	7.73826e-24	FDR correction BH	TRUE	12.7678	One-way anova	1.14148e-12
A0A087WVY2	MΦ	Mel	0.045	0.332	0.838	0.629	FALSE	TRUE	-5.262	37.94	two-sided	5.86062e-06	2717.85	-1.455	-0.793	-1.73267	hedges	29.917	3.36876e-24	7.73826e-24	FDR correction BH	TRUE	5.23206	One-way anova	1.77206e-05
A0A087WVY2	MC	ET	-0.526	1.346	-0.579	2.045	FALSE	TRUE	0.13	70	two-sided	0.896729	0.245	0.03	0.053	1.03742	hedges	29.917	3.36876e-24	7.73826e-24	FDR correction BH	TRUE	0.047339	One-way anova	0.918425
A0A087WVY2	MC	DT	-0.526	1.346	-2.543	1.415	FALSE	TRUE	6.196	70	two-sided	3.52035e-08	294300	1.445	2.017	4.04741	hedges	29.917	3.36876e-24	7.73826e-24	FDR correction BH	TRUE	7.45341	One-way anova	1.18772e-07
A0A087WVY2	MC	EC	-0.526	1.346	1.367	0.258	FALSE	TRUE	-8.109	40.39	two-sided	5.24161e-10	55170000	-1.643	-1.893	-3.71407	hedges	29.917	3.36876e-24	7.73826e-24	FDR correction BH	TRUE	9.28054	One-way anova	1.89122e-09
A0A087WVY2	MC	Mel	-0.526	1.346	0.838	0.629	FALSE	TRUE	-5.301	52.84	two-sided	2.29351e-06	7802.55	-1.211	-1.364	-2.57398	hedges	29.917	3.36876e-24	7.73826e-24	FDR correction BH	TRUE	5.6395	One-way anova	6.31177e-06
A0A087WVY2	ET	DT	-0.579	2.045	-2.543	1.415	FALSE	TRUE	4.738	70	two-sided	1.09759e-05	1571.88	1.105	1.964	3.90142	hedges	29.917	3.36876e-24	7.73826e-24	FDR correction BH	TRUE	4.95956	One-way anova	4.02923e-05
A0A087WVY2	ET	EC	-0.579	2.045	1.367	0.258	FALSE	TRUE	-5.611	37.44	two-sided	2.03732e-06	14070	-1.117	-1.946	-3.85305	hedges	29.917	3.36876e-24	7.73826e-24	FDR correction BH	TRUE	5.69094	One-way anova	5.05147e-06
A0A087WVY2	ET	Mel	-0.579	2.045	0.838	0.629	FALSE	TRUE	-3.9	43.99	two-sided	0.000325653	100.412	-0.861	-1.417	-2.6703	hedges	29.917	3.36876e-24	7.73826e-24	FDR correction BH	TRUE	3.48724	One-way anova	0.000643007
A0A087WVY2	DT	EC	-2.543	1.415	1.367	0.258	FALSE	TRUE	-15.992	39.92	two-sided	5.89301e-19	8.379e+17	-3.23	-3.91	-15.0324	hedges	29.917	3.36876e-24	7.73826e-24	FDR correction BH	TRUE	18.2297	One-way anova	5.4192e-18
A0A087WVY2	DT	Mel	-2.543	1.415	0.838	0.629	FALSE	TRUE	-12.649	51.65	two-sided	1.92059e-17	1635000000000000	-2.874	-3.381	-10.418	hedges	29.917	3.36876e-24	7.73826e-24	FDR correction BH	TRUE	16.7166	One-way anova	2.23082e-16
A0A087WVY2	EC	Mel	1.367	0.258	0.838	0.629	FALSE	TRUE	3.747	34.49	two-sided	0.000654651	48.689	1.002	0.529	1.44293	hedges	29.917	3.36876e-24	7.73826e-24	FDR correction BH	TRUE	3.18399	One-way anova	0.00182919
A0A087WW06	DC	MΦ	-3.435	0.11	-2.513	2.174	FALSE	TRUE	-1.693	15.14	two-sided	0.110942	1.034	-0.508	-0.922	-1.89474	hedges	4.25	0.000520031	0.00055389	FDR correction BH	TRUE	0.954903	One-way anova	0.158472
A0A087WW06	DC	MC	-3.435	0.11	-2.847	0.471	FALSE	TRUE	-6.796	42.98	two-sided	2.54878e-08	307000	-1.352	-0.588	-1.50316	hedges	4.25	0.000520031	0.00055389	FDR correction BH	TRUE	7.59367	One-way anova	1.1157e-07
A0A087WW06	DC	ET	-3.435	0.11	-3.113	0.369	FALSE	TRUE	-4.51	41.45	two-sided	5.24845e-05	358.455	-0.943	-0.322	-1.25006	hedges	4.25	0.000520031	0.00055389	FDR correction BH	TRUE	4.27997	One-way anova	0.000134478
A0A087WW06	DC	DT	-3.435	0.11	-2.563	1.28	FALSE	TRUE	-4.031	36.95	two-sided	0.000266604	100.557	-0.742	-0.872	-1.8302	hedges	4.25	0.000520031	0.00055389	FDR correction BH	TRUE	3.57413	One-way anova	0.000638296
A0A087WW06	DC	EC	-3.435	0.11	-2.942	0.736	FALSE	TRUE	-2.632	16.16	two-sided	0.0180182	3.826	-0.799	-0.493	-1.40737	hedges	4.25	0.000520031	0.00055389	FDR correction BH	TRUE	1.74429	One-way anova	0.0308583
A0A087WW06	DC	Mel	-3.435	0.11	-1.766	1.886	FALSE	TRUE	-4.407	24.45	two-sided	0.00018086	183.25	-0.998	-1.669	-3.17994	hedges	4.25	0.000520031	0.00055389	FDR correction BH	TRUE	3.74266	One-way anova	0.000469859
A0A087WW06	MΦ	MC	-2.513	2.174	-2.847	0.471	FALSE	TRUE	0.608	15.63	two-sided	0.551801	0.344	0.262	0.334	1.2605	hedges	4.25	0.000520031	0.00055389	FDR correction BH	TRUE	0.258217	One-way anova	0.602018
A0A087WW06	MΦ	ET	-2.513	2.174	-3.113	0.369	FALSE	TRUE	1.096	15.39	two-sided	0.289865	0.481	0.48	0.6	1.51572	hedges	4.25	0.000520031	0.00055389	FDR correction BH	TRUE	0.537804	One-way anova	0.337068
A0A087WW06	MΦ	DT	-2.513	2.174	-2.563	1.28	FALSE	TRUE	0.085	19.78	two-sided	0.933172	0.298	0.03	0.05	1.03526	hedges	4.25	0.000520031	0.00055389	FDR correction BH	TRUE	0.0300383	One-way anova	0.944792
A0A087WW06	MΦ	EC	-2.513	2.174	-2.942	0.736	FALSE	TRUE	0.746	30	two-sided	0.461295	0.416	0.257	0.429	1.3463	hedges	4.25	0.000520031	0.00055389	FDR correction BH	TRUE	0.336021	One-way anova	0.525873
A0A087WW06	MΦ	Mel	-2.513	2.174	-1.766	1.886	FALSE	TRUE	-1.13	28.76	two-sided	0.267682	0.516	-0.366	-0.747	-1.6783	hedges	4.25	0.000520031	0.00055389	FDR correction BH	TRUE	0.57238	One-way anova	0.328117
A0A087WW06	MC	ET	-2.847	0.471	-3.113	0.369	FALSE	TRUE	2.665	70	two-sided	0.00955867	4.736	0.621	0.266	1.20247	hedges	4.25	0.000520031	0.00055389	FDR correction BH	TRUE	2.0196	One-way anova	0.0157464
A0A087WW06	MC	DT	-2.847	0.471	-2.563	1.28	FALSE	TRUE	-1.251	70	two-sided	0.215102	0.475	-0.292	-0.284	-1.21757	hedges	4.25	0.000520031	0.00055389	FDR correction BH	TRUE	0.667355	One-way anova	0.261073
A0A087WW06	MC	EC	-2.847	0.471	-2.942	0.736	FALSE	TRUE	0.471	20.65	two-sided	0.64249	0.324	0.165	0.095	1.06807	hedges	4.25	0.000520031	0.00055389	FDR correction BH	TRUE	0.192134	One-way anova	0.685122
A0A087WW06	MC	Mel	-2.847	0.471	-1.766	1.886	FALSE	TRUE	-2.808	26.09	two-sided	0.0093109	6.448	-0.85	-1.081	-2.1155	hedges	4.25	0.000520031	0.00055389	FDR correction BH	TRUE	2.03101	One-way anova	0.0145032
A0A087WW06	ET	DT	-3.113	0.369	-2.563	1.28	FALSE	TRUE	-2.477	70	two-sided	0.0156717	3.196	-0.578	-0.55	-1.46409	hedges	4.25	0.000520031	0.00055389	FDR correction BH	TRUE	1.80488	One-way anova	0.0277601
A0A087WW06	ET	EC	-3.113	0.369	-2.942	0.736	FALSE	TRUE	-0.883	18.43	two-sided	0.388735	0.406	-0.332	-0.171	-1.12584	hedges	4.25	0.000520031	0.00055389	FDR correction BH	TRUE	0.410346	One-way anova	0.43754
A0A087WW06	ET	Mel	-3.113	0.369	-1.766	1.886	FALSE	TRUE	-3.526	25.28	two-sided	0.00163495	36.364	-1.076	-1.347	-2.54383	hedges	4.25	0.000520031	0.00055389	FDR correction BH	TRUE	2.7865	One-way anova	0.00287376
A0A087WW06	DT	EC	-2.563	1.28	-2.942	0.736	FALSE	TRUE	1.344	46.45	two-sided	0.185564	0.611	0.326	0.379	1.30044	hedges	4.25	0.000520031	0.00055389	FDR correction BH	TRUE	0.731506	One-way anova	0.231641
A0A087WW06	DT	Mel	-2.563	1.28	-1.766	1.886	FALSE	TRUE	-1.84	39.08	two-sided	0.0733579	1.073	-0.506	-0.797	-1.73748	hedges	4.25	0.000520031	0.00055389	FDR correction BH	TRUE	1.13455	One-way anova	0.101553
A0A087WW06	EC	Mel	-2.942	0.736	-1.766	1.886	FALSE	TRUE	-2.802	33.73	two-sided	0.00834724	5.966	-0.745	-1.176	-2.25949	hedges	4.25	0.000520031	0.00055389	FDR correction BH	TRUE	2.07846	One-way anova	0.0171369
A0A087WW23	DC	MΦ	4.916	0.346	3.92	0.367	FALSE	TRUE	6.757	17.55	two-sided	2.83489e-06	15490	2.678	0.996	1.99446	hedges	1113.39	7.36738e-132	4.65392e-129	FDR correction BH	TRUE	5.54746	One-way anova	1.26179e-05
A0A087WW23	DC	MC	4.916	0.346	3.076	0.712	FALSE	TRUE	11.117	26.93	two-sided	1.43934e-11	108600000000	2.743	1.84	3.5801	hedges	1113.39	7.36738e-132	4.65392e-129	FDR correction BH	TRUE	10.8418	One-way anova	9.95776e-11
A0A087WW23	DC	ET	4.916	0.346	4.679	0.182	FALSE	TRUE	1.982	9.14	two-sided	0.0783331	1.49	1.046	0.237	1.17854	hedges	1113.39	7.36738e-132	4.65392e-129	FDR correction BH	TRUE	1.10605	One-way anova	0.111873
A0A087WW23	DC	DT	4.916	0.346	4.545	0.336	FALSE	TRUE	2.891	12.05	two-sided	0.0134863	7.228	1.079	0.371	1.29325	hedges	1113.39	7.36738e-132	4.65392e-129	FDR correction BH	TRUE	1.87011	One-way anova	0.0233206
A0A087WW23	DC	EC	4.916	0.346	-2.517	0.622	FALSE	TRUE	38.365	22.99	two-sided	2.37282e-22	5.464e+18	13.25	7.433	172.805	hedges	1113.39	7.36738e-132	4.65392e-129	FDR correction BH	TRUE	21.6247	One-way anova	3.45917e-20
A0A087WW23	DC	Mel	4.916	0.346	-3.318	0.647	FALSE	TRUE	47.484	26.68	two-sided	2.59316e-27	2.597e+27	13.711	8.234	301.079	hedges	1113.39	7.36738e-132	4.65392e-129	FDR correction BH	TRUE	26.5862	One-way anova	4.95232e-25
A0A087WW23	MΦ	MC	3.92	0.367	3.076	0.712	FALSE	TRUE	5.629	48.72	two-sided	8.82947e-07	14900	1.323	0.844	1.79502	hedges	1113.39	7.36738e-132	4.65392e-129	FDR correction BH	TRUE	6.05407	One-way anova	2.25109e-06
A0A087WW23	MΦ	ET	3.92	0.367	4.679	0.182	FALSE	TRUE	-7.865	18.38	two-sided	2.71148e-07	24370000	-2.967	-0.759	-1.69232	hedges	1113.39	7.36738e-132	4.65392e-129	FDR correction BH	TRUE	6.56679	One-way anova	6.63885e-07
A0A087WW23	MΦ	DT	3.92	0.367	4.545	0.336	FALSE	TRUE	-5.82	26.68	two-sided	3.56174e-06	27540	-1.782	-0.625	-1.54221	hedges	1113.39	7.36738e-132	4.65392e-129	FDR correction BH	TRUE	5.44834	One-way anova	8.1112e-06
A0A087WW23	MΦ	EC	3.92	0.367	-2.517	0.622	FALSE	TRUE	35.641	30	two-sided	4.07948e-26	3.06e+22	12.283	6.437	86.6423	hedges	1113.39	7.36738e-132	4.65392e-129	FDR correction BH	TRUE	25.3894	One-way anova	2.53793e-24
A0A087WW23	MΦ	Mel	3.92	0.367	-3.318	0.647	FALSE	TRUE	45.642	38.59	two-sided	3.41207e-35	4.491e+31	12.763	7.238	150.958	hedges	1113.39	7.36738e-132	4.65392e-129	FDR correction BH	TRUE	34.467	One-way anova	9.33996e-33
A0A087WW23	MC	ET	3.076	0.712	4.679	0.182	FALSE	TRUE	-13.098	70	two-sided	1.67063e-20	1.701e+17	-3.054	-1.603	-3.03774	hedges	1113.39	7.36738e-132	4.65392e-129	FDR correction BH	TRUE	19.7771	One-way anova	1.55371e-19
A0A087WW23	MC	DT	3.076	0.712	4.545	0.336	FALSE	TRUE	-11.201	70	two-sided	2.89545e-17	125000000000000	-2.612	-1.469	-2.7683	hedges	1113.39	7.36738e-132	4.65392e-129	FDR correction BH	TRUE	16.5383	One-way anova	2.48458e-16
A0A087WW23	MC	EC	3.076	0.712	-2.517	0.622	FALSE	TRUE	28.588	32.76	two-sided	9.67753e-25	9.284e+28	8.029	5.593	48.2682	hedges	1113.39	7.36738e-132	4.65392e-129	FDR correction BH	TRUE	24.0142	One-way anova	1.59903e-23
A0A087WW23	MC	Mel	3.076	0.712	-3.318	0.647	FALSE	TRUE	36.43	54.77	two-sided	4.45645e-40	2.226e+38	9.201	6.394	84.098	hedges	1113.39	7.36738e-132	4.65392e-129	FDR correction BH	TRUE	39.351	One-way anova	5.46215e-38
A0A087WW23	ET	DT	4.679	0.182	4.545	0.336	FALSE	TRUE	2.11	70	two-sided	0.0384504	1.597	0.492	0.134	1.09733	hedges	1113.39	7.36738e-132	4.65392e-129	FDR correction BH	TRUE	1.4151	One-way anova	0.0612046
A0A087WW23	ET	EC	4.679	0.182	-2.517	0.622	FALSE	TRUE	45.399	16.16	two-sided	1.80114e-18	2.623e+38	18.982	7.196	146.626	hedges	1113.39	7.36738e-132	4.65392e-129	FDR correction BH	TRUE	17.7445	One-way anova	1.79985e-17
A0A087WW23	ET	Mel	4.679	0.182	-3.318	0.647	FALSE	TRUE	60.18	26.66	two-sided	5.10776e-30	4.323e+50	18.117	7.997	255.468	hedges	1113.39	7.36738e-132	4.65392e-129	FDR correction BH	TRUE	29.2918	One-way anova	2.65474e-28
A0A087WW23	DT	EC	4.545	0.336	-2.517	0.622	FALSE	TRUE	42.709	19	two-sided	2.41149e-20	1.422e+37	15.742	7.062	133.621	hedges	1113.39	7.36738e-132	4.65392e-129	FDR correction BH	TRUE	19.6177	One-way anova	2.54867e-19
A0A087WW23	DT	Mel	4.545	0.336	-3.318	0.647	FALSE	TRUE	55.776	33.04	two-sided	2.86356e-34	5.697e+48	15.939	7.863	232.809	hedges	1113.39	7.36738e-132	4.65392e-129	FDR correction BH	TRUE	33.5431	One-way anova	1.94344e-32
A0A087WW23	EC	Mel	-2.517	0.622	-3.318	0.647	FALSE	TRUE	3.961	33.04	two-sided	0.00037492	82.636	1.233	0.801	1.74231	hedges	1113.39	7.36738e-132	4.65392e-129	FDR correction BH	TRUE	3.42606	One-way anova	0.00111512
A0A087WW39	DC	MΦ	-3.734	0.223	-2.983	0.3	FALSE	TRUE	-7.102	20.99	two-sided	5.27554e-07	31450	-2.63	-0.751	-1.68296	hedges	10.449	7.90572e-10	1.04899e-09	FDR correction BH	TRUE	6.27773	One-way anova	2.75765e-06
A0A087WW39	DC	MC	-3.734	0.223	-3.151	0.52	FALSE	TRUE	-5.099	31.31	two-sided	1.57394e-05	1884.05	-1.194	-0.583	-1.49796	hedges	10.449	7.90572e-10	1.04899e-09	FDR correction BH	TRUE	4.80301	One-way anova	4.69958e-05
A0A087WW39	DC	ET	-3.734	0.223	-3.163	0.589	FALSE	TRUE	-4.637	35.5	two-sided	4.65878e-05	508	-1.039	-0.571	-1.48555	hedges	10.449	7.90572e-10	1.04899e-09	FDR correction BH	TRUE	4.33173	One-way anova	0.000120157
A0A087WW39	DC	DT	-3.734	0.223	-2.166	1.35	FALSE	TRUE	-6.618	40.93	two-sided	5.77138e-08	177900	-1.261	-1.568	-2.96493	hedges	10.449	7.90572e-10	1.04899e-09	FDR correction BH	TRUE	7.23872	One-way anova	2.26877e-07
A0A087WW39	DC	EC	-3.734	0.223	-3.477	0.309	FALSE	TRUE	-2.402	21.31	two-sided	0.0255098	2.668	-0.883	-0.257	-1.19499	hedges	10.449	7.90572e-10	1.04899e-09	FDR correction BH	TRUE	1.59329	One-way anova	0.0421247
A0A087WW39	DC	Mel	-3.734	0.223	-2.649	0.674	FALSE	TRUE	-7.049	31.95	two-sided	5.45824e-08	155000	-1.783	-1.085	-2.12138	hedges	10.449	7.90572e-10	1.04899e-09	FDR correction BH	TRUE	7.26295	One-way anova	2.59694e-07
A0A087WW39	MΦ	MC	-2.983	0.3	-3.151	0.52	FALSE	TRUE	1.464	46.36	two-sided	0.149838	0.699	0.356	0.168	1.1235	hedges	10.449	7.90572e-10	1.04899e-09	FDR correction BH	TRUE	0.824378	One-way anova	0.186689
A0A087WW39	MΦ	ET	-2.983	0.3	-3.163	0.589	FALSE	TRUE	1.455	48.88	two-sided	0.152114	0.691	0.341	0.18	1.13288	hedges	10.449	7.90572e-10	1.04899e-09	FDR correction BH	TRUE	0.817831	One-way anova	0.186888
A0A087WW39	MΦ	DT	-2.983	0.3	-2.166	1.35	FALSE	TRUE	-3.446	42.02	two-sided	0.00130492	27.134	-0.705	-0.817	-1.76174	hedges	10.449	7.90572e-10	1.04899e-09	FDR correction BH	TRUE	2.88442	One-way anova	0.00226244
A0A087WW39	MΦ	EC	-2.983	0.3	-3.477	0.309	FALSE	TRUE	4.583	30	two-sided	7.5503e-05	268.663	1.579	0.494	1.40834	hedges	10.449	7.90572e-10	1.04899e-09	FDR correction BH	TRUE	4.12204	One-way anova	0.000175845
A0A087WW39	MΦ	Mel	-2.983	0.3	-2.649	0.674	FALSE	TRUE	-2.168	35.71	two-sided	0.036924	1.898	-0.585	-0.334	-1.2605	hedges	10.449	7.90572e-10	1.04899e-09	FDR correction BH	TRUE	1.43269	One-way anova	0.0562351
A0A087WW39	MC	ET	-3.151	0.52	-3.163	0.589	FALSE	TRUE	0.09	70	two-sided	0.928698	0.244	0.021	0.012	1.00835	hedges	10.449	7.90572e-10	1.04899e-09	FDR correction BH	TRUE	0.0321256	One-way anova	0.945156
A0A087WW39	MC	DT	-3.151	0.52	-2.166	1.35	FALSE	TRUE	-4.086	70	two-sided	0.000115126	196.688	-0.953	-0.985	-1.97931	hedges	10.449	7.90572e-10	1.04899e-09	FDR correction BH	TRUE	3.93883	One-way anova	0.000245326
A0A087WW39	MC	EC	-3.151	0.52	-3.477	0.309	FALSE	TRUE	2.803	45.64	two-sided	0.00740938	6.277	0.686	0.326	1.25353	hedges	10.449	7.90572e-10	1.04899e-09	FDR correction BH	TRUE	2.13022	One-way anova	0.0116832
A0A087WW39	MC	Mel	-3.151	0.52	-2.649	0.674	FALSE	TRUE	-3.135	42.95	two-sided	0.00309589	13.642	-0.844	-0.502	-1.41618	hedges	10.449	7.90572e-10	1.04899e-09	FDR correction BH	TRUE	2.50921	One-way anova	0.0052012
A0A087WW39	ET	DT	-3.163	0.589	-2.166	1.35	FALSE	TRUE	-4.062	70	two-sided	0.000125197	182.803	-0.947	-0.997	-1.99585	hedges	10.449	7.90572e-10	1.04899e-09	FDR correction BH	TRUE	3.90241	One-way anova	0.000367973
A0A087WW39	ET	EC	-3.163	0.589	-3.477	0.309	FALSE	TRUE	2.512	48.45	two-sided	0.0153771	3.512	0.593	0.314	1.24315	hedges	10.449	7.90572e-10	1.04899e-09	FDR correction BH	TRUE	1.81313	One-way anova	0.0222278
A0A087WW39	ET	Mel	-3.163	0.589	-2.649	0.674	FALSE	TRUE	-3.084	47.11	two-sided	0.00340656	12.095	-0.813	-0.514	-1.428	hedges	10.449	7.90572e-10	1.04899e-09	FDR correction BH	TRUE	2.46768	One-way anova	0.00568822
A0A087WW39	DT	EC	-2.166	1.35	-3.477	0.309	FALSE	TRUE	5.511	42.35	two-sided	1.95366e-06	10240	1.13	1.311	2.48113	hedges	10.449	7.90572e-10	1.04899e-09	FDR correction BH	TRUE	5.70915	One-way anova	5.03086e-06
A0A087WW39	DT	Mel	-2.166	1.35	-2.649	0.674	FALSE	TRUE	1.841	54.41	two-sided	0.0711269	1.074	0.424	0.483	1.39765	hedges	10.449	7.90572e-10	1.04899e-09	FDR correction BH	TRUE	1.14797	One-way anova	0.0986645
A0A087WW39	EC	Mel	-3.477	0.309	-2.649	0.674	FALSE	TRUE	-5.331	36.1	two-sided	5.40742e-06	3299.14	-1.444	-0.828	-1.77522	hedges	10.449	7.90572e-10	1.04899e-09	FDR correction BH	TRUE	5.26701	One-way anova	2.38356e-05
A0A087WW43	DC	MΦ	-0.35	0.821	0.827	0.723	FALSE	TRUE	-3.588	14.99	two-sided	0.00269444	21.136	-1.5	-1.177	-2.26106	hedges	30.38	1.75456e-24	4.0771e-24	FDR correction BH	TRUE	2.56953	One-way anova	0.00588947
A0A087WW43	DC	MC	-0.35	0.821	0.062	1.165	FALSE	TRUE	-1.226	17.09	two-sided	0.236801	0.612	-0.364	-0.412	-1.33053	hedges	30.38	1.75456e-24	4.0771e-24	FDR correction BH	TRUE	0.625617	One-way anova	0.304416
A0A087WW43	DC	ET	-0.35	0.821	2.173	0.528	FALSE	TRUE	-8.775	9.72	two-sided	6.30387e-06	127500000	-4.175	-2.523	-5.74776	hedges	30.38	1.75456e-24	4.0771e-24	FDR correction BH	TRUE	5.20039	One-way anova	1.8273e-05
A0A087WW43	DC	DT	-0.35	0.821	1.481	0.423	FALSE	TRUE	-6.477	9.09	two-sided	0.000109481	115700	-3.453	-1.831	-3.55784	hedges	30.38	1.75456e-24	4.0771e-24	FDR correction BH	TRUE	3.96066	One-way anova	0.000276634
A0A087WW43	DC	EC	-0.35	0.821	1.236	0.509	FALSE	TRUE	-5.253	11.55	two-sided	0.000230807	650.873	-2.413	-1.586	-3.00216	hedges	30.38	1.75456e-24	4.0771e-24	FDR correction BH	TRUE	3.63675	One-way anova	0.000607496
A0A087WW43	DC	Mel	-0.35	0.821	1.487	0.897	FALSE	TRUE	-5.613	15.4	two-sided	4.47608e-05	3788.82	-2.041	-1.837	-3.57266	hedges	30.38	1.75456e-24	4.0771e-24	FDR correction BH	TRUE	4.3491	One-way anova	0.000128929
A0A087WW43	MΦ	MC	0.827	0.723	0.062	1.165	FALSE	TRUE	2.885	44.29	two-sided	0.00602058	7.472	0.717	0.765	1.69937	hedges	30.38	1.75456e-24	4.0771e-24	FDR correction BH	TRUE	2.22036	One-way anova	0.00956861
A0A087WW43	MΦ	ET	0.827	0.723	2.173	0.528	FALSE	TRUE	-6.691	22.41	two-sided	9.09309e-07	482200	-2.233	-1.346	-2.54206	hedges	30.38	1.75456e-24	4.0771e-24	FDR correction BH	TRUE	6.04129	One-way anova	2.1082e-06
A0A087WW43	MΦ	DT	0.827	0.723	1.481	0.423	FALSE	TRUE	-3.367	19.72	two-sided	0.00311089	22.412	-1.211	-0.654	-1.57352	hedges	30.38	1.75456e-24	4.0771e-24	FDR correction BH	TRUE	2.50711	One-way anova	0.00513191
A0A087WW43	MΦ	EC	0.827	0.723	1.236	0.509	FALSE	TRUE	-1.848	30	two-sided	0.0745314	1.201	-0.637	-0.409	-1.32777	hedges	30.38	1.75456e-24	4.0771e-24	FDR correction BH	TRUE	1.12766	One-way anova	0.105182
A0A087WW43	MΦ	Mel	0.827	0.723	1.487	0.897	FALSE	TRUE	-2.59	36.79	two-sided	0.0136608	3.963	-0.775	-0.66	-1.58008	hedges	30.38	1.75456e-24	4.0771e-24	FDR correction BH	TRUE	1.86452	One-way anova	0.0227136
A0A087WW43	MC	ET	0.062	1.165	2.173	0.528	FALSE	TRUE	-9.904	70	two-sided	5.94871e-15	744300000000	-2.309	-2.111	-4.31991	hedges	30.38	1.75456e-24	4.0771e-24	FDR correction BH	TRUE	14.2256	One-way anova	3.61055e-14
A0A087WW43	MC	DT	0.062	1.165	1.481	0.423	FALSE	TRUE	-6.87	70	two-sided	2.15149e-09	3961000	-1.602	-1.419	-2.674	hedges	30.38	1.75456e-24	4.0771e-24	FDR correction BH	TRUE	8.66726	One-way anova	8.41735e-09
A0A087WW43	MC	EC	0.062	1.165	1.236	0.509	FALSE	TRUE	-5.057	50	two-sided	6.09805e-06	2475.65	-1.141	-1.174	-2.25636	hedges	30.38	1.75456e-24	4.0771e-24	FDR correction BH	TRUE	5.21481	One-way anova	1.45235e-05
A0A087WW43	MC	Mel	0.062	1.165	1.487	0.897	FALSE	TRUE	-5.392	58.3	two-sided	1.31961e-06	10580	-1.322	-1.425	-2.68515	hedges	30.38	1.75456e-24	4.0771e-24	FDR correction BH	TRUE	5.87955	One-way anova	3.76011e-06
A0A087WW43	ET	DT	2.173	0.528	1.481	0.423	FALSE	TRUE	6.135	70	two-sided	4.51296e-08	233900	1.431	0.692	1.61552	hedges	30.38	1.75456e-24	4.0771e-24	FDR correction BH	TRUE	7.34554	One-way anova	2.71704e-07
A0A087WW43	ET	EC	2.173	0.528	1.236	0.509	FALSE	TRUE	6.053	29.84	two-sided	1.22725e-06	58840	1.766	0.937	1.91454	hedges	30.38	1.75456e-24	4.0771e-24	FDR correction BH	TRUE	5.91107	One-way anova	3.11536e-06
A0A087WW43	ET	Mel	2.173	0.528	1.487	0.897	FALSE	TRUE	3.432	35.54	two-sided	0.00153454	28.535	0.965	0.686	1.60882	hedges	30.38	1.75456e-24	4.0771e-24	FDR correction BH	TRUE	2.81402	One-way anova	0.00271236
A0A087WW43	DT	EC	1.481	0.423	1.236	0.509	FALSE	TRUE	1.683	24.63	two-sided	0.1051	0.916	0.535	0.245	1.18509	hedges	30.38	1.75456e-24	4.0771e-24	FDR correction BH	TRUE	0.978399	One-way anova	0.138625
A0A087WW43	DT	Mel	1.481	0.423	1.487	0.897	FALSE	TRUE	-0.032	31.48	two-sided	0.97443	0.264	-0.009	-0.006	-1.00417	hedges	30.38	1.75456e-24	4.0771e-24	FDR correction BH	TRUE	0.0112495	One-way anova	0.97872
A0A087WW43	EC	Mel	1.236	0.509	1.487	0.897	FALSE	TRUE	-1.142	38.6	two-sided	0.26061	0.521	-0.319	-0.251	-1.19003	hedges	30.38	1.75456e-24	4.0771e-24	FDR correction BH	TRUE	0.584009	One-way anova	0.33597
A0A087WW58	DC	MΦ	-3.628	0.232	-3.848	0.746	FALSE	TRUE	1.09	19.51	two-sided	0.288799	0.58	0.345	0.22	1.16473	hedges	5.679	2.14967e-05	2.4044e-05	FDR correction BH	TRUE	0.539404	One-way anova	0.362135
A0A087WW58	DC	MC	-3.628	0.232	-3.325	0.441	FALSE	TRUE	-2.842	24.49	two-sided	0.00889333	6.551	-0.725	-0.303	-1.23371	hedges	5.679	2.14967e-05	2.4044e-05	FDR correction BH	TRUE	2.05094	One-way anova	0.0165681
A0A087WW58	DC	ET	-3.628	0.232	-3.548	0.699	FALSE	TRUE	-0.572	39.31	two-sided	0.570389	0.395	-0.123	-0.08	-1.05702	hedges	5.679	2.14967e-05	2.4044e-05	FDR correction BH	TRUE	0.243829	One-way anova	0.629743
A0A087WW58	DC	DT	-3.628	0.232	-3.407	0.466	FALSE	TRUE	-2.017	26.21	two-sided	0.0540282	1.568	-0.502	-0.221	-1.16554	hedges	5.679	2.14967e-05	2.4044e-05	FDR correction BH	TRUE	1.26738	One-way anova	0.0819202
A0A087WW58	DC	EC	-3.628	0.232	-2.816	0.484	FALSE	TRUE	-5.653	22.65	two-sided	9.90589e-06	1522.04	-1.895	-0.812	-1.75564	hedges	5.679	2.14967e-05	2.4044e-05	FDR correction BH	TRUE	5.00411	One-way anova	3.40365e-05
A0A087WW58	DC	Mel	-3.628	0.232	-3.288	0.555	FALSE	TRUE	-2.518	31.05	two-sided	0.0171554	3.4	-0.672	-0.34	-1.26576	hedges	5.679	2.14967e-05	2.4044e-05	FDR correction BH	TRUE	1.7656	One-way anova	0.0291919
A0A087WW58	MΦ	MC	-3.848	0.746	-3.325	0.441	FALSE	TRUE	-2.611	19.83	two-sided	0.0168131	4.249	-0.936	-0.523	-1.43694	hedges	5.679	2.14967e-05	2.4044e-05	FDR correction BH	TRUE	1.77435	One-way anova	0.0249989
A0A087WW58	MΦ	ET	-3.848	0.746	-3.548	0.699	FALSE	TRUE	-1.365	27.23	two-sided	0.183487	0.625	-0.414	-0.3	-1.23114	hedges	5.679	2.14967e-05	2.4044e-05	FDR correction BH	TRUE	0.736394	One-way anova	0.222636
A0A087WW58	MΦ	DT	-3.848	0.746	-3.407	0.466	FALSE	TRUE	-2.183	20.39	two-sided	0.0408526	1.947	-0.769	-0.441	-1.35754	hedges	5.679	2.14967e-05	2.4044e-05	FDR correction BH	TRUE	1.38878	One-way anova	0.0563362
A0A087WW58	MΦ	EC	-3.848	0.746	-2.816	0.484	FALSE	TRUE	-4.642	30	two-sided	6.38263e-05	310.258	-1.6	-1.032	-2.04486	hedges	5.679	2.14967e-05	2.4044e-05	FDR correction BH	TRUE	4.195	One-way anova	0.000150227
A0A087WW58	MΦ	Mel	-3.848	0.746	-3.288	0.555	FALSE	TRUE	-2.584	25.53	two-sided	0.0158562	3.917	-0.865	-0.56	-1.47427	hedges	5.679	2.14967e-05	2.4044e-05	FDR correction BH	TRUE	1.7998	One-way anova	0.0260579
A0A087WW58	MC	ET	-3.325	0.441	-3.548	0.699	FALSE	TRUE	1.62	70	two-sided	0.109816	0.743	0.378	0.223	1.16716	hedges	5.679	2.14967e-05	2.4044e-05	FDR correction BH	TRUE	0.959334	One-way anova	0.146053
A0A087WW58	MC	DT	-3.325	0.441	-3.407	0.466	FALSE	TRUE	0.769	70	two-sided	0.444266	0.313	0.179	0.082	1.05848	hedges	5.679	2.14967e-05	2.4044e-05	FDR correction BH	TRUE	0.352357	One-way anova	0.496707
A0A087WW58	MC	EC	-3.325	0.441	-2.816	0.484	FALSE	TRUE	-3.591	26.56	two-sided	0.00131462	38.978	-1.102	-0.509	-1.42306	hedges	5.679	2.14967e-05	2.4044e-05	FDR correction BH	TRUE	2.8812	One-way anova	0.00233116
A0A087WW58	MC	Mel	-3.325	0.441	-3.288	0.555	FALSE	TRUE	-0.282	43.88	two-sided	0.779341	0.273	-0.076	-0.037	-1.02598	hedges	5.679	2.14967e-05	2.4044e-05	FDR correction BH	TRUE	0.108273	One-way anova	0.806445
[truncated: 170,548 more rows]
