# Supplementary material for: Spatially and cell-type resolved quantitative proteomic atlas of healthy human skin
Source: Nat Commun. 2020 Nov 5;11:5587. doi: 10.1038/s41467-020-19383-8 (PMC7645789; doi:10.1038/s41467-020-19383-8)
Supplement: Supplementary file 9 — Supplementary Data 6 [file 41467_2020_19383_MOESM9_ESM.xlsx]

## Sheet: Supplementary Data 6
Supplementary Table 6. List of differentially expressed proteins (posthoc pairwise t-test analysis) across cellular subsets.
DC	MΦ	MC	ET	DT	EC	Mel
A0A0J9YVZ3	Q06278	Q9ULJ7	Q9BYR7	O95551	Q9ULW0	P80297
A0A0C3SFZ9	P01133	A0A096LP69	P08243	F5H212	A0A1B0GTL5	A6PVD3
Q9NUQ3	Q9NRM0	Q7KYR7	Q53RT3	O76061	P01911	Q9UQ03
J3KPT4	J3KN59	Q08378	K7EPI4	Q96NY8	Q5T280	Q9BW62
P49019	P10147	O60704	Q9Y240	P19021	Q969G6	Q8NAF0
Q5T3J3	Q9Y279	P11277-2	A0A0U1RR20	P68431	A0A096LNH4	F8VQD9
C9JNZ0	Q8N264	H0UI80	Q9UIG0	O94776	Q5F1R6	P41223
Q10713	O43318	Q8IZ21	P08697	Q9Y337	Q9BRS8	P49366
Q8TB45	Q9NX55	A0A087WXI0	P55058	P46531	A0AVT1	O95273
Q9H5K3	Q99788	A0A286YES5	A0A140T953	Q9NRN5	Q15063-6	A0A087WWM6
Q8N4V1	Q8WUJ1	Q96EZ8	I3L0U5	A0A0A0MRV9	P27695	P78345
Q8N6H7	A0A0G2JM43	Q9BQS8	Q96P63-2	H9KV75	Q9NTI5	P16035
P20290-2	Q6NVY1	Q9UPY8-2	Q13111	Q7Z5M8	P84022	Q06190
Q9NYP7	A0A087WTY9	Q3T906	P62750	E5RJ29	P61970	P11137
P62888	B9ZVM7	B4DRN8	A0A087WTW9	A0A1B0GV45	Q8WUP2	Q8N3F0
Q9UNM6	H0YNP1	Q9Y2D5	P08253	E7EQ12	Q8NFW9	Q3MJ16-3
P60228	A0A1B0GTA8	Q8N5G2	Q9NYS7-3	Q8TF66	Q15149-3	O60486
Q13542	E9PF18	Q96Q15	B1AHD1	Q08170	Q6ZW31	A0A0A0MTG2
Q9H9T3	O95477	Q13011	P58511	Q9HAJ7	Q96HV5	Q9C0C9
A0A1W2PPG2	Q96AM1	P48426	Q5TFA5	Q9HCD6	Q96BN2	E9PC66
Q9NR33	P07357	Q9UGQ3	P55287	Q13113	Q9H1J7	F2Z2W7
P29084	Q9Y3E0	Q05940	Q9Y4C8	P60372	O14737	Q7L8J4
Q9NXV2	P08603	Q8WWQ0	Q04837	Q8NHU6	Q6H8Q1	P35568
C9JLU1	Q00325-2	P52849	Q8N1F7	Q14592	P06241	H0Y733
A8MVZ6	Q16581	Q6ZW13	P00742	Q9H8P0	Q9H9B1	Q9BV38
P51572	Q8WVM0	Q9UKE5-4	G3V3X5	Q8WWY7	Q96BR5	Q9UBT2
Q13503	O43895	Q12830	Q8N9N5	Q8TBB1	A0A075B6K4	Q9UJ14
P25789	Q9UKU9	P20810-3	P49247	Q6PIW4-2	Q9Y4B6	Q92830
G3V4T7	Q15126	P62995	Q14520	Q86WR0	P62318	Q86UU1-2
Q9NYT0	Q8NFH8	Q99487	O60942	Q6UW02	P43487	Q9BT30
P52306-5	Q969R8	O00442	O75635	O95379-3	Q5U651	A2A274
H0Y6A0	P56705	Q9H0H5	F5H5I6	Q8WVQ1	Q9P086	Q12888
F8VVA7	E7ESK6	P22676	E9PCH4	Q6PL18	P16109	A2AJT9
Q15366	C9J155	Q9H496	P15169	Q8N5W9	Q9Y2U8	H0YBC7
Q6P1K2	Q9BXD5	H7C331	Q9BW04	O14545	Q9BTT6	Q6UX15
A0A087X117	Q9Y678	P80511	Q92794	O14974-4	P78316	P43007
Q14764	O95136	Q9BRR3	Q14525	Q9C075	Q96C24	A0A087WXK8
O15054	Q9H0F6	O14975	P08519	Q86VY9	Q9Y230	A6XND0
Q16720	G3V4C4	P51575	P23142	Q9NYG5	Q86Y56	Q14802
P33992	A0A075B784	G5E9A6	Q99983	Q8N6N3	Q9UNN8	P40126
Q07812	H0Y5E4	Q8IWV7	P24821	O15431	P19022	A0A087X1I8
Q92636	O15344	A0A0D9SFR6	Q96L46	P02750	O14974	A0A087WV67
P62306	Q9UHD9	Q13564	Q8N2S1-2	Q9H6B9	P26639	Q9BZ95
P06493	Q9UKT5	P49750-4	Q99456	Q969T7	O94788	A5PLL7
Q9NVI7-2	Q96PD7	Q96AX2	P08263	Q9Y625	P05186	Q8IY81
A6NHB5	Q7Z6M3	Q13370	A0A087WWD4	Q6UUV7	Q8WU39	Q8N6M3
P49207	P55001	Q9Y394	A0A087X1K6	Q99633	Q68DQ2	A0A087WXK4
O43852-5	O95816	A0A087X299	P98160	P82979	A0A0A0MSK4	A0A087WW06
P25025	O15540	Q9BU61	Q14318-2	Q9Y2P4	Q9Y224	P49914
E7EN96	A0A0D9SEN1	O76054	Q8IX30	O43824	E7EVJ5	Q15370
F5H2B5	Q9P0Z9	A0A0G2JLF9	P23490	Q96ST3	Q92621	O95460
Q96MX6	Q9NVE5	P36871	O43823	Q9NPJ3	O95777	K7ES63
Q9BQG0	P20160	O75410-7	Q8N5X7	Q9BTC0	H3BPU8	I3L4Q4
Q96LT7	A6NGW1	Q9GZR2	A0A0C4DG89	Q99583	Q00839	Q92902
O14818	F8W1C3	E5RHG9	Q8N584	Q14738	E9PNK6	A0A0C4DGB0
J3QLM1	P49789	Q86YN1	P02751	Q7Z7M9	P17813	P49336
P15812	G5E9C8	Q9P121	F6SRV7	Q9BRU9	Q96CG8	A6NHQ2
O94985-2	P98095-2	Q96LB1	P51884	Q9UIW2	P24468	Q9BRV8
Q95IE3	Q12986	P08582	P05114	A1L390	P05067	O15460-2
A0PJW6	Q9Y257	G3V5N8	Q6NT55	A0A0A0MT72	A0A087X0K9	Q7Z7L7
Q9NR56-2	P32418-2	P23769	Q6UY14	Q6STE5	Q16602	P57081
O94826	Q6PKC3	U3KQU7	P78385	Q9BQ61	P62760	Q58WW2
H0Y494	O75326	O95365	S4R3H4	P52815	Q99569	F8VU39
P48651	P11678	Q8IV38	P20908	Q9ULV0	P26373	H3BMW4
Q8IYB1	Q9BSL1	Q9HAP2	Q8N1Q8	Q9UKU6	Q9UL54-2	Q11201
A0A087WUC6	B4DJV2	Q9NXW9	Q7L7V1	C9JB55	Q9BVI4	Q6Y288
Q92570	Q8TD43	P36507	J3KRN4	Q9UPU9	Q8TCU6	Q04656
Q9GIY3	Q86W56	P24588	P48740-2	O75462	P35612	P38435
O15379	Q9UKM7	Q4VX76	Q9Y2H2	H3BRL0	Q13322	Q96S82
Q15021	C9JKL2	H0YGR4	O95302-3	O14979-2	Q6PID6	Q14061
Q9NY27	D6R934	Q96E11	P06727	Q9UKY4	O43150-2	Q9UHA7
Q6PI48	Q6UWU2	P82094	Q6P2P2	Q9HCB6	Q9HCL0	A0A0G2JMX7
Q99576	Q9NPJ6	F5H6T0	Q9BYE7	P06732	Q8IVW8	A0M8Q6
Q9Y375	A0A0A0MTC4	O14638	B4DPQ0	O75604	A6NMZ7	A0A087WV25
Q5SWH9	Q58EX7	Q96NY7	P04745	P25445	A0A0A0MRI1	Q5JRJ0
B4DNG0	Q8TED4	Q9NQC3	Q14112	Q9Y3T9	H7C4G9	Q9UJC3
O14925	Q5VYS8	Q9UHP3		Q8N1W1	P32856	P31942
J3KSS9	Q14353	Q99698		A0A087WYL7	H3BQM0	E9PR89
P28070	Q9UBI9	K7EJP7		F5H1U9	Q969X0	P17028
O14929	Q9C0H2	P53814-5		A6ND36	Q9H6R4	P04430
E7EQ69	P07093	Q5UE93		Q06136	Q16570	H3BNC0
A0A087WV05	D6REQ6	Q5W0U4		Q9NZH8	Q9ULC0	P29400
Q9C002	Q96P53	P98170		Q16787	Q13671	H0YE88
P28300	Q92618	C9JVM4		B4DFF3	P29317	Q7Z5J4
P13765	Q8IWL3	Q6ZP82		P02775	F5H658	Q9P2Q2
P27635	Q13753	E7EUN2		Q9ULX3	Q6UXG8	E9PN50
G3V419	P30530	Q8WWH5		Q3LI61	A0A067XG54	P35228
Q93008	O95497	Q2TAZ0		Q7Z5P4	Q13796	Q9H190
H0Y6Y6	A0JNW5	Q53GS7		F8VWW8	P48066	Q9BYQ9
P09012	Q9NZV1	Q9BU89		Q9HCG7	Q9HCE7	B8ZZT6
P41212	Q9NPE2	P19634		J3KPH2	P04275-2	Q13332-2
O75439	Q9H6X2			A0A0G2JI36	Q16254	Q6B0K9
Q9NP97	Q9UHI5			Q92797	Q96DI7	C9JEZ4
P06126	Q9UPQ7			Q14103	Q9NY33	Q9HCJ6
Q9NTJ3	Q9H244			P25116	Q8NEM2	G3V394
Q9BQ50	Q96SL1			Q6ZU80	Q96BP3	A0A087WTW0
P60368	P49591			O60930	H7BXI1	Q5JVS0
O94851	Q9P0V8			Q9P016	Q96GM5	Q9P021
Q86Y37	A0A182DWF2			P62253	Q15046	Q6ISB3
P05538	Q9Y6C2			J3KQR7	P30838	E7ETX0
O75764	O75351			Q8NAV1	Q99717	Q96F46-2
Q9UJ71	Q8IVN8			A0FGR9	O95361	Q96FX2
P50991	P78540			Q8N5C7	H7BXP1	Q96BY7
P33991	O43166-2			Q5T171	O60259	Q8TD30
Q96L58	Q08431				Q9UBD5	P51948
O00170	Q9Y3R4				Q86XK2	Q14999
P29016	Q6A163				Q8NBM4	P78310
Q04323	Q0VDD8				Q13164	Q9H0B6
Q9HD15	Q9NYK1				Q6NSJ0	Q9NS93
P18583-2	Q8NET5				J3KTI4	J3QRG6
Q9BRP4	A8MXB7				F8W1T6	Q969P0
Q15717	H3BUD5				Q9Y221	Q96GD4
P13995	Q6UWY0				H7C0N4	Q9BYB4
P62851	Q13402				Q9H6L2	Q96GX2
P32320	P01593				Q9BY89	A0A075B6K5
P04843	A0A087X0K0				Q9BQ39	A7KAX9
Q7KZN9	P17676				P50221	E2PSN0
B4DR61	Q9UFG5				B3KNS4	O75936
J3KNF6	Q7Z2X4				P20337	B9A035
Q9NP72	Q13571				Q9HCU8	Q9UGT4
J3KP15	Q92484				P63208	Q9UMS6
Q13200	Q8IX18				A0A0A0MSY4	Q58EX2
Q9BUE0	Q30154				P41134	P27816-5
Q8TB52	Q9Y490				Q76N32	O94966-6
D3YTB1	P24158				O60318	J3KSZ7
A0A087WXT7	Q3YBM2				Q00537	Q96EI5
P12004	Q15311				Q8WXE0	Q9BSE2
Q9BXP5	E9PJ42				E9PCN2	P49959
P62314	Q04721				P29474	A0A1B0GV47
O95104	Q14004-2				J3KMZ9	Q02252
Q92610	A0A096LNX8				Q8N556	Q9UKR3
G5EA35	Q15120				F5H5P2	P10636-4
P23511	P08294				A0A087X232	Q16655
Q96HR8	H0Y997				P41091	Q5EBL4
P17844	Q9Y2I8				Q9Y5B6	Q8N4J0
P07814	A0A087X1J7				Q9UG22	Q99576-3
P12081	G3V357				Q96PD2	O15014
Q9HAD4	P42704				Q08174-2	P61024
P05162	P08493				Q13535	A0A1B0GTR4
P46060	O43312				O00622	Q6ZWT7
P07196	Q9NVC3				Q9H0D6	Q96C86
Q9NRN7	E9PJ55				P61011	O95833
O14497	O43299				Q8TAD8	Q9C0B7
Q9Y6G9	Q9BXX0				Q8NC54	Q9Y653
A0A0A0MRF6	K7EKE6				P52823	Q9NQH7
P60510	Q4G148				Q14CN2	Q9NZM5
Q9UMS4	Q68DA7-5				Q13416	P61081
Q9ULC4-2	M0R277				A0A087WZP2	Q9BYQ5
Q9BTX7	Q14847				Q5JTV1	Q9BUE6
Q96KB5	Q9BQL6				Q96BK5	Q9NWX5
Q9NZ43	O60443				Q5THJ4	Q6UXI7
O95294-3	E9PMC9				Q8N2R8	Q7Z6K3
P46776	O75396				Q687X5	Q9Y4H2
Q9H0R6	Q9H2W1				G3V4U0	P30825
P55072	Q96BH1				O95602	Q9BVC3
Q16531	Q96DT6				P40189	Q5VT79
Q4KMP7	P08571				H0Y9Z5	J3KR44
Q13435	A0A087WYF7				Q8N612	O15263
H7BY57	P55042				P35326	Q6PCB0
Q99426	Q9ULV8				Q92804	C9JP81
G3V5P5	Q96EY8				Q16222	O00767
P04440	B7Z779				A0A0C4DH31	Q9NQZ6
Q16594	Q96HR3				Q96KA5	Q05086
Q8TBQ9	P13727				Q5JTH9	Q5VY60
Q96SZ5	P78539				O00592	Q9BQP7
O94842	Q96I99				A0A1B0GUW5	P32926
P04844	Q6GPG7				Q9UKM9	P13224
Q9NQ86	A0A0B4J2D5				Q9GZT4	Q92905
P19793	Q9NR16				A0A1C7CYX0	A0A0J9YW18
Q01658	Q15011				Q8N567	B5MCZ3
H0Y368	Q01974				Q8N7H5	Q15173
P14678	A0A0G2JL69				F5H199	Q9H2J7
Q9Y608	P18754				P14543	P30622-2
P30050	O60353				Q4AC94	Q06787
O75844	Q96CF2				Q6IB77	H3BNT4
Q9Y2Q3	A0A1W2PPI5				Q69YN2	P11717
Q9Y371	O00602				Q96EL2	Q7Z3Z0
Q5VUA4	P17096-2				Q13015	Q7Z3B1
Q5TA79	Q7L1V2				O95857	Q14678
P53990	P12724				A0A0A6YY99	Q14627
Q5LJA5	Q14669-2				H0YEX9	P41159
J3QSU6	Q9BTY7				Q9NQ66	Q9H0F7
P84085	D6RGG3				H0YAF1	Q9Y4C4
Q9UKZ1	Q96K19				Q86XZ4	A0A0A0MTE8
E5RHG8	O75460				Q9NXX6	Q86WA8
P05388	O60244				Q8IV36	I3L4I4
O43583	P07333				Q5Y7H0	O43164
F2Z2V0	P80108				O60895	Q9ULR5
G3V3I4	P55774				Q15599	A0PJW8
P28066	Q71RC2				Q9ULL8	Q5W111
Q86SG5	Q96KC8				Q96T23	H0YBZ4
P10809	Q14314				O76041-2	Q9BSV6
Q9BTA9	F5H101				Q9NYG2	Q6NW34
B3KS98	Q92982				O75330	Q9C0J8
O95059	P01700				P16581	Q4ZHG4
O60907	P49716				Q9Y697	Q7Z7L8
P48047	Q9HCS7				Q9H4W6	F5GX09
O00303	Q03692				Q7Z6J9	O14641
Q9UMR7	C9JHR8				P56182	P11137-4
H7BYF2	Q9Y244				Q99543	Q13563
P49773	Q9NR09				P13378	A0A0A0MQX8
P12236	A0A0A0MSZ1				A0A075B7B8	Q8NDX5
P60866	P53674				Q96DU7	Q7Z449
O95347	P13686				Q9HC98	P14679
Q02040	P09341				P01891	O75746
Q9Y336	Q9Y4G2				O15068	Q9Y2X0
F8W7C6	P36021				Q9BVQ7	Q9H7C4-2
O00626	Q96ER3				J3KPH8	Q8N111
Q9H2J4	P53597				Q9H788	Q9UBB6
B7WNH4	H3BRB3				P12107	Q9BY76
P41597-2	Q7L273				B7Z278	Q9H1V8
A0A0A0MS59	Q9ULC3				Q13610	C9JKI3
Q9Y3Q3	Q7LFL8				A0A087WUF6	P53007
Q96JB6	Q14588				O75369	P12110-2
Q9P258	P09619				Q8N0Z6	Q9BW19
Q6UWU4	Q8NE71				P61952	Q9BYR5
P06748	F5H619				P40227	Q8TBC5
Q12906	E9PM62				P47974	Q92995
P05387	K7EL21				A0A087WW58	Q9UBW7
A0A087WYN9	Q9UBK9				E9PKC0	J3KNB4
H7C472	Q96P11				E7EVC7	Q9H8M7
P41250	G3V238				P50895	O60333-3
Q7Z5K2	O95976				O95342	Q8J025
Q9Y4E8	P56385				Q8N3V7-2	A0A087X211
P52895	O94885				Q9ULH7	Q8IUX7-2
O43447	Q9NV88				Q9Y2R4	A0A0A0MRI7
					P26951	Q9NP59
					Q8WWN8	A0A0B4J1S8
					Q15048	P32929
					P56945	P08581
					Q9NXC2	P13164
					Q70Z35	Q9UJS0
					O95398	Q15643
					A0A0C4DGA2	Q12874
					Q9H246	A0A286YF37
					A0A0A0MS09	Q9UHX1-6
					Q8NFM4	P45880
					P51665	E9PQD6
					Q9Y3A2	Q6UWF9
					Q86T13	B5MCR8
					Q9Y6K8	Q2T9J0
					P49759
					P24752
					Q9H0X9
					Q9UQ80
					H0YDV5
					E7EUF1
					Q86SQ0
					Q13724
					Q709F0
					B1AKP1
					Q6DKJ4
					C9JFE4
					Q86YT6
					P46100
					Q96GM8
					A8MXZ3
					Q15427
					P17301
					O75164
					A0A0A0MRM9
					P16144-3
					F8WBA3
					Q99941
					P84103
					Q8WVP5
					Q8WUA2
					C9JBI3
					H7BXY3
					Q9NXE4-2
					O60216
					Q8N4Y2
					Q69YN4
					H3BN27
					P08183
					F8VS61
					Q9C0B5
					P14314-2
					O43795-2
					P49796
					F5H2E7
					A0A0C4DGS9
					F8W717
					P14649
					Q14145
					Q9NY12
					Q9Y2C4
					G8JLM4
					Q9BTV4
					A0A0B4J1R2
					Q60FE5
					A0A024QZ33
					P54750
					A0A075B7B1
					Q9BUJ2
					P00395
					Q15147-4
Abbreviations: DC; Dendritic cells, MΦ; macrophages, MC; mast cells, ET; epidermal T cells, DT; dermal T cells, EC; endothelial cells, Mel; melanocytes
