# Supplementary material for: Spatially and cell-type resolved quantitative proteomic atlas of healthy human skin
Source: Nat Commun. 2020 Nov 5;11:5587. doi: 10.1038/s41467-020-19383-8 (PMC7645789; doi:10.1038/s41467-020-19383-8)
Supplement: Supplementary file 10 — Supplementary Data 7 [file 41467_2020_19383_MOESM10_ESM.xlsx]

## Sheet: Supplementary Data 7
Supplementary Table 7. List of kinases among differentially expressed proteins in cellular subsets (ANOVA, FDR < 0.01; fold-change>2) cross ref to Molecular Function GO:0016301
Uniprot ID	Gene	Name
Q13535	ATR	Ataxia telangiectasia and Rad3 related
P30530	AXL	AXL receptor tyrosine kinase
Q9UIG0	BAZ1B	Bromodomain adjacent to zinc finger domain
P24385	CCND1	Cyclin D1
P51946	CCNH	Cyclin H
Q14004-2	CDK13	Cyclin-dependent kinase 13
P06493	CDK1	Cyclin-dependent kinase 1
P11802	CDK4	Cyclin-dependent kinase 4
P49336	CDK8	Cyclin-dependent kinase 8
O15111	CHUK	Conserved helix-loop-helix ubiquitous kinase
P07333	CSF1R	Colony stimulating factor 1 receptor
Q16832	DDR2	Discoidin domain receptor family, member 2
Q6XUX3	DSTYK	Dual serine/threonine and tyrosine protein kinase
P00533	EGFR	Epidermal growth factor receptor
P17813	ENG	Endoglin
O75460	ERN1	Endoplasmic reticulum (ER) to nucleus signalling 1
Q9NYY8	FASTKD2	FAST kinase domains 2
Q7L8L6	FASTKD5	FAST kinase domains 5
P53667-4	LIMK1	LIM-domain containing, protein kinase
Q38SD2	LRRK1	Leucine-rich repeat kinase 1
P36507	MAP2K2	Mitogen-activated protein kinase kinase 2
J3KRN4	MAP3K3	Mitogen-activated protein kinase kinase kinase 3
O43318	MAP3K7	Mitogen-activated protein kinase kinase kinase 7
A0A0A0MSZ1	MARK3	MAP/microtubule affinity regulating kinase 3
Q04912	MST1R	Macrophage stimulating 1 receptor (c-met-related tyrosine kinase)
Q9NSY0	NRBP2	Nuclear receptor binding protein 2
Q15120	PDK3	Pyruvate dehydrogenase kinase, isoenzyme 3
Q16512-2	PKN1	Protein kinase N1
Q13237	PRKG2	Protein kinase, cGMP-dependent, type II
H7C155	RAF1	V-raf-leukemia viral oncogene 1
Q9BVS4	RIOK2	RIO kinase 2
Q9Y572	RIPK3	Receptor-interacting serine-threonine kinase 3
P23443	RPS6KB1	Ribosomal protein S6 kinase, polypeptide 1
B8ZZI5	STK16	Serine/threonine kinase 16
A0A0C4DGC9	STK35	Serine/threonine kinase 35
A0A1W2PPG2	STRADA	STE20-related kinase adaptor alpha
Q9UL54-2	TAOK2	TAO kinase 2
B4DY26	TGFBR1	Transforming growth factor, beta receptor I
Q9UKE5-4	TNIK	TRAF2 and NCK interacting kinase
