# Supplementary material for: Spatially and cell-type resolved quantitative proteomic atlas of healthy human skin
Source: Nat Commun. 2020 Nov 5;11:5587. doi: 10.1038/s41467-020-19383-8 (PMC7645789; doi:10.1038/s41467-020-19383-8)
Supplement: Supplementary file 11 — Supplementary Data 8 [file 41467_2020_19383_MOESM11_ESM.xlsx]

## Sheet: Supplementary Data 8
Supplementary Table 8. List of ligases among differentially expressed proteins in cellular subsets (ANOVA, FDR < 0.01; fold-change>2) cross ref to Molecular Function GO:0061630
Uniprot	Gene	Name
Q9P2G1	ANKIB1	Ankyrin repeat and IBR domain containing 1
Q5W0U4	BSPRY	B-box and SPRY domain containing
P49336	CDK8	Cyclin-dependent kinase 8
Q9UKT5	FBXO4	F-box protein 4
Q9P086	MED11	Mediator complex subunit 11
Q9BUE0	MED18	Mediator complex subunit 18
Q9Y3C7	MED31	Mediator complex subunit 31
Q9UPQ7	PDZRN3	PDZ domain containing RING finger 3
Q9UMS4	PRPF19	Pre-mRNA processing factor 19
I3L0L6	RNF167	Ring finger protein 167
Q9HAU4	SMURF2	SMAD specific E3 ubiquitin protein ligase 2
Q14669-2	TRIP12	Thyroid hormone receptor interactor 12
Q9C0C9	UBE2O	Ubiquitin-conjugating enzyme E2O
Q8IWV7	UBR1	Ubiquitin protein ligase E3 component n-recognin 1
Q8IWV8	UBR2	Ubiquitin protein ligase E3 component n-recognin 2
A0A087WTW0	UHRF1	Ubiquitin-like, containing PHD and RING finger domains, 1
