# Supplementary material for: Spatially and cell-type resolved quantitative proteomic atlas of healthy human skin
Source: Nat Commun. 2020 Nov 5;11:5587. doi: 10.1038/s41467-020-19383-8 (PMC7645789; doi:10.1038/s41467-020-19383-8)
Supplement: Supplementary file 12 — Supplementary Data 9 [file 41467_2020_19383_MOESM12_ESM.xlsx]

## Sheet: Supplementary Data 9
Supplementary Table 9. Protein profiles for dendritic cells (DC) with reference profile CD1C
Uniprot ID	Gene	DC	MΦ	MC	ET	DT	EC	Mel	Fib	KC
Q7Z5M8	ABHD12B	2.04856	0.337673	-0.50707	-1.39919	0.0349179	-0.602945	0.656484	0.22432	-0.792752
A0A1C7CYZ0	ABR	2.31045	0.30137	-0.32729	-1.20489	-0.901431	-0.056618	0.0174985	0.235727	-0.374816
Q6JQN1	ACAD10	2.44088	-0.817779	-0.198993	-0.897777	-0.419959	-0.464458	0.0678913	0.355992	-0.0657953
P16050	ALOX15	2.3624	0.421685	-0.333849	-0.767712	0.514804	-0.367264	-0.526969	-0.568486	-0.734607
O14727	APAF1	2.18847	0.239522	-0.448288	-0.817759	-0.762789	-0.333863	-0.560216	1.00703	-0.512112
Q0VD83	APOBR	2.22202	0.281314	0.18064	0.433448	0.11505	-0.651636	-0.712539	-1.12404	-0.744261
P84085	ARF5	2.16532	-0.802075	-0.689023	-0.202093	-0.94434	-0.303083	-0.544125	0.693952	0.625471
O14497	ARID1A	2.18363	0.366008	-0.447871	-0.114326	-0.859226	-0.717412	-1.09534	0.656224	0.0283132
Q4LE39	ARID4B	2.28809	-0.286563	-0.383114	-0.746679	0.443626	-0.620541	0.623202	-0.395054	-0.922972
Q8N5I2	ARRDC1	2.20742	0.67138	0.0479687	-0.825157	-0.809982	-0.81302	-0.390775	-0.553677	0.465838
A0A0A0MT61	ATG4A	2.29803	-0.446113	-1.11293	-0.683784	0.131391	0.0244261	-0.469951	-0.390934	0.649866
O14867	BACH1	2.09226	0.189546	-0.624971	-1.30004	-0.618428	-0.429433	0.170656	-0.362052	0.882466
Q2MD59	BASH	2.39969	0.661489	-0.46471	-0.844846	-0.42505	-0.47557	0.011184	-0.212509	-0.649678
Q8NDZ4	C3orf58	2.22278	-0.796632	-0.291036	-0.665427	-0.741051	0.956306	-0.557875	-0.302461	0.175399
Q96LT7	C9orf72	2.23563	-1.04107	-0.515161	0.120952	0.153807	-0.01743	0.594066	-0.977036	-0.553754
E9PQW1	CARD16	2.3751	-1.15715	-0.65592	-0.514177	0.140033	0.269205	0.147926	-0.421534	-0.183484
O00626	CCL22	2.57706	-0.372692	-0.534422	-0.213216	-0.26635	0.251875	-0.513926	-0.291809	-0.636516
P41597-2	CCR2	2.62968	-0.549756	-0.342135	-0.300558	-0.507452	-0.195702	-0.370491	0.0131228	-0.376711
Q93033	CD101	2.55281	0.0537153	-0.223863	0.130765	-0.181485	-0.70196	-0.520627	-0.576842	-0.532514
P06126	CD1A	2.55397	0.0289708	-0.625362	-0.559708	0.0446471	-0.409545	0.00253714	-0.335844	-0.699665
P29016	CD1B	2.62056	0.0728409	-0.312247	-0.33412	-0.198078	-0.539993	-0.372765	-0.396556	-0.539638
H0Y6Y6	CD1C	2.65311	-0.17443	-0.392478	-0.468022	-0.264387	-0.460765	-0.347572	-0.326305	-0.21915
P15812	CD1E	2.5783	0.0661193	-0.619084	-0.43345	0.00184039	-0.316107	-0.453259	-0.155551	-0.668805
Q12873	CHD3	2.15612	-0.115028	-0.666255	-0.940027	-0.186238	-0.0671441	0.134895	-1.13359	0.817269
Q8NE62	CHDH	2.28371	-0.669561	-0.443532	0.937981	0.0242131	-0.448256	-0.534809	-0.338945	-0.810803
A0A0C4DGJ7	CHURC1	2.22083	-0.625176	-0.245727	0.420598	-0.186887	-0.992059	-0.770614	0.726235	-0.547198
Q8IUN9	CLEC10A	2.5225	0.340293	-0.76797	-0.541549	-0.28624	-0.0401577	-0.308977	-0.321396	-0.596506
Q9UMR7	CLEC4A	2.57036	-0.289689	-0.359446	-0.797579	0.0971751	-0.525154	-0.14138	-0.483504	-0.0707828
Q14DL9	CLEC5A	2.63454	-0.458163	-0.389597	-0.287992	0.0529142	-0.342697	-0.345908	-0.39858	-0.464522
G9CGD6	CNK3/IPCEF1	2.20082	-0.916554	-0.29823	-0.228693	1.12658	-0.397566	-0.463779	-0.440851	-0.581728
P20674	COX5A	2.04278	0.252478	-0.200587	-0.592394	0.704354	-1.26448	-1.00854	-0.325818	0.39221
P25025	CXCR2	2.43976	-0.395707	-1.04681	-0.522392	-0.204145	0.482615	-0.250585	-0.422453	-0.0802877
Q16698	DECR1	2.08471	0.559761	0.673155	-0.72474	0.171133	-0.566434	-0.866827	-1.09855	-0.232206
Q8TB45	DEPTOR	2.2173	0.489653	0.495399	-0.858358	-0.233417	-0.25227	-0.334246	-0.277053	-1.24701
P11532	DMD	2.44417	0.0892087	-0.527169	-0.804186	-0.0304325	-0.6988	0.433919	-0.403972	-0.502736
Q9Y6G9	DYNC1LI1	2.29726	-0.697779	-0.300785	-0.999098	-0.469267	-0.665143	-0.121019	0.55842	0.397413
Q9NTX5	ECHDC1	2.08243	0.411418	0.0275563	-1.47904	-0.54152	-0.504576	0.403827	0.307366	-0.707464
P41212	ETV6	2.24052	-0.473814	-0.566809	-0.662723	-0.625463	0.13724	-0.224945	0.959489	-0.783491
E9PMJ2	FAM118B	2.48376	0.459043	-0.476141	-0.854705	-0.255792	-0.296365	-0.192494	-0.213915	-0.653389
A0A0C3SFZ9	FCHO1	2.53741	-0.486701	0.0402333	-0.494651	0.193241	-0.775941	-0.42942	-0.087277	-0.496898
O94868	FCHSD2	2.27959	0.785662	-0.243876	-0.79493	-0.220908	-0.300517	-0.766106	0.128431	-0.867347
G3V5P5	FLVCR2	2.39522	0.148411	-0.909994	-0.860411	-0.626845	0.40631	-0.210224	-0.094959	-0.247509
P60520	GABARAPL2	2.30477	-0.0721825	0.640998	-0.255466	-0.293161	-1.27146	-0.0637959	-0.42301	-0.566693
Q9HCC8	GDPD2	2.2034	-0.794982	3.46926e-05	-0.71585	-0.406988	0.720938	0.40288	-0.987254	-0.422176
Q9H4A5	GOLPH3L	2.20978	-0.514854	-0.654746	-0.487582	-0.988997	-0.522149	-0.278721	0.832538	0.404731
P49019	HCAR3	2.36367	0.132175	0.0190454	0.0592193	-0.399123	-0.308022	-0.452688	-0.024302	-1.38998
P31629	HIVEP2	2.1302	0.0491692	-1.06773	-0.0400201	0.846124	-0.126266	-0.698358	-0.0459931	-1.04713
P06340	HLA-DOA	2.3327	0.887736	-0.529653	-0.826341	-0.231863	-0.229908	-0.462004	-0.32107	-0.619599
P13765	HLA-DOB	2.59152	-0.0462016	-0.300024	-0.424273	-0.113522	-0.471159	0.0101321	-0.626772	-0.619704
P04440	HLA-DPB1	2.63052	-0.308217	-0.368352	-0.437008	-0.245299	-0.0070975	-0.216546	-0.489187	-0.558815
Q5Y7H0	HLA-DQA1	2.48089	-0.443777	-0.770684	-0.567816	-0.115244	0.398239	-0.378721	0.0412079	-0.644099
A0A0U5Q247	HLA-DQB1	2.24718	-0.24202	-0.649292	-0.524242	0.265585	0.724379	-0.196599	-0.465356	-1.15963
P05538	HLA-DQB2	2.63019	-0.2245	-0.597803	-0.266747	-0.291443	-0.41334	-0.168752	-0.114661	-0.552946
P13760	HLA-DRB1	2.36033	-0.727184	-0.190684	-0.716149	-0.231581	0.834157	-0.439367	-0.365002	-0.524516
Q95IE3	HLA-DRB1	2.61283	-0.548235	-0.149045	-0.575659	0.0360789	-0.210711	-0.39491	-0.283669	-0.486677
Q9GIY3	HLA-DRB1	2.28545	0.797276	-0.89007	-0.476558	0.108676	-0.214471	-0.213071	-0.844189	-0.553045
Q9TQE0	HLA-DRB1	2.43654	-0.493843	0.0104385	-0.793679	-0.657093	0.161628	0.381332	-0.381739	-0.663581
Q96CB8	INTS12	2.30542	-0.833397	-0.830709	0.261306	-0.586075	0.394937	-0.148171	-0.807044	0.243734
Q75QN2	INTS8	2.17211	0.129106	-0.212534	-0.354759	-1.5473	0.441546	-0.377235	-0.532505	0.281565
O15054	KDM6B	2.60426	0.0302763	-0.314855	-0.39063	-0.122209	-0.578297	-0.683097	-0.287266	-0.258187
P05162	LGALS2	2.48094	-0.0231121	0.217434	0.0865007	-0.307488	-0.943857	-0.535793	-0.632594	-0.34203
Q7Z4I7-3	LIMS2	2.21826	-0.479606	-0.23334	-1.40666	0.197588	0.312348	-0.55366	0.403531	-0.45846
Q38SD2	LRRK1	2.23185	-0.323199	0.562259	-0.439765	0.104301	-0.535111	-1.03949	0.37905	-0.939894
A0A024RCL9	LST1	2.50135	0.553984	-0.487442	-0.616909	-0.265939	-0.393047	-0.274577	-0.5099	-0.50752
Q12965	MYO1E	1.99527	0.756694	-1.00798	-1.23682	0.0381919	-0.537774	-0.562566	0.0134781	0.54151
Q9C002	NMES1	2.65049	-0.367478	-0.265701	-0.561557	-0.246292	-0.202842	-0.371965	-0.238723	-0.395932
Q92570	NR4A3	2.53639	0.280049	-0.364393	-0.507397	-0.775015	-0.0915518	-0.495793	-0.483121	-0.0991654
Q9H857-2	NT5DC2	2.10477	-0.598119	-0.543662	-0.755324	-0.689333	-0.683027	-0.382609	0.948206	0.599098
Q5TC84	OGFRL1	2.05224	1.28528	-0.739911	-0.633598	-0.232705	-0.534762	0.0914079	-0.574834	-0.713121
D6R9Y1	PAIP2	2.34195	-0.558612	-0.818136	-0.67607	0.337919	-0.553599	-0.672535	0.189091	0.409996
Q9H2J4	PDCL3	2.18415	-0.356217	-0.700539	-0.748934	-0.670663	-0.324674	-0.69238	0.936822	0.372434
Q5T0Z6	PKIB	2.55072	-0.231586	-0.384982	-0.506754	-0.267148	0.130693	-0.0568061	-0.918696	-0.31544
F5H2B5	PLD4	2.64448	-0.312643	-0.153639	-0.576795	-0.414625	-0.427314	-0.31567	-0.216432	-0.227359
Q6P1K2	PMF1	2.27849	0.321267	-0.883066	-0.484366	0.39963	-0.457395	-0.816661	0.364629	-0.722529
Q9Y2Y8	PRG3	2.33677	-0.234486	0.328574	-0.748039	-0.809046	-0.0418062	0.449225	-0.903429	-0.377763
Q9BXM0	PRX	2.55467	-0.58637	-0.200189	-0.421233	0.00740182	-0.208681	-0.293356	-0.884109	0.0318669
O95294-3	RASAL1	2.62444	-0.654444	-0.309343	-0.378877	-0.0138254	-0.339861	-0.203424	-0.250232	-0.474433
Q04864-2	REL	2.30022	0.820511	-0.41292	-0.385948	-0.514856	0.156092	-0.413158	-0.940772	-0.609171
O60930	RNASEH1	2.12642	-0.336824	-0.636005	-0.518579	0.972184	-0.477235	-0.179472	0.244014	-1.1945
P04271	S100B	2.22448	-0.210375	-0.463005	-0.91121	-0.193385	-0.649978	1.05555	-0.312755	-0.539323
Q96NL6	SCLT1	2.27396	0.213379	-1.05207	-0.164141	0.723979	-0.435328	-0.807751	-0.397357	-0.354668
Q7Z333	SETX	2.1639	0.692163	-0.792677	-1.21347	-0.820345	0.192211	-0.157027	-0.0539074	-0.0108428
O60239	SH3BP5	2.05063	0.850743	-0.636071	-0.902926	0.7263	-0.290356	-0.566318	-0.898718	-0.333281
Q9Y336	SIGLEC9	2.54072	0.197492	-0.0785466	-0.84279	-0.595712	-0.401893	-0.345209	-0.0932037	-0.380855
H7C472	ST6GAL1	2.54896	-0.546694	-0.658289	0.0400411	0.17654	-0.547195	-0.545328	-0.359497	-0.108537
J3QLM1	STARD3	2.20752	0.110674	-0.460126	-0.272926	0.0264278	0.0685662	0.308799	-0.382203	-1.60673
A0A1W2PRA1	STIM2	2.1686	0.0749769	-1.08387	-1.08154	-0.592735	0.000252225	-0.297277	0.704123	0.107472
Q86UX6	STK32C	2.04233	0.992643	-0.433856	-1.06892	0.10662	-0.519575	0.296791	-0.442719	-0.973306
A0A1W2PPG2	STRADA	2.21404	-0.934428	0.390434	-0.655353	-0.523452	-0.538596	0.47534	0.402986	-0.83097
Q9UMS6-2	SYNPO2	2.24214	-0.682456	-0.769617	-0.27777	0.384861	-0.421149	-0.118647	0.668134	-1.02549
Q16594	TAF9	2.21561	0.826957	-0.73093	-0.299249	-0.275471	-0.278201	-1.14442	-0.525281	0.210981
Q6P589	TNFAIP8L2	2.1118	1.25251	-0.551587	-0.417734	-0.0871028	-0.643052	-0.265043	-0.59568	-0.804109
Q13077	TRAF1	2.35252	0.34878	-0.711489	-0.128204	0.524944	-0.664961	-0.413868	-0.457365	-0.850363
Q9NQ86	TRIM36	2.24774	-0.834141	-0.847329	-0.650442	-0.12455	0.471645	-0.364567	0.656953	-0.55531
G5E9G4	TTC7A	2.1069	1.30859	-0.425006	-0.554018	-0.19738	-0.545143	-0.770283	-0.511487	-0.412177
Q8N3L3	TXLNB	2.07267	1.22272	-0.645468	-0.64973	-0.353973	-0.670376	-0.11659	0.0246452	-0.883905
P50552	VASP	2.17307	0.333177	-0.270079	-0.155701	0.21092	0.0791963	-1.65485	-0.467746	-0.24799
Q7Z5K2	WAPL	2.15046	-0.101824	0.28703	-0.43463	-0.00595032	-1.09302	-1.1954	0.639838	-0.246504
Q6ZS81	WDFY4	2.22336	1.1468	-0.309147	-0.616157	-0.296011	-0.471259	-0.449976	-0.631209	-0.596398
Q92610	ZNF592	2.2432	-0.460136	-0.527946	-1.04926	0.392974	-0.427077	-0.000938968	-0.801382	0.630561
Abbreviations: DC; Dendritic cells (CD1A+ DC), MΦ; macrophages, MC; mast cells, ET; epidermal T cells, DT; dermal T cells, EC; endothelial cells, Mel; melanocytes, Fib; fibroblast, KC; keratinocytes
