# Supplementary material for: Spatially and cell-type resolved quantitative proteomic atlas of healthy human skin
Source: Nat Commun. 2020 Nov 5;11:5587. doi: 10.1038/s41467-020-19383-8 (PMC7645789; doi:10.1038/s41467-020-19383-8)
Supplement: Supplementary file 13 — Supplementary Data 10 [file 41467_2020_19383_MOESM13_ESM.xlsx]

## Sheet: Supplementary Data 10
Supplementary Table 10. Protein profiles for macrophages (MΦ) with reference profile CD163
Uniprot ID	Gene	DC	MΦ	MC	ET	DT	EC	Mel	Fib	KC
O95477	ABCA1	-0.330292	2.54207	-0.460794	-0.146668	-0.515317	0.179763	-0.0844633	-0.284988	-0.899306
Q8N139	ABCA6	-0.21942	2.60623	-0.719227	-0.454621	-0.032484	-0.0864137	-0.33531	-0.263986	-0.49477
Q6NUN0	ACSM5	-0.569909	2.58395	-0.583213	-0.211302	-0.636136	-0.131962	-0.07948	0.0549164	-0.426863
A0A1B0GTA8	AMT	-0.638516	2.59745	-0.144335	-0.33012	-0.311321	-0.468074	-0.0247021	-0.629709	-0.0506758
P02743	APCS	-0.468697	2.34187	-0.407086	-0.694583	-0.250357	0.795536	0.060134	-0.667822	-0.70899
Q9HCE6	ARHGEF10L	-0.122972	2.51977	-0.228641	-0.407693	-0.487038	-0.950145	0.16615	-0.499446	0.0100116
Q6UWY0	ARSK	-0.685531	2.45246	-0.196667	-0.246247	-0.0567079	-0.431428	-0.609907	0.530941	-0.756918
O15169	AXIN1	-0.90237	2.35989	-0.569993	-0.297868	-0.93155	0.138525	0.380311	0.190623	-0.367563
P30043	BLVRB	0.299825	2.26678	0.0214401	-1.17924	-0.630074	-0.129774	0.249285	0.0515422	-0.949792
P02745	C1QA	-0.29613	2.56865	-0.684548	-0.636681	-0.157708	-0.224901	-0.057773	0.0844396	-0.59535
D6R934	C1QB	-0.470695	2.63047	-0.300647	-0.591335	-0.022386	-0.461311	-0.268019	-0.27703	-0.239043
P02747	C1QC	0.550389	2.51294	-0.380369	-0.514787	-0.51452	-0.321728	-0.522017	-0.361279	-0.448628
A0A0G2JL69	C2	0.294982	2.31748	-0.172177	-0.830107	-1.04123	-0.185787	0.319696	0.0702744	-0.773135
Q16581	C3AR1	-0.601594	2.37716	0.239965	-0.386826	0.20518	-0.798528	0.056968	-0.0459621	-1.04636
P07357	C8A	-0.596022	2.55617	-0.270388	-0.809646	-0.133671	0.185586	-0.433044	-0.343848	-0.155133
P55774	CCL18	-1.03813	2.48334	-0.66528	0.0881403	-0.0674158	0.117526	-0.338778	-0.245092	-0.334313
P10147	CCL3	-0.534768	2.4813	-0.576328	-0.874306	0.291077	-0.428357	-0.0627668	0.121049	-0.416899
P08571	CD14	-0.376895	2.55549	-0.522634	-0.519678	-0.350057	0.281994	-0.175836	-0.169579	-0.722808
Q9NR16	CD163L1	-0.407093	2.62343	-0.71938	-0.268678	-0.0705396	-0.163414	-0.310266	-0.353631	-0.330432
C9JHR8	CD163	-0.357923	2.60193	-0.713739	0.0425934	-0.238552	-0.482037	-0.405076	-0.0870445	-0.360148
Q86VB7	CD163	-0.309745	2.63249	-0.384426	-0.585059	-0.379003	-0.178222	-0.308372	-0.0263758	-0.461286
Q9NNX6	CD209	-0.269688	2.60922	-0.4603	-0.298193	-0.200459	-0.200917	0.0035668	-0.454037	-0.729195
P49716	CEBPD	-0.12909	2.39374	-1.23293	-0.686544	0.343451	-0.131716	-0.298972	-0.173189	-0.0847588
Q99788	CMKLR1	-0.493418	2.62662	-0.0221872	-0.207485	-0.420786	-0.197355	-0.34272	-0.336966	-0.6057
H3BUD5	CMTM3	-0.694147	2.47329	-0.606228	-0.215992	-0.196071	-0.546878	-0.592427	0.525905	-0.147457
P53674	CRYBB1	-0.134959	2.60573	-0.294076	-0.295343	-0.671591	-0.604465	-0.114892	-0.0602437	-0.430155
P09341	CXCL1	-0.170817	2.60526	-0.688437	-0.563049	-0.0125689	-0.325067	-0.110337	-0.320863	-0.414124
P13498	CYBA	-0.132034	2.55715	-0.252726	-0.765813	0.125085	-0.382268	-0.314345	-0.114211	-0.720833
P04839	CYBB	0.759127	2.41831	-0.533799	-0.507792	-0.271002	-0.311153	-0.42513	-0.714092	-0.414469
Q8IX18	DHX40	0.0746231	2.30935	-0.828982	-0.48798	-0.754174	-0.402386	0.374313	0.499755	-0.784514
P42566	EPS15	0.232168	2.39318	0.0266323	-1.06513	-0.460783	-0.481782	0.359113	-0.55984	-0.443557
O75460	ERN1	0.238914	2.26204	-0.757041	-0.925821	-0.635314	-0.0439394	0.650495	-0.0371662	-0.752169
O15540	FABP7	-0.378107	2.5878	-0.318854	-0.527968	-0.410194	0.0354179	0.10635	-0.556351	-0.538096
P35555	FBN1	-0.887265	2.2337	0.164404	-0.691557	-0.724318	0.428889	-0.437204	0.594878	-0.681523
P31994	FCGR2B	0.408692	2.52455	-0.569676	-0.30498	-0.350043	-0.335095	-0.131349	-0.524561	-0.717534
P31994-2	FCGR2B	0.849401	2.38004	-0.555057	-0.41242	-0.491464	-0.196886	-0.455229	-0.452358	-0.666025
Q14314	FGL2	0.551651	2.3933	-0.489868	-0.300581	-0.144176	-0.662282	-0.0471712	-0.244404	-1.05647
P49789	FHIT	-0.923873	2.44896	-0.822081	-0.382913	-0.274051	-0.302288	0.334628	-0.189346	0.110966
P14207	FOLR2	0.0373162	2.60151	-0.444868	-0.381177	-0.503915	0.0329512	-0.547072	-0.303926	-0.490814
A0A5E8	GAS2L1	-0.753004	2.35031	-0.679535	-0.817465	0.0205099	0.0811028	0.280028	0.296375	-0.778318
Q6UWU2	GLB1L	-0.906586	2.48791	0.122616	-0.630726	-0.263066	0.0255595	-0.423376	-0.553619	0.141288
P80108	GPLD1	-0.267776	2.64024	-0.553178	-0.544345	-0.160421	-0.310008	-0.300309	-0.162655	-0.341546
A0A087X1J7	GPX3	-0.156116	2.58702	-0.467502	-0.664729	-0.341164	-0.329924	0.124122	-0.598749	-0.152956
Q9H772	GREM2	-0.340019	2.48822	-0.375393	-0.791672	-0.444175	-0.140427	-0.0905043	0.418587	-0.724617
Q30201	HFE	-0.222599	2.50253	-0.462704	-0.508487	-0.408192	-0.511267	-0.325377	0.550798	-0.614704
A0A0C4DH38	IGHV5-51	-0.266066	2.44832	-0.803753	-0.515738	-0.169925	0.442975	-0.135118	-0.126937	-0.87376
P01593	IGKV1D-33	-0.50079	2.52478	-0.0885291	-0.971714	-0.426539	0.0912876	0.0495322	-0.335619	-0.342412
P06312	IGKV4-1	-0.512989	2.4313	-0.94825	-0.343802	-0.149201	0.584993	-0.525709	-0.376746	-0.159594
O95976	IGSF6	0.820452	2.38395	-0.463185	-0.693414	-0.14456	-0.443537	-0.470501	-0.394482	-0.594718
A0A1W2PPI5	INTS6L	-0.0878649	2.47303	-0.592236	-0.391115	-0.186176	-0.672638	-0.603951	-0.478919	0.53987
Q15811-8	ITSN1	-0.143628	2.17062	-0.165885	-1.2666	-0.933836	0.278464	-0.211737	0.68602	-0.413421
Q13571	LAPTM5	-0.214733	2.60289	-0.270195	-0.769553	-0.472961	0.00138218	-0.217637	-0.217068	-0.442123
A0A087WSX8	LILRB1	-1.06925	2.40582	-0.584068	-0.262096	0.344584	-0.304906	0.00628524	0.121231	-0.657601
A0A0G2JMX5	LILRB5	-0.496069	2.63736	-0.290075	-0.463043	-0.181412	-0.57414	-0.226031	-0.244521	-0.162069
A0A0G2JNP3	LILRB5	-0.555966	2.52685	-0.715194	-0.63905	-0.357309	-0.160462	-0.0975543	-0.334654	0.333338
P33908	MAN1A1	-0.113368	2.32726	-0.184827	-0.970207	-0.584924	-0.400236	-0.814437	0.649258	0.0914795
Q9GZU1	MCOLN1	-0.683035	2.4863	-0.529662	-0.462199	-0.527125	-0.316179	0.367097	0.212421	-0.547619
O60244	MED14	-0.419156	2.37923	-0.444241	-0.717498	-0.195557	-1.06227	-0.0828162	0.526927	0.0153709
Q7Z6M3	MILR1	-0.0704839	2.52645	-0.210561	-0.789816	-0.448639	-0.305879	0.1768	-0.0979712	-0.7799
F8W1C3	MMP19	-0.226213	2.62271	-0.568083	-0.133613	-0.182219	-0.221013	-0.235522	-0.396637	-0.659408
Q7L1V2	MON1B	-0.776297	2.39213	-0.278032	-0.767366	-0.786002	0.224993	-0.0336411	0.423856	-0.399641
Q9H2W1	MS4A6A	-0.195209	2.64899	-0.426798	-0.338174	-0.134135	-0.454484	-0.33275	-0.479833	-0.287608
P46199	MTIF2	0.158073	2.38372	-0.0735405	-0.278242	-1.39633	0.00745651	-0.301737	-0.100476	-0.398918
O95544	NADK	-0.427676	2.30891	-0.263043	-0.889969	-0.591753	-0.446794	0.467752	0.570826	-0.728255
C9J155	NCF1	0.310421	2.49669	-0.311748	-0.165643	-0.257809	-0.330744	-0.0980157	-0.75034	-0.892807
Q8NET5	NFAM1	-0.611761	2.45012	-0.234319	-1.10443	0.245108	-0.073991	0.0643372	-0.303718	-0.431343
Q92982	NINJ1	-0.165002	2.44559	-0.448255	-0.491467	-0.0246695	-0.37775	-0.0803693	0.2891	-1.14718
Q9BXD5	NPL	-0.386671	2.61195	-0.419217	-0.476282	-0.205313	0.0349487	-0.171598	-0.674033	-0.313787
Q15391	P2RY14	0.47842	2.38214	-0.742653	-0.483851	-0.106838	0.31507	-0.400497	-0.706545	-0.735247
Q7Z2X4	PID1	-0.0743231	2.44976	-0.775551	-0.686664	-0.000531638	-0.288484	0.424397	-0.292931	-0.755669
Q5VVD7	PLEKHM2	-0.717451	2.43946	-0.600417	-0.455359	-0.0666561	-0.287704	0.13376	0.394464	-0.840093
Q6NUJ1	PSAPL1	-0.150097	2.56766	-0.45269	-0.311428	-0.32982	-0.909357	-0.151953	-0.342673	0.0803591
Q15311	RALBP1	-0.147634	2.35759	-0.826854	-0.663084	-0.693238	0.613923	0.199273	-0.572668	-0.26731
G3V357	RNASE1	-0.362147	2.59258	-0.470588	-0.499826	0.159023	-0.36998	-0.0805867	-0.345527	-0.622944
P10153	RNASE2	0.442846	2.47163	0.0976928	-0.448774	-0.35765	-0.704193	-0.349885	-0.382709	-0.768959
Q8IW75	SERPINA12	0.290313	2.47761	-0.651684	0.135877	-0.085139	-0.709306	-0.279251	-0.428957	-0.749459
P29622	SERPINA4	-0.231288	2.61449	-0.0419147	-0.535202	-0.125622	-0.355536	-0.26046	-0.380258	-0.684207
P08185	SERPINA6	-0.778884	2.45617	-0.686292	-0.10465	-0.262578	-0.158231	-0.0973375	0.41061	-0.778811
P05155	SERPING1	-0.494405	2.52099	-0.36279	-0.733532	-0.530556	0.360446	-0.471027	-0.311009	0.0218828
Q9BZZ2	SIGLEC1	-0.404401	2.52471	0.0625355	-0.57367	-0.368927	-0.433356	0.341215	-0.696306	-0.451799
Q9P0V8	SLAMF8	-0.672861	2.62115	-0.16811	-0.324171	-0.32399	-0.399752	-0.0820746	-0.150998	-0.499192
Q6NT16	SLC18B1	-0.398224	2.51196	-0.742037	-0.505408	-0.337853	-0.180654	0.480812	-0.459824	-0.368776
Q8TED4	SLC37A2	-0.616946	2.54124	-0.310404	-0.564835	-0.153578	0.367912	-0.233419	-0.481664	-0.548309
Q8IVB4	SLC9A9	-0.278167	2.55637	-0.74721	0.295443	-0.399789	-0.543957	-0.349793	-0.161809	-0.371093
Q92484	SMPDL3A	-0.501573	2.49806	-0.599437	0.267518	0.125608	-0.722474	-0.116146	-0.667198	-0.284355
O60493	SNX3	0.497111	2.18711	-0.187175	-1.21915	-0.785509	0.00114846	-0.396987	0.529997	-0.626539
Q9UNH7	SNX6	0.506132	2.3945	-0.460321	-0.838608	-0.574081	0.345951	-0.399088	-0.410637	-0.563843
P78539	SRPX	-0.223446	2.60014	-0.637401	-0.18119	0.11104	-0.27148	-0.37408	-0.497996	-0.525592
A0A0C4DGC9	STK35	-0.657065	2.6105	-0.395218	-0.48297	-0.476778	-0.0383157	-0.319111	-0.167686	-0.0733523
B4DK47	TBC1D7	-0.104549	2.59844	-0.427939	-0.2235	-0.0398197	-0.133381	-0.368591	-0.611404	-0.689252
Q8TEA7	TBCK	-0.333036	2.36043	0.175079	-0.635261	-0.967017	-0.328901	0.0835623	0.443061	-0.797917
Q9NYK1	TLR7	-0.491178	2.59175	-0.337292	-0.491371	-0.390428	-0.0574899	0.153786	-0.368546	-0.609228
B7Z779	TMEM106A	-1.0572	2.44386	-0.381412	-0.806867	-0.0435373	0.018501	-0.0245418	0.148567	-0.297374
Q3YBM2	TMEM176B	-0.636527	2.43124	-0.384101	-0.998763	-0.255266	-0.387765	0.527405	-0.122763	-0.173461
Q14142	TRIM14	0.209766	2.49802	-0.80495	-0.605064	-0.30198	-0.31962	-0.704112	-0.064508	0.0924441
P13611	VCAN	-0.615557	2.3934	0.28268	-0.840605	-0.651684	-0.352121	-0.238038	0.511261	-0.48934
Q9Y279	VSIG4	-0.150872	2.55931	-0.60031	-0.731988	-0.379617	0.264149	-0.268773	-0.293356	-0.398537
O43895	XPNPEP2	-0.160558	2.56011	-0.0636526	-0.623702	-0.12738	-0.170125	-0.166988	-0.327588	-0.92012
Q92618	ZNF516	-0.754297	2.5388	-0.0934522	-0.277457	-0.169728	0.107808	-0.484898	-0.0808254	-0.785951
Q8NHG8	ZNRF2	-0.427011	2.41471	0.4411	-0.881707	-0.821298	-0.435007	-0.38299	0.037136	0.0550659
Abbreviations: DC; Dendritic cells, MΦ; macrophages, MC; mast cells, ET; epidermal T cells, DT; dermal T cells, EC; endothelial cells, Mel; melanocytes, Fib; fibroblast, KC; keratinocytes
