# Supplementary material for: Spatially and cell-type resolved quantitative proteomic atlas of healthy human skin
Source: Nat Commun. 2020 Nov 5;11:5587. doi: 10.1038/s41467-020-19383-8 (PMC7645789; doi:10.1038/s41467-020-19383-8)
Supplement: Supplementary file 14 — Supplementary Data 11 [file 41467_2020_19383_MOESM14_ESM.xlsx]

## Sheet: Supplementary Data 11
Supplementary Table 11. Protein profiles for mast cells (MC) with reference profile CPA3
Uniprot ID	Gene	DC	MΦ	MC	ET	DT	EC	Mel	Fib	KC
F5H6T0	ABHD4	-0.579536	-0.831767	2.41104	-0.43395	0.132466	-0.00396779	-0.318471	0.437105	-0.812918
E7EUN2	AGAP1	-0.962061	0.334055	2.45787	-0.0518368	-0.416113	-0.065615	-0.0880548	-0.648142	-0.560106
P24588	AKAP5	-0.423012	-0.40241	2.63288	-0.467825	-0.236615	-0.00397131	-0.471414	-0.185316	-0.442314
P09917	ALOX5	1.10771	1.08702	1.69897	-0.848129	-0.522002	-0.348552	-0.792971	-0.75316	-0.62889
P04083	ANXA1	0.718732	0.562945	1.72807	-0.0990142	0.44064	-0.525808	-1.62705	-1.00812	-0.1904
Q12830	BPTF	-0.0370375	-0.36079	2.56194	-0.116021	-0.638558	0.0952864	-0.346591	-0.783762	-0.374466
Q6ZWK4	C1orf186	-0.446324	-0.00244413	2.60673	-0.639446	-0.19716	-0.188827	-0.171382	-0.60522	-0.355924
P22676	CALB2	-0.348611	-0.533125	2.62475	-0.386356	-0.42275	-0.497324	-0.309421	0.0500233	-0.177183
P20810-3	CAST	-0.629806	0.0517254	2.56002	-0.0538475	-0.466603	-0.179943	-0.312839	-0.147509	-0.821195
B7ZAN3	CD37	-0.0889951	-0.619344	2.44698	-1.06744	0.0119527	-0.142865	-0.114758	0.209798	-0.635329
B1AP13	CD55	-0.883647	0.689254	2.29674	-0.559171	-0.580334	-0.422704	-0.434309	0.419703	-0.525529
Q07108	CD69	-0.225057	-0.395298	2.07245	1.21745	-0.756238	-0.400757	-0.360656	-0.0810532	-1.07084
P23946	CMA1	-0.314433	0.602265	2.21149	0.584249	-0.687833	-0.0968294	-0.834662	-0.565946	-0.898298
P15088	CPA3	-0.024169	0.621258	2.33793	-0.219961	-0.204759	-0.057288	-0.820654	-0.660943	-0.971411
P14384	CPM	-0.0485746	1.32474	2.02884	-0.57907	-0.797741	-0.262957	-0.836233	-0.268319	-0.560686
P08311	CTSG	0.014239	0.654697	2.32138	-0.23546	-0.127805	-0.16584	-0.858744	-0.62558	-0.976884
Q8WZ74	CTTNBP2	1.23741	0.110291	1.99175	-0.60106	-0.328889	-0.326672	-0.623925	-0.24991	-1.209
O95865	DDAH2	0.155941	1.14376	1.6545	-0.453525	-0.389089	0.537411	-0.438527	-0.535661	-1.67481
A0A0D9SFR6	DGKH	-0.523412	-0.357105	2.64765	-0.445732	-0.284191	-0.314849	-0.393869	-0.144217	-0.184277
Q13574	DGKZ	0.852784	-0.351398	2.16684	-0.544595	0.483182	-0.676525	-0.749884	-0.912204	-0.268195
Q86YB7	ECHDC2	-0.421439	-0.481853	2.56371	-0.896739	-0.0704788	0.0619742	-0.153468	-0.295431	-0.306279
O14638	ENPP3	-0.442111	-0.470163	2.61768	-0.475257	-0.291303	0.0885241	-0.183472	-0.314831	-0.529064
A0A0C4DH22	EPB41L1	-0.14656	0.133596	2.56496	-0.555734	-0.113741	-0.501191	-0.26796	-0.314736	-0.798635
Q9H4G0-2	EPB41L1	-0.850893	1.1729	1.94396	-0.882923	-0.666909	0.50596	-0.261485	-0.244484	-0.716128
Q9BSJ8	ESYT1	1.12292	-0.599332	1.85168	0.438844	0.163123	-0.141436	-1.08965	-0.866499	-0.879644
P16591	FER	-0.622624	0.65236	2.12498	-1.29478	-0.0355346	0.0556076	0.232541	-0.157869	-0.954682
P04066	FUCA1	0.257692	1.65399	1.55379	-0.287157	-0.580955	-0.112804	-1.2493	-0.500878	-0.734377
O60861	GAS7	-0.0648149	0.575229	2.23391	-0.761855	-0.718288	-0.00891809	0.407468	-0.709452	-0.953282
P23769	GATA2	-0.680826	0.576284	2.26634	-0.312416	-0.240147	-0.26388	0.266592	-0.319705	-1.29224
P32455	GBP1	-0.0671673	-0.355028	2.27037	0.201371	0.333591	0.0163679	-1.3859	-0.253474	-0.760129
Q9BVM4	GGACT	0.615142	0.125679	1.79952	-0.890527	-0.645316	1.1202	-1.18992	-0.308614	-0.626161
P19440	GGT1	-0.517446	-0.782009	2.57841	0.0382684	-0.217168	-0.318982	-0.449908	-0.345681	0.014513
P63096	GNAI1	1.42266	0.553958	1.50949	-0.600605	0.18476	-0.196744	-1.31655	-0.70205	-0.854915
P00390	GSR	-0.119626	0.428297	1.8836	-0.183269	-0.00550963	0.534514	0.0340736	-0.726575	-1.84551
P46439	GSTM5	0.614461	0.749243	1.8808	-1.03476	0.0409717	-0.247803	-0.466778	-0.0637606	-1.47237
J3KPK2	GZMB	-0.460755	-0.693355	2.61412	-0.329458	-0.147146	-0.0246563	-0.238858	-0.24508	-0.474808
P20718	GZMH	-0.254015	0.967001	2.13372	0.0991643	0.141401	-0.625301	-0.756999	-0.840075	-0.864892
K7EJP7	HDGFL2	-0.43278	-0.523628	2.50256	-0.946003	-0.0984152	-0.467528	0.101987	0.189603	-0.3258
O60760	HPGDS	-0.530302	1.31097	2.06582	0.0506217	-0.56405	-0.477539	-0.506286	-0.581747	-0.767482
E9PK54	HSPA8	0.41344	-0.173688	2.46146	-0.964408	-0.630529	-0.222098	-0.0767839	-0.528787	-0.278607
A0A286YES5	IGHE	0.26634	-0.473871	2.58442	-0.534292	-0.246916	-0.349617	-0.280407	-0.40624	-0.559419
A0A0A0MT83	IVD	0.689605	0.730466	1.76917	0.233656	-0.275478	0.0817273	-0.828395	-0.921341	-1.47941
A0A0G2JLV7	LAIR1	-0.234267	1.65741	1.80751	-0.444483	-0.340509	-0.624317	-0.403119	-0.536534	-0.881687
Q9GZY6	LAT2	0.696526	0.00735945	2.38552	-0.470052	-0.240143	-0.786127	-0.358341	-0.481798	-0.752946
P36507	MAP2K2	0.5659	0.96923	1.98076	-1.31213	-0.50421	-0.472964	-0.623437	-0.148646	-0.454497
Q96N66	MBOAT7	0.177854	-0.28123	2.29455	0.828006	-0.435747	-0.694536	-0.696688	-0.783738	-0.408471
Q96EZ8	MCRS1	-0.225606	-0.555621	2.5779	-0.15383	-0.69449	-0.222397	0.161668	-0.34553	-0.542091
P08582	MELTF	-0.0506468	-0.34916	2.59993	-0.015928	-0.238162	-0.345155	-0.536664	-0.738865	-0.325349
Q9HAP2	MLXIP	-0.425454	-0.2682	2.63729	-0.573542	-0.38747	-0.430827	-0.191075	-0.0675178	-0.293208
Q96LB1	MRGPRX2	-0.36758	-0.518386	2.59375	-0.61165	-0.072264	-0.177826	-0.613333	0.0485587	-0.281272
Q9UJ68	MSRA	0.510223	0.568876	1.99192	-0.802313	-1.41725	0.252484	-0.417994	0.0584322	-0.744385
P52849	NDST2	-0.282287	-0.235713	2.51609	-0.626343	-0.33581	0.402983	-0.141658	-0.598183	-0.699076
Q9H1P3	OSBPL2	-0.658488	0.477298	2.12276	-1.04674	-0.790083	0.877191	-0.330536	-0.22157	-0.429837
P51575	P2RX1	-0.273842	-0.721166	2.61387	-0.119804	-0.148637	-0.324369	-0.508319	-0.120083	-0.397652
Q99487	PAFAH2	-0.238252	-0.292266	2.52836	-0.592722	-0.250333	-0.118378	-0.221695	0.165434	-0.980149
H0YA52	PCBD2	0.434779	1.19431	1.64672	0.548105	-0.344661	-0.613857	-0.863389	-0.748581	-1.25342
F5GWN5	PIK3C2B	-0.820571	0.143314	2.30303	-0.75214	-0.178881	0.389705	0.077383	-0.046274	-1.11556
P48736	PIK3CG	-0.1369	1.07671	2.16171	-0.0155677	-0.584397	-0.232667	-0.784454	-0.608132	-0.876296
Q5UE93	PIK3R6	-0.454631	0.0499999	2.54733	-0.836168	-0.156547	-0.265802	-0.0503123	-0.136412	-0.697458
Q15111	PLCL1	-0.544148	0.539461	2.48521	-0.479524	-0.340811	-0.214695	-0.394011	-0.264602	-0.786879
Q96S99	PLEKHF1	0.66746	0.430523	1.44867	0.793825	-0.38437	0.289068	-1.39948	-0.311617	-1.53408
Q9ULR3	PPM1H	-0.250258	0.273156	2.57952	-0.608938	-0.431789	-0.519049	-0.266589	-0.317417	-0.458637
D3DTX6	PPP1R9B	0.902713	0.76745	1.39923	0.0993144	0.416833	-0.250486	-1.67367	-0.506129	-1.15525
P30041	PRDX6	-0.552688	0.273971	2.16873	-0.91911	-0.903125	0.59192	0.341856	-0.122014	-0.879537
A0A087X0I9	PRKCQ	-0.570713	-0.434532	2.50075	0.0164054	-0.0618431	0.176678	-0.237529	-0.398806	-0.990415
Q13237	PRKG2	-0.419377	0.0476262	2.57062	-0.557686	0.00183605	-0.711894	-0.489274	-0.0492772	-0.392578
O00194	RAB27B	-0.207398	-0.521258	2.27697	-0.707134	0.904982	-0.643967	-0.538917	-0.680311	0.117032
Q9H082	RAB33B	-0.554928	0.977023	2.27642	-0.208065	-0.575448	-0.630473	-0.693964	-0.547782	-0.0427781
P63000-2	RAC1	1.14315	0.591883	1.78394	-1.12019	0.0834127	-0.23895	-1.02842	-0.759117	-0.455708
P61224	RAP1B	1.10121	0.400622	1.69133	-0.492934	0.0559008	0.296907	-1.48312	-0.78649	-0.783423
A0A1B0GV05	RAP1GAP2	-0.679141	-0.275956	2.5478	0.111911	-0.333487	-0.247493	0.118871	-0.609096	-0.63341
E9PNV3	RDX	-0.580133	0.510292	2.48603	-0.542702	-0.400748	-0.0115525	-0.460206	-0.335138	-0.665841
O14921	RGS13	-0.521326	-0.0760664	2.55406	-0.719016	-0.310383	-0.0628701	0.138297	-0.327964	-0.67473
P84095	RHOG	0.920693	1.25535	1.63875	-0.166447	-0.5667	-0.682374	-1.08297	-0.521622	-0.794685
Q8WYP3	RIN2	0.121579	0.288154	1.67919	0.0680459	1.29762	-0.756324	-0.912584	-0.448503	-1.33718
Q96GA7	SDSL	-0.365362	0.983312	2.28525	-0.396731	-0.482167	-0.317703	-0.781589	-0.190751	-0.734263
P30740	SERPINB1	-0.187828	0.510698	2.29567	-1.04932	-0.545559	0.120201	0.206343	-0.857511	-0.492688
P51688	SGSH	-0.542283	0.430987	2.26262	0.389953	-0.0696422	-0.540721	-0.793162	0.012098	-1.14986
Q05940	SLC18A2	-0.32653	-0.332146	2.63206	-0.470003	-0.286741	0.0505768	-0.366337	-0.519891	-0.380987
O14975	SLC27A2	-0.170172	-0.126558	2.6379	-0.386206	-0.262299	-0.236846	-0.382877	-0.525013	-0.547929
Q9UGQ3	SLC2A6	-0.792935	-0.227769	2.52177	-0.101465	-0.630069	-0.567547	-0.0232642	-0.416584	0.237864
Q9BX66-12	SORBS1	-0.751482	0.360557	2.27542	-1.02812	0.104957	0.235291	0.14948	-0.478166	-0.867941
P11277-2	SPTB	0.0195336	-0.385265	2.53046	-0.653426	-0.0515154	-0.627478	-0.501409	-0.564497	0.2336
O75558	STX11	-0.260006	1.27494	2.09237	-0.743053	-0.621878	-0.372804	-0.103948	-0.77311	-0.492512
A0A286YF28	STX3	-0.100124	0.550014	2.31602	-0.771306	-0.808754	0.345959	-0.174991	-0.72166	-0.635156
Q8NHG7	SVIP	-0.374922	-0.845638	2.43597	-0.446271	0.636242	-0.420413	-0.170496	-0.221619	-0.592855
Q9HCH5-14	SYTL2	0.00629434	-0.317383	2.57525	-0.544199	-0.478419	-0.490937	-0.407871	0.200221	-0.542958
Q4VX76	SYTL3	-0.578633	-0.372487	2.62807	-0.398833	-0.251578	-0.442761	-0.0187557	-0.138801	-0.426223
O75410-7	TACC1	-0.146419	-0.463589	2.6079	-0.730965	-0.383789	-0.459045	-0.0624754	-0.159627	-0.201989
Q96BS2	TESC	-0.866499	-0.738783	2.36086	-0.563304	-0.247749	0.751367	-0.298253	-0.102775	-0.294866
A0A087WVW4	TGM5	-0.110093	-1.07991	2.21651	-0.431669	0.808947	-0.280851	-0.268755	0.0983254	-0.9525
Q9BRR3	TMEM246	0.0333322	0.403023	2.05997	-0.189194	-1.11675	-0.137669	0.747041	-0.661681	-1.13808
J3QTS8	TPSAB1	-0.0207855	0.726804	1.97282	0.659635	-0.353915	-0.0207434	-1.01979	-0.761141	-1.18288
P36406	TRIM23	-0.56349	1.21367	1.78704	-0.0648658	0.320429	-0.578655	-1.39342	0.0714483	-0.792156
O00635	TRIM38	-0.274095	1.0562	2.09834	-0.594385	-0.8197	-0.085855	-0.912255	0.230574	-0.69882
A0A1W2PR67	TXNRD3	0.044485	-0.322656	2.57101	-0.657377	-0.113059	-0.574216	0.0525669	-0.55362	-0.44713
K7EQ37	UNC13D	-0.377186	-0.630335	2.5434	-0.40472	0.412941	-0.244749	-0.583509	-0.375188	-0.340655
Q70J99	UNC13D	-0.163042	-0.360043	2.01234	0.975527	0.642737	-0.816564	-0.679975	-0.768472	-0.842508
O00534	VWA5A	-0.581211	0.440558	2.35077	-0.141626	-0.714277	0.245001	-0.823722	-0.819318	0.0438274
P49750-4	YLPM1	-0.614823	-0.437799	2.56527	-0.291105	-0.480478	0.0764163	-0.215184	0.0865421	-0.688837
Abbreviations: DC; Dendritic cells, MΦ; macrophages, MC; mast cells, ET; epidermal T cells, DT; dermal T cells, EC; endothelial cells, Mel; melanocytes, Fib; fibroblast, KC; keratinocytes
