# Supplementary material for: Spatially and cell-type resolved quantitative proteomic atlas of healthy human skin
Source: Nat Commun. 2020 Nov 5;11:5587. doi: 10.1038/s41467-020-19383-8 (PMC7645789; doi:10.1038/s41467-020-19383-8)
Supplement: Supplementary file 15 — Supplementary Data 12 [file 41467_2020_19383_MOESM15_ESM.xlsx]

## Sheet: Supplementary Data 12
Supplementary Table 12. Protein profiles for epidermal (ET) and dermal T cells (DT) with reference profile CD3d
Uniprot ID	Gene	DC	MΦ	MC	ET	DT	EC	Mel	Fib	KC
J3KNL2	SEPTIN1	-0.411137	-0.359874	-0.813615	1.55412	1.91612	-0.269171	-0.61642	-0.48896	-0.511061
D3YTG3	ABI3BP	-1.09437	-0.296008	-0.604235	1.68288	1.09753	-0.0687296	0.764502	-0.181206	-1.30036
Q15027	ACAP1	0.403821	-0.768121	-0.258441	1.75717	1.5051	-0.625089	-0.602134	-0.510507	-0.901798
Q6UY14	ADAMTSL4	-0.207401	-0.565813	0.390757	2.19739	0.586796	0.205258	-0.859207	-0.831601	-0.916177
Q99490-2	AGAP2	0.0105824	-0.534315	-0.647949	1.59218	1.64112	-0.281335	-1.01859	0.193387	-0.955085
O75342	ALOX12B	0.0544847	-0.00457512	-0.834726	2.13192	1.07075	-0.298231	-0.600366	-0.708623	-0.810634
E5RK69	ANXA6	-0.276314	0.6217	-0.290796	2.00278	0.668959	0.0145783	-0.346586	-1.13699	-1.25733
Q9HC16	APOBEC3G	-0.360884	0.525025	-1.00481	1.43715	1.57672	-1.1325	-0.487979	0.14767	-0.700396
P02749	APOH	-0.722868	-0.335462	-0.318446	1.81201	0.85485	0.415996	0.305902	-1.69835	-0.313629
P05089	ARG1	-0.639499	-0.0591251	-0.263158	1.68463	1.39592	-0.270002	0.390208	-1.12651	-1.11246
P25311	AZGP1	0.275572	0.558813	-1.09261	1.68054	0.972635	0.0969175	-0.546196	-1.4457	-0.499979
Q9UIG0	BAZ1B	-0.170953	-1.61299	-0.57933	1.977	0.829885	-0.0713557	0.138736	-0.630522	0.11953
Q9C0K0	BCL11B	-0.665383	-0.825609	-0.795932	0.570254	2.344	-0.157286	-0.287704	-0.477468	0.295127
P01031	C5	-0.357161	-0.16062	-0.728212	2.21153	0.91782	-0.377841	0.154056	-0.970347	-0.689222
Q16566	CAMK4	-1.12657	0.167929	-1.16127	1.52443	1.48706	-0.53344	-0.420966	0.45277	-0.389938
Q9BXL7	CARD11	-0.860639	-0.46769	-0.355125	1.34803	1.97012	-0.109916	-0.955891	-0.031197	-0.537693
Q6F5E8	CARMIL2	-0.553943	-0.314351	-0.877683	1.97883	1.22427	-0.0972806	-1.02893	0.213016	-0.543924
P20963	CD247	-0.566403	-0.164537	-0.141936	2.3342	0.820207	-0.487123	-0.658318	-0.256021	-0.880069
P04234	CD3D	-0.569503	-0.286866	-0.410203	1.87688	1.61734	-0.375012	-0.652943	-0.596861	-0.602837
E9PSH8	CD3E	-0.547067	-0.367495	-0.850652	1.87564	1.58272	-0.38993	-0.386921	-0.237389	-0.678907
A8MUH3	CD3G	-0.66221	-0.606959	-0.590017	1.85123	1.65201	-0.325877	-0.411929	-0.486687	-0.419559
P06127	CD5	-0.449301	-0.61313	-0.68521	1.28373	2.13896	-0.347682	-0.492327	-0.323486	-0.511547
E7ER04	CD6	-1.15277	-0.459691	-0.757598	1.6559	1.60945	-0.136356	0.0306407	-0.0614196	-0.728155
Q99459	CDC5L	-0.573307	-0.0976016	-0.0628387	0.911802	1.94752	-1.05092	-1.37181	0.188527	0.108631
Q15517	CDSN	-0.756897	0.229399	-0.707941	1.71192	0.956327	0.483333	0.107471	-1.6182	-0.405414
E7ETH0	CFI	-0.433469	-0.371397	0.345361	1.79925	1.03055	0.149767	-0.35359	-1.7002	-0.466281
E9PHK0	CLEC3B	-0.878732	-0.254444	-0.0672417	2.19054	0.545431	0.447	-0.059188	-1.03097	-0.892402
G3XAP6	COMP	-0.887004	-0.179764	-0.102436	1.77441	0.924148	0.326821	0.357579	-0.615531	-1.59822
P15169	CPN1	0.210082	-0.973814	-0.363215	2.45008	0.322575	-0.648241	-0.226573	-0.382768	-0.388121
E9PI30	CTSW	-0.443054	-0.454346	-0.629533	2.21787	1.12689	-0.399329	-0.259133	-0.341488	-0.817875
Q7L1T6	CYB5R4	0.267037	-0.149985	0.269965	1.64878	1.0091	-0.190066	-0.00994624	-1.33996	-1.50493
G3V1S3	DENND5B	0.879752	-0.0209951	0.260806	1.52257	1.12505	-0.862883	-0.873191	-0.971274	-1.05983
Q08554	DSC1	-0.235135	0.305924	-0.0140203	1.63583	1.19713	-0.81943	0.281447	-1.51192	-0.839818
Q9HC35	EML4	-0.46684	0.0631484	-1.17309	1.73782	1.25567	0.539593	-0.856631	-0.846169	-0.253493
Q9UI08-2	EVL	1.21341	-0.250175	-0.696082	1.2348	1.48918	-0.760873	-0.765516	-0.717971	-0.746781
A0A0A0MRJ7	F5	-1.17544	-0.219932	-0.375813	2.02445	0.844081	-0.54187	-0.166504	0.586811	-0.975789
Q9H098	FAM107B	-0.468895	-1.13052	0.506512	1.24933	1.3556	0.65258	-0.735419	-0.0592065	-1.36997
P20930	FLG	0.254795	-0.42621	-0.101801	2.06061	0.624499	-0.421677	0.34414	-0.959733	-1.37463
Q06828	FMOD	-0.649586	0.0300494	0.240664	1.98971	1.04516	-1.32695	-0.351226	-0.718795	-0.259027
O15117-2	FYB1	0.921098	0.500035	-1.12187	1.26561	1.36225	-0.571319	-0.737216	-0.756263	-0.862332
P23771	GATA3	-0.244482	-0.831427	-0.710933	2.26999	1.00613	-0.336897	-0.29745	-0.353435	-0.501494
Q96PP8	GBP5	-0.120785	-0.604955	-0.470681	2.1018	1.02344	-0.69959	-0.0954756	0.0622737	-1.19603
Q8IWJ2	GCC2	-0.468717	-0.473294	-0.498945	2.5019	0.555298	-0.550855	-0.551165	-0.251091	-0.263129
P08263	GSTA1	-1.05424	-0.202178	-0.392866	2.30256	0.648656	-0.133729	-0.397955	0.113829	-0.884079
P12544	GZMA	-0.610755	-0.0100158	-0.76352	1.58073	1.85792	-0.585551	-0.606542	-0.357569	-0.504699
P49863	GZMK	-0.838814	-0.349198	-0.0361601	1.05219	2.2166	-0.406963	-0.77138	-0.341282	-0.524992
Q14520	HABP2	0.0569209	0.59161	-0.230955	2.21675	0.408242	-0.412462	-0.991848	-0.911142	-0.727118
O60814	HIST1H2BK	0.107421	0.443088	-0.262641	1.40296	1.12079	-0.0568159	0.101188	-1.87903	-0.976966
P32942	ICAM3	0.78406	0.361619	-1.03198	1.36137	1.45725	-0.616145	-0.624319	-0.768401	-0.923453
P05019	IGF1	-0.0641557	-0.106485	-0.229782	2.26886	0.820805	-0.219038	-0.809418	-0.71195	-0.948836
P18065	IGFBP2	-0.493243	-0.156072	0.378536	1.54062	1.05771	0.337962	0.148651	-1.38804	-1.42612
Q13422	IKZF1	0.458774	-0.520694	0.152263	1.82289	1.24325	-0.61804	-0.595344	-0.936784	-1.00631
Q9UKT9	IKZF3	-0.313767	-0.516819	-0.384345	2.09029	1.33552	-0.825528	-0.409822	-0.552949	-0.422586
Q96AZ6	ISG20	-0.0209375	0.410288	-0.652306	0.998801	1.8932	-1.25459	-0.0156159	-1.08343	-0.275401
P20701	ITGAL	0.65455	-0.696404	-1.01372	1.28033	1.81765	-0.379267	-0.372835	-0.661797	-0.62851
P19827	ITIH1	-0.143801	0.040417	0.359428	1.75468	1.10737	-0.682104	0.0342107	-1.1212	-1.349
Q5T749	KPRP	0.0863067	0.169488	-0.362202	1.33333	1.32526	0.199044	-0.0321441	-1.88926	-0.829827
P19013	KRT4	-0.498867	-0.286993	-0.472805	2.11322	0.991238	-0.346539	0.177207	-1.30739	-0.369073
Q9BYR6	KRTAP3-3	-0.0604234	-0.0198873	-0.890813	2.14951	0.845616	-0.221129	-0.979771	0.0980291	-0.921133
A0A087WUJ1	LIME1	-0.859473	-0.767132	-0.184765	2.32415	0.850356	-0.36146	-0.447157	-0.15571	-0.398809
P23490	LOR	-0.722729	-0.124316	-0.893152	2.33084	0.700271	-0.291575	-0.727414	-0.348314	0.0763929
P08519	LPA	-0.346696	-0.502555	-0.79316	2.56257	0.0602574	0.00343751	-0.204356	-0.187096	-0.592406
O15264	MAPK13	-1.24814	-0.783679	-0.492969	1.07106	1.7563	-0.323791	-0.311191	-0.574162	0.906569
H0Y2S9	MPRIP	-1.44674	-0.171687	-0.0833007	2.08779	0.933145	-0.711316	-0.175518	-0.289191	-0.143176
P25325-2	MPST	-0.0782441	-0.285519	-0.736165	1.48979	1.83	-0.0760682	-0.934102	-0.294967	-0.914722
Q8WTW4	NPRL2	-0.58099	-0.460055	-0.94763	1.93051	1.37411	-0.138634	-0.0825054	-0.152186	-0.942626
O75694	NUP155	-0.175046	-1.53959	-0.221658	1.86696	1.07498	-0.391963	-0.53825	-0.518635	0.4432
Q15646	OASL	-0.90458	-0.457399	-0.869139	1.95854	1.39924	-0.417842	-0.0588816	-0.194409	-0.45553
J3KP75	PHACTR2	-0.586771	0.746929	-0.853238	1.49748	1.35565	0.250209	-0.851002	-0.400735	-1.15852
P12273	PIP	0.242192	-0.158744	-0.133644	0.836462	2.13872	-0.41035	-0.443518	-0.796187	-1.27494
A0A075B7F8	POM121C	0.156276	0.0297771	-1.59118	0.933615	1.92868	-0.101033	-0.0629762	-0.623193	-0.669968
Q15063-3	POSTN	-0.731571	-0.221726	-0.567217	2.33594	0.757824	-0.0863756	-0.0371045	-0.765146	-0.684624
Q9H939	PSTPIP2	-0.657524	-0.681261	-0.0487294	2.52445	0.0492256	-0.0666597	-0.117061	-0.821623	-0.180817
J3KR55	PTPN7	-0.391117	-0.711996	1.22537	1.33807	1.39906	-0.62273	-0.709221	-0.634393	-0.89304
Q14761	PTPRCAP	-0.554584	-0.38518	-0.659079	1.77699	1.70685	-0.322147	-0.394957	-0.363814	-0.804076
Q6K0P9	PYHIN1	-0.0620252	-1.008	-0.648953	1.73194	1.48531	-0.515335	0.377102	-0.578745	-0.781298
Q86YV0	RASAL3	-0.240802	-0.772596	0.721615	1.61233	1.46776	-0.478448	-0.871379	-0.873578	-0.564899
P02753	RBP4	-0.595261	-0.727894	0.33187	1.96813	0.796725	0.461424	-0.155031	-1.2606	-0.819361
P48594	SERPINB4	0.088825	-0.999591	-0.851723	2.11768	0.702557	-0.332688	0.314411	-1.03913	-0.000347256
Q9H9B4	SFXN1	-0.340584	-0.728071	0.0760755	1.40246	1.29407	-0.876001	-1.56569	0.040461	0.697286
O60880	SH2D1A	-0.239329	-0.164167	-0.448619	0.82661	2.37296	-0.547882	-0.523467	-0.715192	-0.560909
Q96B97-2	SH3KBP1	-0.713428	-0.415331	-0.667303	1.5575	1.91963	-0.433704	-0.372716	-0.274698	-0.599955
A0A087WXW3	SIT1	-0.569234	-0.237316	-0.288442	2.06774	1.24368	-0.565157	-0.302669	-0.230564	-1.11804
Q86WV1	SKAP1	-0.840028	-0.38827	-0.781205	1.70735	1.7423	-0.152099	-0.470028	-0.364057	-0.453959
Q13342	SP140	-0.493304	0.100897	-0.975889	1.96703	0.915373	0.512181	-0.182985	-0.706832	-1.13647
Q14765	STAT4	-0.0769326	-1.08483	-0.515058	1.62296	1.60354	-0.47016	0.283225	-0.439715	-0.923032
O94768	STK17B	0.178574	0.0115148	-0.416695	1.47937	1.79347	-0.617167	-0.738338	-0.714997	-0.975724
Q9UH99	SUN2	-0.119538	-0.940455	-0.0831151	1.5698	1.42526	0.46783	-0.27128	-0.7017	-1.3468
Q86TJ2	TADA2B	-1.14001	0.296263	0.349576	1.43969	1.13361	-0.761844	0.333728	-0.0913648	-1.55964
Q8IV04	TBC1D10C	-0.11501	-1.12912	-0.566563	0.948603	2.13063	-0.756138	-0.273073	0.252156	-0.491485
Q08188	TGM3	-1.06921	-0.522237	-0.738304	2.15236	0.79262	-0.232369	0.541038	-0.414113	-0.509781
F5H4Z8	THBS3	0.159702	-0.572931	-0.449374	1.91937	1.46443	-0.658342	-0.53427	-0.579566	-0.749018
Q8N1Q8	THEM5	-0.58634	0.216434	-0.421785	2.44853	0.153271	-0.32097	-0.510359	0.044538	-1.02332
Q8N1K5	THEMIS	-0.84421	-0.326257	-0.466353	1.90867	1.56472	-0.51073	-0.318441	-0.537893	-0.469505
P42167-2	TMPO	0.249315	0.396791	0.256063	1.90425	0.703999	-1.45038	-0.609236	-0.543962	-0.906841
Q9Y228	TRAF3IP3	-0.227757	-0.47672	0.941779	1.27408	1.62992	-0.67841	-0.843472	-0.621201	-0.998216
A0A075B6S1	TRBC2	-0.234446	0.01445	-0.659603	2.5881	0.00522807	-0.387949	-0.274842	-0.39665	-0.654288
Q9H2G4	TSPYL2	-1.24759	0.371258	-0.23903	1.54552	1.17508	0.185938	0.354379	-0.979863	-1.16568
Q5T750	XP32	0.705872	-0.500074	-0.765912	2.16832	0.600311	-0.260051	-0.254766	-0.71231	-0.981394
A0A0J9YYD9	ENSG00000273154	-0.687169	-0.100398	-0.707554	1.45519	1.86993	-0.134782	-0.179293	-0.438916	-1.077
Abbreviations: DC; Dendritic cells, MΦ; macrophages, MC; mast cells, ET; epidermal T cells, DT; dermal T cells, EC; endothelial cells, Mel; melanocytes, Fib; fibroblast, KC; keratinocytes
