# Supplementary material for: Spatially and cell-type resolved quantitative proteomic atlas of healthy human skin
Source: Nat Commun. 2020 Nov 5;11:5587. doi: 10.1038/s41467-020-19383-8 (PMC7645789; doi:10.1038/s41467-020-19383-8)
Supplement: Supplementary file 16 — Supplementary Data 13 [file 41467_2020_19383_MOESM16_ESM.xlsx]

## Sheet: Supplementary Data 13
Supplementary Table 13. List of 260 differentially expressed proteins between epidermal T cells (ET) and dermal T cells (DT)
Gene	Uniprot ID	group1	group2	mean(group1)	std(group1)	mean(group2)	std(group2)	posthoc Paired	posthoc Parametric	posthoc T-Statistics	posthoc dof	posthoc tail	posthoc pvalue	posthoc BF10	posthoc effsize	log2FC	FC	efftype	F-statistics	pvalue	padj	correction	rejected	Method	posthoc padj
SEPTIN2	Q15019	ET	DT	1.377	0.271	2.282	0.337	False	True	-5.137	10	two-sided	0.000439799	53.5	-2.738	-0.905	-1.87254	hedges	13.236	1.43962e-08	6.52799e-08	FDR correction BH	True	One-way anova	0.0220221
AARSD1	Q9BTE6	ET	DT	-0.396	0.532	-3.48	0.432	False	True	11.022	10	two-sided	6.47148e-07	12960	5.874	3.084	8.47962	hedges	5.69	0.000117679	0.000218145	FDR correction BH	True	One-way anova	0.000218772
ABI2	A0A0C4DG21	ET	DT	-3.312	1.21	-0.328	0.402	False	True	-5.731	10	two-sided	0.00018994	104.711	-3.054	-2.984	-7.91177	hedges	25.24	2.2936e-12	2.77393e-11	FDR correction BH	True	One-way anova	0.0125717
ABT1	Q9ULW3	ET	DT	-0.938	0.807	-2.852	0.71	False	True	4.36	10	two-sided	0.00142007	21.564	2.324	1.914	3.76853	hedges	3.703	0.0031529	0.00456642	FDR correction BH	True	One-way anova	0.0461503
ACAT2	Q9BWD1	ET	DT	1.019	0.183	-0.631	0.656	False	True	5.934	10	two-sided	0.000144241	130.914	3.163	1.65	3.13834	hedges	6.687	2.70088e-05	5.74006e-05	FDR correction BH	True	One-way anova	0.010794
ACOT13	Q9NPJ3	ET	DT	0.754	0.359	1.928	0.308	False	True	-6.074	10	two-sided	0.000119802	152.325	-3.237	-1.174	-2.25636	hedges	12.741	2.30712e-08	9.93502e-08	FDR correction BH	True	One-way anova	0.0096452
ADH1B	P00325	ET	DT	-3.02	0.457	-0.073	0.61	False	True	-9.478	10	two-sided	2.59225e-06	3878.43	-5.051	-2.947	-7.71144	hedges	74.926	1.00175e-19	1.61301e-17	FDR correction BH	True	One-way anova	0.000519208
ADRM1	Q16186	ET	DT	-2.093	1.534	1.518	0.815	False	True	-5.093	10	two-sided	0.000468871	50.863	-2.714	-3.611	-12.2185	hedges	9.993	4.08756e-07	1.28216e-06	FDR correction BH	True	One-way anova	0.0230561
AGK	E9PC15	ET	DT	-0.319	0.273	0.512	0.297	False	True	-5.05	10	two-sided	0.000499164	48.414	-2.691	-0.831	-1.77892	hedges	3.268	0.00692054	0.00945685	FDR correction BH	True	One-way anova	0.0239716
AGRN	O00468-6	ET	DT	-2.275	2.518	2.371	0.54	False	True	-4.418	10	two-sided	0.00129807	23.088	-2.355	-4.646	-25.0372	hedges	31.751	7.71853e-14	1.409e-12	FDR correction BH	True	One-way anova	0.0436144
AK4	P27144	ET	DT	0.461	0.52	-2.678	1.476	False	True	4.913	10	two-sided	0.00061085	41.32	2.619	3.139	8.80913	hedges	19.68	7.78309e-11	6.13385e-10	FDR correction BH	True	One-way anova	0.0269666
AKAP8	O43823	ET	DT	0.136	0.813	-2.047	0.432	False	True	5.81	10	two-sided	0.000170626	114.211	3.096	2.183	4.54097	hedges	6.691	2.68659e-05	5.71265e-05	FDR correction BH	True	One-way anova	0.0119811
ALAS1	P13196	ET	DT	0.909	0.412	-3.255	0.517	False	True	15.42	10	two-sided	2.68056e-08	214200	8.218	4.164	17.9262	hedges	44.763	3.92149e-16	1.50483e-14	FDR correction BH	True	One-way anova	2.79753e-05
ALDH2	P05091	ET	DT	0.746	0.519	-2.448	1.323	False	True	5.502	10	two-sided	0.000261141	81.026	2.932	3.194	9.15145	hedges	42.857	7.74962e-16	2.66276e-14	FDR correction BH	True	One-way anova	0.0152092
ALDH3A2	P51648	ET	DT	0.581	0.469	-0.769	0.36	False	True	5.597	10	two-sided	0.000228567	90.182	2.983	1.35	2.54912	hedges	20.672	3.93272e-11	3.37466e-10	FDR correction BH	True	One-way anova	0.0138014
ALOX15	P16050	ET	DT	-3.47	0.739	0.602	1.326	False	True	-6.572	10	two-sided	6.29282e-05	258.797	-3.503	-4.072	-16.8188	hedges	18.38	1.98539e-10	1.41651e-09	FDR correction BH	True	One-way anova	0.00580636
APOC1	K7ERI9	ET	DT	-4.411	0.337	-3.175	0.27	False	True	-7.015	10	two-sided	3.64966e-05	407.361	-3.738	-1.236	-2.35545	hedges	3.489	0.00462718	0.00652669	FDR correction BH	True	One-way anova	0.0038289
APOC3	B0YIW2	ET	DT	6.616	1.352	3.41	0.975	False	True	4.712	10	two-sided	0.000827001	32.641	2.511	3.206	9.22788	hedges	20.235	5.29343e-11	4.39088e-10	FDR correction BH	True	One-way anova	0.0326506
ARHGAP29	Q52LW3	ET	DT	3.096	0.54	-0.746	2.011	False	True	4.52	10	two-sided	0.00110842	26.048	2.409	3.842	14.3403	hedges	19.694	7.70663e-11	6.07943e-10	FDR correction BH	True	One-way anova	0.0396545
ARMC1	Q9NVT9	ET	DT	-3.92	0.981	-1.204	1.13	False	True	-4.446	10	two-sided	0.00124366	23.854	-2.369	-2.716	-6.57049	hedges	6.597	3.07046e-05	6.44215e-05	FDR correction BH	True	One-way anova	0.0430926
ARMCX4	F8W8Y7	ET	DT	0.902	0.723	-3.141	0.447	False	True	11.646	10	two-sided	3.86872e-07	20330	6.207	4.043	16.4841	hedges	7.582	7.89589e-06	1.86593e-05	FDR correction BH	True	One-way anova	0.000152217
ARPC1A	Q92747	ET	DT	0.214	0.51	-1.948	1.12	False	True	4.302	10	two-sided	0.0015561	20.12	2.293	2.162	4.47535	hedges	11.966	4.95797e-08	1.95088e-07	FDR correction BH	True	One-way anova	0.0493385
ATP2A2	P16615	ET	DT	1.785	0.608	0.23	0.47	False	True	4.957	10	two-sided	0.000572362	43.48	2.642	1.555	2.93834	hedges	14.634	4.04227e-09	2.07445e-08	FDR correction BH	True	One-way anova	0.0262583
ATP5J2	P56134	ET	DT	-3.461	0.499	-0.549	0.757	False	True	-7.868	10	two-sided	1.36112e-05	935.737	-4.193	-2.912	-7.52661	hedges	10.206	3.2175e-07	1.03576e-06	FDR correction BH	True	One-way anova	0.00166829
B4GAT1	O43505	ET	DT	-1.05	0.93	-3.507	0.678	False	True	5.228	10	two-sided	0.00038521	59.419	2.786	2.457	5.49074	hedges	6.469	3.69144e-05	7.60706e-05	FDR correction BH	True	One-way anova	0.0198952
BCAP29	Q9UHQ4	ET	DT	-1.047	0.668	-3.39	0.521	False	True	6.773	10	two-sided	4.89953e-05	318.589	3.61	2.343	5.07357	hedges	18.059	2.52037e-10	1.75252e-09	FDR correction BH	True	One-way anova	0.0046247
BORCS7	Q96B45	ET	DT	-3.963	0.545	-1.825	0.937	False	True	-4.83	10	two-sided	0.000691356	37.513	-2.574	-2.138	-4.40151	hedges	8.888	1.49705e-06	4.13097e-06	FDR correction BH	True	One-way anova	0.029265
BRIX1	Q8TDN6	ET	DT	-0.688	0.373	-3.181	0.585	False	True	8.806	10	two-sided	5.03277e-06	2189.28	4.693	2.493	5.62947	hedges	17.32	4.42727e-10	2.91087e-09	FDR correction BH	True	One-way anova	0.000826582
C1QBP	Q07021	ET	DT	2.518	0.671	0.709	0.488	False	True	5.342	10	two-sided	0.000327356	67.63	2.847	1.809	3.50399	hedges	5.812	9.77313e-05	0.000184499	FDR correction BH	True	One-way anova	0.0174561
C1S	A0A087X232	ET	DT	-3.985	0.327	-2.858	0.33	False	True	-5.939	10	two-sided	0.000143339	131.585	-3.165	-1.127	-2.18404	hedges	3.387	0.00556977	0.00772487	FDR correction BH	True	One-way anova	0.010794
C3	P01024	ET	DT	4.194	1.143	1.27	1.012	False	True	4.693	10	two-sided	0.000851016	31.925	2.501	2.924	7.58947	hedges	3.406	0.00538622	0.00749435	FDR correction BH	True	One-way anova	0.0332788
CACNA1C	A0A0A0MR67	ET	DT	1.351	2.3	-3.123	0.42	False	True	4.688	10	two-sided	0.000857489	31.739	2.498	4.474	22.2233	hedges	37.592	5.91245e-15	1.51728e-13	FDR correction BH	True	One-way anova	0.033284
CALM2	H0Y7A7	ET	DT	5.055	0.94	2.416	0.436	False	True	6.24	10	two-sided	9.62541e-05	182.249	3.326	2.639	6.229	hedges	33.413	3.57416e-14	7.17628e-13	FDR correction BH	True	One-way anova	0.0083917
CALR	P27797	ET	DT	3.86	0.503	2.044	0.588	False	True	5.747	10	two-sided	0.000185921	106.538	3.063	1.816	3.52104	hedges	29.975	1.82828e-13	3.01483e-12	FDR correction BH	True	One-way anova	0.0124442
CAVIN1	Q6NZI2	ET	DT	-3.809	0.449	-1.023	1.109	False	True	-5.702	10	two-sided	0.000197634	101.403	-3.039	-2.786	-6.89715	hedges	84.912	1.28036e-20	2.72826e-18	FDR correction BH	True	One-way anova	0.0125888
CBFB	Q13951	ET	DT	-3.522	0.574	0.293	0.381	False	True	-13.562	10	two-sided	9.16996e-08	72150	-7.228	-3.815	-14.0744	hedges	13.559	1.06453e-08	5.00681e-08	FDR correction BH	True	One-way anova	6.27531e-05
CBR1	P16152	ET	DT	0.783	0.356	-0.09	0.322	False	True	4.45	10	two-sided	0.0012353	23.977	2.372	0.873	1.83147	hedges	19.834	6.98532e-11	5.6019e-10	FDR correction BH	True	One-way anova	0.0429841
CBX3	Q13185	ET	DT	2.926	0.567	0.949	0.648	False	True	5.621	10	two-sided	0.000221033	92.649	2.996	1.977	3.93674	hedges	6.331	4.51246e-05	9.10027e-05	FDR correction BH	True	One-way anova	0.0135457
CCL3	P10147	ET	DT	-4.039	0.555	-2.816	0.384	False	True	-4.435	10	two-sided	0.00126408	23.559	-2.364	-1.223	-2.33432	hedges	11.772	6.04175e-08	2.33262e-07	FDR correction BH	True	One-way anova	0.0434336
CD37	B7ZAN3	ET	DT	-4.065	0.417	-3.053	0.154	False	True	-5.576	10	two-sided	0.000235551	88.024	-2.971	-1.012	-2.0167	hedges	5.778	0.000102852	0.000193277	FDR correction BH	True	One-way anova	0.0139996
CD74	P04233-2	ET	DT	1.36	0.31	0.305	0.377	False	True	5.297	10	two-sided	0.000348818	64.295	2.823	1.055	2.07772	hedges	71.119	2.34984e-19	3.32705e-17	FDR correction BH	True	One-way anova	0.0183622
CDIPT	B3KY94	ET	DT	-1.127	0.284	0.731	0.493	False	True	-8.001	10	two-sided	1.17604e-05	1059.51	-4.264	-1.858	-3.62505	hedges	10.29	2.92786e-07	9.53353e-07	FDR correction BH	True	One-way anova	0.00148579
CDK9	P50750-2	ET	DT	1.862	0.287	-2.272	1.112	False	True	8.816	10	two-sided	4.9802e-06	2209.12	4.698	4.134	17.5573	hedges	18.177	2.30715e-10	1.62073e-09	FDR correction BH	True	One-way anova	0.000826582
CENPE	A0A087X0P0	ET	DT	5.015	0.529	-2.051	1.912	False	True	8.725	10	two-sided	5.46598e-06	2039.41	4.65	7.066	133.992	hedges	49.945	6.96409e-17	3.68047e-15	FDR correction BH	True	One-way anova	0.000862208
CFL1	P23528	ET	DT	5.893	0.855	3.936	0.473	False	True	4.906	10	two-sided	0.000617885	40.951	2.614	1.957	3.88254	hedges	31.445	8.93122e-14	1.60138e-12	FDR correction BH	True	One-way anova	0.0269897
CHIA	E9PLJ2	ET	DT	1.103	0.456	-1.999	1.432	False	True	5.055	10	two-sided	0.000495579	48.69	2.694	3.102	8.58608	hedges	16.579	7.92865e-10	4.92512e-09	FDR correction BH	True	One-way anova	0.0239394
CLINT1	Q14677	ET	DT	0.911	0.36	-0.858	0.826	False	True	4.811	10	two-sided	0.00071197	36.665	2.564	1.769	3.40818	hedges	6.873	2.0797e-05	4.52411e-05	FDR correction BH	True	One-way anova	0.029901
CMA1	P23946	ET	DT	2.622	0.768	-2.823	1.379	False	True	8.451	10	two-sided	7.26329e-06	1598.4	4.504	5.445	43.5621	hedges	69.056	3.79745e-19	5.02978e-17	FDR correction BH	True	One-way anova	0.00102838
CNOT2	Q9NZN8	ET	DT	-3.341	0.592	-0.702	0.514	False	True	-8.247	10	two-sided	9.01429e-06	1328.99	-4.395	-2.639	-6.229	hedges	24.881	2.82119e-12	3.32391e-11	FDR correction BH	True	One-way anova	0.00123376
COQ9	O75208	ET	DT	-2.961	1.423	0.301	0.437	False	True	-5.367	10	two-sided	0.000315782	69.6	-2.86	-3.262	-9.59312	hedges	6.812	2.2653e-05	4.89158e-05	FDR correction BH	True	One-way anova	0.0171735
CSF1R	P07333	ET	DT	-4.508	0.646	-3.224	0.244	False	True	-4.555	10	two-sided	0.00104958	27.161	-2.428	-1.284	-2.43513	hedges	3.312	0.00638723	0.0087771	FDR correction BH	True	One-way anova	0.0384785
CSNK1A1	P48729-3	ET	DT	-0.962	0.577	-2.608	0.703	False	True	4.437	10	two-sided	0.00126008	23.616	2.365	1.646	3.12965	hedges	11.998	4.80446e-08	1.89684e-07	FDR correction BH	True	One-way anova	0.0434336
CST3	P01034	ET	DT	0.715	0.32	-2.757	1.358	False	True	6.093	10	two-sided	0.000116713	155.614	3.247	3.472	11.0962	hedges	11.565	7.46461e-08	2.81836e-07	FDR correction BH	True	One-way anova	0.00948956
CTNNA1	P35221	ET	DT	-0.416	0.442	-3.399	0.784	False	True	8.122	10	two-sided	1.03108e-05	1185.08	4.329	2.983	7.90629	hedges	73.185	1.47171e-19	2.1974e-17	FDR correction BH	True	One-way anova	0.00138807
CTTN	Q14247	ET	DT	-0.626	0.887	-3.054	0.542	False	True	5.72	10	two-sided	0.000192862	103.426	3.049	2.428	5.38147	hedges	52.333	3.31424e-17	2.14304e-15	FDR correction BH	True	One-way anova	0.0125717
CYB5A	P00167	ET	DT	0.433	0.439	-2.303	1.373	False	True	4.65	10	two-sided	0.000907537	30.378	2.478	2.736	6.66221	hedges	13.226	1.45256e-08	6.583e-08	FDR correction BH	True	One-way anova	0.0346637
CYB5B	J3KNF8	ET	DT	-3.298	0.479	-1.087	0.468	False	True	-8.083	10	two-sided	1.07524e-05	1143.49	-4.308	-2.211	-4.62996	hedges	20.922	3.32264e-11	2.91824e-10	FDR correction BH	True	One-way anova	0.00140156
DERL1	Q9BUN8	ET	DT	0.778	0.464	-3.158	0.397	False	True	15.785	10	two-sided	2.14008e-08	261500	8.412	3.936	15.3057	hedges	9.044	1.23883e-06	3.48519e-06	FDR correction BH	True	One-way anova	2.79753e-05
DGUOK	Q16854	ET	DT	-3.011	1.799	1.104	0.488	False	True	-5.407	10	two-sided	0.000298258	72.847	-2.882	-4.115	-17.3276	hedges	10.148	3.4325e-07	1.09397e-06	FDR correction BH	True	One-way anova	0.0165493
DHRS7B	A0A0C4DGQ8	ET	DT	-3.981	0.488	-2.842	0.412	False	True	-4.368	10	two-sided	0.00140432	21.747	-2.328	-1.139	-2.20228	hedges	13.542	1.08084e-08	5.0748e-08	FDR correction BH	True	One-way anova	0.0461291
DOK3	Q7L591-3	ET	DT	3.02	0.64	-1.575	1.493	False	True	6.932	10	two-sided	4.0357e-05	374.519	3.694	4.595	24.1676	hedges	26.839	9.36522e-13	1.25256e-11	FDR correction BH	True	One-way anova	0.0040915
DPYSL3	Q14195	ET	DT	-3.298	0.873	0.543	0.546	False	True	-9.138	10	two-sided	3.60905e-06	2914.61	-4.87	-3.841	-14.3303	hedges	30.965	1.12484e-13	1.96119e-12	FDR correction BH	True	One-way anova	0.000630585
DPYSL4	O14531	ET	DT	-3.262	1.169	1.705	0.476	False	True	-9.64	10	two-sided	2.22285e-06	4430.21	-5.137	-4.967	-31.2763	hedges	34.191	2.52096e-14	5.37718e-13	FDR correction BH	True	One-way anova	0.000458412
DSC3	Q14574	ET	DT	0.574	0.884	-2.338	1.203	False	True	4.777	10	two-sided	0.000748593	35.262	2.546	2.912	7.52661	hedges	20.826	3.54503e-11	3.09043e-10	FDR correction BH	True	One-way anova	0.0304705
DYM	Q7RTS9	ET	DT	-4.047	0.446	-2.551	0.582	False	True	-4.997	10	two-sided	0.000539364	45.554	-2.663	-1.496	-2.8206	hedges	5.983	7.54853e-05	0.000145581	FDR correction BH	True	One-way anova	0.0250241
EBP	Q15125	ET	DT	-0.827	0.822	-3.679	0.858	False	True	5.881	10	two-sided	0.000154923	123.523	3.134	2.852	7.22001	hedges	18.063	2.51299e-10	1.74887e-09	FDR correction BH	True	One-way anova	0.0112864
EEF1A2	Q05639	ET	DT	3.12	0.098	1.443	0.41	False	True	9.757	10	two-sided	1.98987e-06	4876.14	5.2	1.677	3.19762	hedges	5.948	7.95914e-05	0.000152604	FDR correction BH	True	One-way anova	0.000441643
ELP4	A0A1W2PNY5	ET	DT	-3.937	0.376	-2.74	0.356	False	True	-5.666	10	two-sided	0.000207836	97.364	-3.02	-1.197	-2.29262	hedges	1.479	0.200167	0.221473	FDR correction BH	False	One-way anova	0.0129918
EPB41L3	Q9Y2J2-2	ET	DT	4.19	1.163	-2.062	0.775	False	True	10.961	10	two-sided	6.81651e-07	12390	5.841	6.252	76.2148	hedges	32.94	4.43516e-14	8.77626e-13	FDR correction BH	True	One-way anova	0.000218772
EVPL	Q92817	ET	DT	0.218	0.73	3.173	0.886	False	True	-6.302	10	two-sided	8.88141e-05	194.712	-3.359	-2.955	-7.75432	hedges	7.967	4.75651e-06	1.17794e-05	FDR correction BH	True	One-way anova	0.00784238
FAM53C	Q9NYF3	ET	DT	-3.795	0.815	1.487	0.543	False	True	-13.212	10	two-sided	1.17585e-07	57940	-7.041	-5.282	-38.9081	hedges	7.929	4.99878e-06	1.23088e-05	FDR correction BH	True	One-way anova	6.89717e-05
FARP2	O94887	ET	DT	-3.821	0.39	-2.849	0.364	False	True	-4.468	10	two-sided	0.00120187	24.484	-2.381	-0.972	-1.96156	hedges	19.8	7.15573e-11	5.71623e-10	FDR correction BH	True	One-way anova	0.0421784
FBLN1	P23142	ET	DT	2.064	0.854	-0.117	0.621	False	True	5.059	10	two-sided	0.000493017	48.889	2.696	2.181	4.53468	hedges	7.848	5.55714e-06	1.35537e-05	FDR correction BH	True	One-way anova	0.0239394
FBXO18	F6UZG9	ET	DT	-2.299	2.506	2.61	0.66	False	True	-4.64	10	two-sided	0.000922596	29.995	-2.473	-4.909	-30.0439	hedges	12.077	4.43456e-08	1.77123e-07	FDR correction BH	True	One-way anova	0.0349141
FGFR2	P21802-7	ET	DT	5.668	0.459	-0.437	1.698	False	True	8.499	10	two-sided	6.90725e-06	1668.67	4.529	6.105	68.8316	hedges	61.745	2.33323e-18	2.38571e-16	FDR correction BH	True	One-way anova	0.000995128
GCC2	Q8IWJ2	ET	DT	7.306	0.636	0.811	2.887	False	True	5.381	10	two-sided	0.000309758	70.678	2.868	6.495	90.1965	hedges	26.363	1.21716e-12	1.56177e-11	FDR correction BH	True	One-way anova	0.0169582
GCDH	Q92947	ET	DT	-2.098	1.301	0.61	0.763	False	True	-4.397	10	two-sided	0.00134069	22.527	-2.343	-2.708	-6.53415	hedges	6.591	3.09939e-05	6.49622e-05	FDR correction BH	True	One-way anova	0.0445737
GC	D6RF35	ET	DT	4.122	0.99	1.853	0.77	False	True	4.429	10	two-sided	0.00127629	23.387	2.36	2.269	4.81989	hedges	26.73	9.94451e-13	1.31082e-11	FDR correction BH	True	One-way anova	0.0434892
GDPD3	Q7L5L3	ET	DT	-4.083	0.358	-2.835	0.405	False	True	-5.657	10	two-sided	0.000210413	96.401	-3.015	-1.248	-2.37512	hedges	1.574	0.168283	0.187994	FDR correction BH	False	One-way anova	0.0129918
GIMAP1	Q8WWP7	ET	DT	0.418	0.275	1.094	0.254	False	True	-4.417	10	two-sided	0.00130053	23.054	-2.354	-0.676	-1.5977	hedges	69.756	3.22166e-19	4.33709e-17	FDR correction BH	True	One-way anova	0.0436144
GIMAP4	Q9NUV9	ET	DT	-1.064	0.575	0.196	0.362	False	True	-4.54	10	two-sided	0.00107527	26.662	-2.419	-1.26	-2.39496	hedges	115.251	7.94484e-23	5.04136e-20	FDR correction BH	True	One-way anova	0.0387303
GIMAP7	Q8NHV1	ET	DT	-2.155	2.372	2.517	0.381	False	True	-4.763	10	two-sided	0.000765082	34.671	-2.538	-4.672	-25.4925	hedges	5.387	0.000188129	0.000334614	FDR correction BH	True	One-way anova	0.0307983
GNG12	Q9UBI6	ET	DT	0.07	0.486	-3.558	0.761	False	True	9.842	10	two-sided	1.83926e-06	5220.44	5.245	3.628	12.3634	hedges	28.176	4.58105e-13	6.58837e-12	FDR correction BH	True	One-way anova	0.000419556
GNPDA1	P46926	ET	DT	-0.264	0.522	0.924	0.428	False	True	-4.311	10	two-sided	0.00153544	20.324	-2.297	-1.188	-2.27837	hedges	20.304	5.04887e-11	4.205e-10	FDR correction BH	True	One-way anova	0.0488723
GPRC5C	A0A0C4DFY5	ET	DT	1.915	0.515	-3.219	0.141	False	True	23.557	10	two-sided	4.30915e-10	8493000	12.554	5.134	35.1146	hedges	112.843	1.13156e-22	5.80772e-20	FDR correction BH	True	One-way anova	1.76934e-06
GRSF1	F5H5I6	ET	DT	0.02	0.247	-0.793	0.372	False	True	4.457	10	two-sided	0.00122116	24.188	2.375	0.813	1.75686	hedges	9.797	5.11149e-07	1.56918e-06	FDR correction BH	True	One-way anova	0.042673
GSN	P06396	ET	DT	4.144	0.639	2.655	0.348	False	True	5.011	10	two-sided	0.000528619	46.28	2.671	1.489	2.80694	hedges	33.594	3.29294e-14	6.67693e-13	FDR correction BH	True	One-way anova	0.0246649
HBB	P68871	ET	DT	1.202	1.443	5.707	1.195	False	True	-5.892	10	two-sided	0.000152661	125.009	-3.14	-4.505	-22.706	hedges	19.867	6.82561e-11	5.48453e-10	FDR correction BH	True	One-way anova	0.0112864
HBD	P02042	ET	DT	6.397	0.967	3.702	0.832	False	True	5.174	10	two-sided	0.000416797	55.822	2.757	2.695	6.47554	hedges	9.522	7.02944e-07	2.10141e-06	FDR correction BH	True	One-way anova	0.0212592
HEPHL1	Q6MZM0	ET	DT	-4.31	0.362	-0.176	0.549	False	True	-15.394	10	two-sided	2.72531e-08	211100	-8.204	-4.134	-17.5573	hedges	54.049	1.98073e-17	1.36687e-15	FDR correction BH	True	One-way anova	2.79753e-05
HIST2H2BC	Q6DN03	ET	DT	8.99	0.392	5.396	1.674	False	True	5.119	10	two-sided	0.000451402	52.41	2.728	3.594	12.0754	hedges	30.758	1.24376e-13	2.14574e-12	FDR correction BH	True	One-way anova	0.0224662
HIST2H3A	Q71DI3	ET	DT	4.932	1.487	-2.162	2.08	False	True	6.797	10	two-sided	4.75956e-05	326.372	3.622	7.094	136.618	hedges	5.566	0.000142339	0.000259349	FDR correction BH	True	One-way anova	0.00454483
HLA-C	A0A140T9M0	ET	DT	4.215	0.529	-1.112	2.069	False	True	6.111	10	two-sided	0.000114095	158.529	3.257	5.327	40.1409	hedges	10.331	2.79642e-07	9.15274e-07	FDR correction BH	True	One-way anova	0.00948956
HLA-DRA	A0A0G2JMH6	ET	DT	-3.126	1.316	1.695	2.165	False	True	-4.66	10	two-sided	0.000894805	30.711	-2.483	-4.821	-28.2661	hedges	61.583	2.43389e-18	2.43745e-16	FDR correction BH	True	One-way anova	0.0343371
HNRNPA3	P51991-2	ET	DT	-3.743	0.782	0.489	0.567	False	True	-10.737	10	two-sided	8.25309e-07	10480	-5.722	-4.232	-18.7914	hedges	65.049	1.00321e-18	1.1769e-16	FDR correction BH	True	One-way anova	0.000219085
HNRNPD	D6RBQ9	ET	DT	-3.861	0.452	-2.479	0.51	False	True	-4.964	10	two-sided	0.000566559	43.829	-2.646	-1.382	-2.60629	hedges	9.784	5.18726e-07	1.58947e-06	FDR correction BH	True	One-way anova	0.0261381
HNRNPD	Q14103	ET	DT	3.681	0.214	4.949	0.542	False	True	-5.332	10	two-sided	0.000331991	66.876	-2.842	-1.268	-2.40827	hedges	3.479	0.00471529	0.00664185	FDR correction BH	True	One-way anova	0.0175891
HRNR	Q86YZ3	ET	DT	-0.085	0.474	-2.894	0.534	False	True	9.635	10	two-sided	2.23289e-06	4412.96	5.135	2.809	7.00799	hedges	6.345	4.41769e-05	8.92449e-05	FDR correction BH	True	One-way anova	0.000458412
HSP90AB2P	Q58FF8	ET	DT	1.792	0.705	-2.569	1.414	False	True	6.761	10	two-sided	4.97671e-05	314.472	3.603	4.361	20.5491	hedges	14.369	5.10451e-09	2.56695e-08	FDR correction BH	True	One-way anova	0.00464417
HSPB1	P04792	ET	DT	2.889	0.658	1.094	0.676	False	True	4.661	10	two-sided	0.000893354	30.75	2.484	1.795	3.47015	hedges	43.224	6.78478e-16	2.40158e-14	FDR correction BH	True	One-way anova	0.0343371
IDH3B	A0A087WZN1	ET	DT	-0.542	0.285	-1.852	0.564	False	True	5.084	10	two-sided	0.000475296	50.32	2.709	1.31	2.47942	hedges	7.367	1.05263e-05	2.42611e-05	FDR correction BH	True	One-way anova	0.0232329
IGHG1	A0A0A0MS08	ET	DT	1.598	0.464	3.9	0.68	False	True	-6.848	10	two-sided	4.46685e-05	344.1	-3.65	-2.302	-4.93141	hedges	82.198	2.18735e-20	4.27678e-18	FDR correction BH	True	One-way anova	0.00447339
IGHG2	A0A286YEY4	ET	DT	-2.213	1.625	2.906	0.745	False	True	-7.014	10	two-sided	3.65136e-05	407.202	-3.738	-5.119	-34.7514	hedges	51.121	4.81341e-17	2.82341e-15	FDR correction BH	True	One-way anova	0.0038289
IGKC	P01834	ET	DT	1.151	0.944	3.701	0.237	False	True	-6.419	10	two-sided	7.6397e-05	220.444	-3.421	-2.55	-5.85634	hedges	96.369	1.57382e-21	4.61579e-19	FDR correction BH	True	One-way anova	0.0068942
IGLC2	P0DOY2	ET	DT	0.251	0.815	2.341	0.861	False	True	-4.321	10	two-sided	0.00151178	20.564	-2.303	-2.09	-4.25748	hedges	46.948	1.85311e-16	8.31573e-15	FDR correction BH	True	One-way anova	0.0484389
IKZF3	Q9UKT9	ET	DT	0.75	0.373	-0.51	0.509	False	True	4.892	10	two-sided	0.000630742	40.297	2.607	1.26	2.39496	hedges	52.428	3.22053e-17	2.09897e-15	FDR correction BH	True	One-way anova	0.0272613
INPP4B	E9PCZ3	ET	DT	-4.091	0.589	-1.192	1.355	False	True	-4.806	10	two-sided	0.0007176	36.441	-2.561	-2.899	-7.45909	hedges	18.157	2.34297e-10	1.64448e-09	FDR correction BH	True	One-way anova	0.0299133
INTS10	Q9NVR2	ET	DT	-3.831	0.443	-2.538	0.501	False	True	-4.737	10	two-sided	0.000795226	33.647	-2.525	-1.293	-2.45037	hedges	3.638	0.00354054	0.00507859	FDR correction BH	True	One-way anova	0.0317009
IRF2BP2	Q7Z5L9-2	ET	DT	-3.463	0.767	-1.069	0.906	False	True	-4.941	10	two-sided	0.000586467	42.659	-2.633	-2.394	-5.25613	hedges	6.253	5.05912e-05	0.000100937	FDR correction BH	True	One-way anova	0.0266081
ISY1	Q9ULR0	ET	DT	2.76	0.49	-1.19	0.936	False	True	9.161	10	two-sided	3.52805e-06	2972.21	4.882	3.95	15.455	hedges	28.819	3.28146e-13	4.9995e-12	FDR correction BH	True	One-way anova	0.000629834
KAT6A	Q92794	ET	DT	0.235	1.378	-3.059	0.304	False	True	5.718	10	two-sided	0.000193579	103.116	3.047	3.294	9.80828	hedges	4.282	0.00114804	0.00178488	FDR correction BH	True	One-way anova	0.0125717
KATNA1	O75449	ET	DT	1.733	0.372	-2.291	0.862	False	True	10.505	10	two-sided	1.01037e-06	8787.1	5.598	4.024	16.2684	hedges	9.131	1.11665e-06	3.18113e-06	FDR correction BH	True	One-way anova	0.000251428
KDM2B	F6SRV7	ET	DT	-1.06	0.868	-3.084	0.507	False	True	4.932	10	two-sided	0.000593891	42.24	2.629	2.024	4.0671	hedges	8.812	1.64154e-06	4.47852e-06	FDR correction BH	True	One-way anova	0.0267969
KLKB1	H0YAC1	ET	DT	3.161	1.129	-3.482	0.305	False	True	13.915	10	two-sided	7.18037e-08	89540	7.416	6.643	99.9407	hedges	25.37	2.12909e-12	2.59408e-11	FDR correction BH	True	One-way anova	5.36047e-05
KRT10	A0A1B0GVI3	ET	DT	3.178	0.732	-2.291	1.339	False	True	8.782	10	two-sided	5.15811e-06	2143.5	4.68	5.469	44.2928	hedges	55.849	1.17282e-17	8.91779e-16	FDR correction BH	True	One-way anova	0.000830557
KRT14	P02533	ET	DT	6.647	0.843	1.847	0.936	False	True	9.333	10	two-sided	2.98066e-06	3437.64	4.974	4.8	27.8576	hedges	54.904	1.54129e-17	1.1301e-15	FDR correction BH	True	One-way anova	0.000565181
KRT19	K7EMS3	ET	DT	1.226	0.763	-2.29	1.34	False	True	5.585	10	two-sided	0.000232463	88.964	2.976	3.516	11.4399	hedges	14.972	3.01184e-09	1.59159e-08	FDR correction BH	True	One-way anova	0.0139342
KRT28	Q7Z3Y7	ET	DT	6.921	0.675	2.958	1.715	False	True	5.267	10	two-sided	0.000364367	62.103	2.807	3.963	15.5949	hedges	11.232	1.05694e-07	3.85075e-07	FDR correction BH	True	One-way anova	0.0190585
KRT6B	P04259	ET	DT	7.826	0.688	4.911	1.316	False	True	4.809	10	two-sided	0.000713662	36.597	2.563	2.915	7.54228	hedges	27.034	8.42159e-13	1.145e-11	FDR correction BH	True	One-way anova	0.029901
KRTDAP	P60985	ET	DT	0.833	0.967	-2.973	0.483	False	True	8.62	10	two-sided	6.08852e-06	1859.16	4.594	3.806	13.9869	hedges	15.058	2.79757e-09	1.49276e-08	FDR correction BH	True	One-way anova	0.000892838
LACTB	P83111	ET	DT	0.363	0.36	-0.983	0.589	False	True	4.778	10	two-sided	0.000747626	35.298	2.547	1.346	2.54206	hedges	29.236	2.65112e-13	4.14686e-12	FDR correction BH	True	One-way anova	0.0304705
LAMB3	Q13751	ET	DT	3.272	0.513	-2.778	1.77	False	True	8.04	10	two-sided	1.12653e-05	1099.01	4.285	6.05	66.257	hedges	11.023	1.31876e-07	4.69628e-07	FDR correction BH	True	One-way anova	0.00144547
LATS1	O95835	ET	DT	-0.16	1.295	-2.947	0.411	False	True	5.024	10	two-sided	0.000518597	46.981	2.678	2.787	6.90193	hedges	16.486	8.54149e-10	5.2502e-09	FDR correction BH	True	One-way anova	0.0245346
LDHB	P07195	ET	DT	2.656	0.329	3.754	0.279	False	True	-6.234	10	two-sided	9.70788e-05	180.977	-3.322	-1.098	-2.14058	hedges	11.661	6.76331e-08	2.58207e-07	FDR correction BH	True	One-way anova	0.0083917
LGALS7	P47929	ET	DT	5.24	0.553	1.122	1.201	False	True	7.627	10	two-sided	1.78343e-05	744.186	4.065	4.118	17.3637	hedges	24.621	3.28421e-12	3.78791e-11	FDR correction BH	True	One-way anova	0.00209222
LGALSL	Q3ZCW2	ET	DT	-0.508	0.365	-3.538	0.523	False	True	11.639	10	two-sided	3.89254e-07	20220	6.203	3.03	8.1681	hedges	10.19	3.27568e-07	1.0516e-06	FDR correction BH	True	One-way anova	0.000152217
LIG1	M0R0Q7	ET	DT	-4.043	0.668	-2.374	0.651	False	True	-4.38	10	two-sided	0.00137646	22.08	-2.335	-1.669	-3.17994	hedges	4.044	0.00172928	0.00261046	FDR correction BH	True	One-way anova	0.0455785
LINC00346	Q8IVM7	ET	DT	-2.497	0.567	-0.222	0.408	False	True	-7.976	10	two-sided	1.20908e-05	1034.83	-4.251	-2.275	-4.83998	hedges	7.58	7.91108e-06	1.86844e-05	FDR correction BH	True	One-way anova	0.00150439
LOC102724488	A0A096LNH4	ET	DT	-4.438	0.385	-3.304	0.275	False	True	-5.874	10	two-sided	0.000156425	122.558	-3.131	-1.134	-2.19466	hedges	4.416	0.000914312	0.0014453	FDR correction BH	True	One-way anova	0.0112864
LSM14A	Q8ND56	ET	DT	0.961	0.367	-2.583	1.4	False	True	5.995	10	two-sided	0.000132905	139.945	3.195	3.544	11.6641	hedges	15.094	2.71126e-09	1.45048e-08	FDR correction BH	True	One-way anova	0.0102964
LUC7L2	Q9Y383	ET	DT	-3.906	0.57	-0.576	1.015	False	True	-7.007	10	two-sided	3.68343e-05	404.234	-3.734	-3.33	-10.0561	hedges	23.544	6.24703e-12	6.67976e-11	FDR correction BH	True	One-way anova	0.0038289
LY6D	Q14210	ET	DT	0.797	0.504	-2.644	1.417	False	True	5.604	10	two-sided	0.000226346	90.894	2.987	3.441	10.8604	hedges	10.116	3.5558e-07	1.12917e-06	FDR correction BH	True	One-way anova	0.0137685
MAIP1	Q8WWC4	ET	DT	-1.608	0.46	-3.225	0.473	False	True	6.002	10	two-sided	0.000131734	140.958	3.199	1.617	3.06737	hedges	4.199	0.00132366	0.00203671	FDR correction BH	True	One-way anova	0.0102964
MCL1	Q07820	ET	DT	-3.576	0.509	-0.527	1.151	False	True	-5.933	10	two-sided	0.000144587	130.659	-3.162	-3.049	-8.27638	hedges	6.808	2.2764e-05	4.91296e-05	FDR correction BH	True	One-way anova	0.010794
METAP2	P50579	ET	DT	2.9	0.81	-2.751	0.838	False	True	11.875	10	two-sided	3.2243e-07	23860	6.328	5.651	50.2482	hedges	13.496	1.12827e-08	5.25543e-08	FDR correction BH	True	One-way anova	0.000139357
MICU1	A0A0U1RRK1	ET	DT	-4.105	0.408	-2.61	0.351	False	True	-6.802	10	two-sided	4.72967e-05	328.089	-3.625	-1.495	-2.81864	hedges	14.733	3.7056e-09	1.92233e-08	FDR correction BH	True	One-way anova	0.00454483
MINOS1	A0A087WU07	ET	DT	-2.709	1.925	1.255	0.45	False	True	-4.912	10	two-sided	0.000612019	41.258	-2.618	-3.964	-15.6057	hedges	7.679	6.93447e-06	1.65975e-05	FDR correction BH	True	One-way anova	0.0269666
MSMO1	Q15800	ET	DT	-2.255	0.665	-3.699	0.287	False	True	4.883	10	two-sided	0.00063924	39.878	2.602	1.444	2.72074	hedges	22.115	1.52325e-11	1.45792e-10	FDR correction BH	True	One-way anova	0.027484
MT-CO3	P00414	ET	DT	-1.257	0.28	-3.325	0.67	False	True	6.977	10	two-sided	3.81861e-05	392.231	3.719	2.068	4.19305	hedges	6.732	2.53668e-05	5.41774e-05	FDR correction BH	True	One-way anova	0.0039198
MX2	P20592	ET	DT	-2.58	1.583	0.382	0.542	False	True	-4.337	10	two-sided	0.00147295	20.974	-2.311	-2.962	-7.79203	hedges	10.107	3.59508e-07	1.13988e-06	FDR correction BH	True	One-way anova	0.0474347
MYH11	P35749	ET	DT	0.742	0.456	2.641	0.283	False	True	-8.669	10	two-sided	5.7895e-06	1941.22	-4.62	-1.899	-3.72955	hedges	16.824	6.52754e-10	4.11706e-09	FDR correction BH	True	One-way anova	0.000871909
MYH15	Q9Y2K3	ET	DT	0.453	0.676	-3.259	0.695	False	True	9.375	10	two-sided	2.86121e-06	3561.26	4.997	3.712	13.1046	hedges	12.207	3.89538e-08	1.57736e-07	FDR correction BH	True	One-way anova	0.000559434
MYH9	P35579-2	ET	DT	2.773	1.342	-3.302	0.331	False	True	10.762	10	two-sided	8.07857e-07	10680	5.735	6.075	67.4151	hedges	10.935	1.44789e-07	5.09867e-07	FDR correction BH	True	One-way anova	0.000219085
MYO1A	Q9UBC5	ET	DT	7.697	1.076	-1.966	1.964	False	True	10.567	10	two-sided	9.56769e-07	9214.48	5.632	9.663	810.686	hedges	46.599	2.08448e-16	9.1539e-15	FDR correction BH	True	One-way anova	0.000245531
NDUFA11	Q86Y39	ET	DT	-3.017	1.763	1.601	0.607	False	True	-6.066	10	two-sided	0.000121054	151.035	-3.233	-4.618	-24.5559	hedges	11.685	6.60331e-08	2.52804e-07	FDR correction BH	True	One-way anova	0.00965141
NDUFS5	O43920	ET	DT	1.091	0.282	-0.157	0.321	False	True	7.153	10	two-sided	3.0934e-05	467.899	3.812	1.248	2.37512	hedges	3.419	0.00526109	0.00733516	FDR correction BH	True	One-way anova	0.00343284
NEDD8	Q15843	ET	DT	3.619	0.696	0.965	0.809	False	True	6.094	10	two-sided	0.000116551	155.79	3.248	2.654	6.2941	hedges	9.498	7.22924e-07	2.15408e-06	FDR correction BH	True	One-way anova	0.00948956
NFATC4	Q14934	ET	DT	-0.95	0.402	-3.32	0.862	False	True	6.104	10	two-sided	0.000115093	157.403	3.253	2.37	5.16941	hedges	11.525	7.78145e-08	2.9192e-07	FDR correction BH	True	One-way anova	0.00948956
NLRP10	Q86W26	ET	DT	1.099	1.069	-2.704	1.237	False	True	5.696	10	two-sided	0.000199287	100.723	3.036	3.803	13.9578	hedges	6.22	5.30982e-05	0.000105503	FDR correction BH	True	One-way anova	0.0125888
NRM	Q8IXM6	ET	DT	0.03	0.575	-3.228	0.399	False	True	11.402	10	two-sided	4.71836e-07	17090	6.076	3.258	9.56656	hedges	7.823	5.74086e-06	1.39644e-05	FDR correction BH	True	One-way anova	0.000168466
NUDT19	A8MXV4	ET	DT	-1.538	0.54	-3.257	0.426	False	True	6.118	10	two-sided	0.000113047	159.731	3.26	1.719	3.29208	hedges	5.751	0.000107206	0.000200222	FDR correction BH	True	One-way anova	0.00948956
P4HA1	P13674	ET	DT	-1.679	0.439	-3.565	0.663	False	True	5.81	10	two-sided	0.000170688	114.177	3.096	1.886	3.69609	hedges	65.917	8.09204e-19	9.6307e-17	FDR correction BH	True	One-way anova	0.0119811
PCBP2	Q15366-3	ET	DT	-3.16	0.522	0.792	2.127	False	True	-4.419	10	two-sided	0.00129556	23.122	-2.355	-3.952	-15.4764	hedges	7.786	6.02651e-06	1.45901e-05	FDR correction BH	True	One-way anova	0.0436144
PDXK	O00764	ET	DT	0.531	0.534	-1.123	0.714	False	True	4.546	10	two-sided	0.0010643	26.872	2.423	1.654	3.14705	hedges	26.7	1.01089e-12	1.32823e-11	FDR correction BH	True	One-way anova	0.0386729
PECR	Q9BY49	ET	DT	-3.964	0.647	-0.273	0.399	False	True	-11.885	10	two-sided	3.19755e-07	24030	-6.334	-3.691	-12.9152	hedges	8.744	1.78464e-06	4.81929e-06	FDR correction BH	True	One-way anova	0.000139357
PGM5	Q15124	ET	DT	0.93	1.391	-2.871	1.413	False	True	4.696	10	two-sided	0.000846708	32.051	2.503	3.801	13.9385	hedges	22.568	1.14257e-11	1.13124e-10	FDR correction BH	True	One-way anova	0.0332687
PHF6	A0A0D9SGE8	ET	DT	-1.065	0.807	-3.335	0.532	False	True	5.751	10	two-sided	0.000184871	107.028	3.065	2.27	4.82323	hedges	2.312	0.0416628	0.0508373	FDR correction BH	False	One-way anova	0.0124442
PHGDH	A0A286YF22	ET	DT	0.354	0.517	-2.574	1.503	False	True	4.513	10	two-sided	0.0011197	25.847	2.405	2.928	7.61055	hedges	39.281	3.00266e-15	8.63634e-14	FDR correction BH	True	One-way anova	0.0398052
PIN1	Q13526	ET	DT	-0.078	0.681	-2.721	1.07	False	True	5.106	10	two-sided	0.000460012	51.634	2.721	2.643	6.24629	hedges	10.942	1.43739e-07	5.06604e-07	FDR correction BH	True	One-way anova	0.0227567
PKP1	Q13835-2	ET	DT	3.453	0.61	-0.893	1.605	False	True	6.201	10	two-sided	0.000101263	174.814	3.305	4.346	20.3365	hedges	34.666	2.0439e-14	4.51197e-13	FDR correction BH	True	One-way anova	0.00866221
PKP3	Q9Y446	ET	DT	0.676	0.617	-3.077	0.696	False	True	9.887	10	two-sided	1.76463e-06	5411.41	5.269	3.753	13.4823	hedges	73.2	1.46678e-19	2.1974e-17	FDR correction BH	True	One-way anova	0.000414032
PLA2G4A	P47712	ET	DT	0.777	0.565	-3.298	0.414	False	True	14.25	10	two-sided	5.71955e-08	109500	7.594	4.075	16.8538	hedges	15.172	2.53779e-09	1.37107e-08	FDR correction BH	True	One-way anova	5.21877e-05
PLA2G6	B0QYE9	ET	DT	0.231	1.382	-3.187	0.352	False	True	5.873	10	two-sided	0.00015668	122.396	3.13	3.418	10.6886	hedges	5.46	0.000167784	0.000300971	FDR correction BH	True	One-way anova	0.0112864
PLIN2	Q99541	ET	DT	1.143	2.332	-3.133	0.384	False	True	4.432	10	two-sided	0.0012695	23.483	2.362	4.276	19.3733	hedges	7.614	7.55821e-06	1.79647e-05	FDR correction BH	True	One-way anova	0.0434381
POLE3	Q9NRF9	ET	DT	-3.302	0.422	-0.326	0.306	False	True	-13.99	10	two-sided	6.81902e-08	93720	-7.456	-2.976	-7.86802	hedges	8.448	2.57745e-06	6.70873e-06	FDR correction BH	True	One-way anova	5.36047e-05
PPIL1	Q9Y3C6	ET	DT	-3.099	1.236	-0.379	0.47	False	True	-5.04	10	two-sided	0.000506744	47.844	-2.686	-2.72	-6.58873	hedges	9.263	9.53342e-07	2.76502e-06	FDR correction BH	True	One-way anova	0.0241941
PPP1R11	O60927	ET	DT	-3.911	0.648	1.875	1.121	False	True	-10.942	10	two-sided	6.92655e-07	12210	-5.831	-5.786	-55.1772	hedges	9.275	9.40115e-07	2.72916e-06	FDR correction BH	True	One-way anova	0.000218772
PRPF6	O94906	ET	DT	2.573	0.626	0.026	0.553	False	True	7.467	10	two-sided	2.14142e-05	637.612	3.98	2.547	5.84418	hedges	15.371	2.14288e-09	1.18262e-08	FDR correction BH	True	One-way anova	0.00244241
PRR14	Q9BWN1	ET	DT	2.432	1.321	-0.563	0.903	False	True	4.586	10	two-sided	0.00100147	28.158	2.444	2.995	7.97232	hedges	10.223	3.15612e-07	1.01679e-06	FDR correction BH	True	One-way anova	0.0373821
PSMC5	J3QRW1	ET	DT	1.068	0.489	-3.557	0.464	False	True	16.801	10	two-sided	1.17068e-08	446900	8.954	4.625	24.6754	hedges	17.235	4.72745e-10	3.07622e-09	FDR correction BH	True	One-way anova	2.31623e-05
PSMD12	O00232	ET	DT	0.21	0.592	-1.289	0.556	False	True	4.519	10	two-sided	0.00111064	26.009	2.408	1.499	2.82647	hedges	11.319	9.64443e-08	3.54046e-07	FDR correction BH	True	One-way anova	0.0396545
PSTPIP2	Q9H939	ET	DT	3.868	1.473	-0.431	1.252	False	True	5.447	10	two-sided	0.000282032	76.18	2.903	4.299	19.6847	hedges	14.409	4.9285e-09	2.48793e-08	FDR correction BH	True	One-way anova	0.0158633
PTPRC	A0A0A0MT22	ET	DT	4.276	0.558	2.787	0.634	False	True	4.319	10	two-sided	0.00151593	20.522	2.302	1.489	2.80694	hedges	156.658	4.49751e-25	6.7021e-22	FDR correction BH	True	One-way anova	0.0484389
PZP	P20742	ET	DT	2.654	0.979	-2.932	1.099	False	True	9.294	10	two-sided	3.09707e-06	3325.79	4.953	5.586	48.0345	hedges	10.978	1.38343e-07	4.89812e-07	FDR correction BH	True	One-way anova	0.000565181
RAB10	P61026	ET	DT	0.518	0.803	-1.34	0.363	False	True	5.167	10	two-sided	0.000421209	55.358	2.753	1.858	3.62505	hedges	16.506	8.41018e-10	5.17336e-09	FDR correction BH	True	One-way anova	0.0213517
RAB13	P51153	ET	DT	0.701	0.522	-3.148	0.706	False	True	10.735	10	two-sided	8.27036e-07	10460	5.721	3.849	14.41	hedges	46.564	2.10968e-16	9.21528e-15	FDR correction BH	True	One-way anova	0.000219085
RABIF	P47224	ET	DT	0.414	0.254	-2.784	1.414	False	True	5.451	10	two-sided	0.000280316	76.553	2.905	3.198	9.17686	hedges	11.53	7.74237e-08	2.90586e-07	FDR correction BH	True	One-way anova	0.0158633
RAPH1	C9K0J5	ET	DT	8.464	0.279	7.273	0.423	False	True	5.767	10	two-sided	0.000181029	108.863	3.073	1.191	2.28311	hedges	19.466	9.04866e-11	7.03671e-10	FDR correction BH	True	One-way anova	0.0124283
RB1CC1	Q8TDY2	ET	DT	0.25	0.365	-3.054	1.179	False	True	6.558	10	two-sided	6.40525e-05	255.028	3.495	3.304	9.8765	hedges	6.763	2.42688e-05	5.21171e-05	FDR correction BH	True	One-way anova	0.00584443
RBM3	P98179	ET	DT	-0.422	0.389	1.249	0.602	False	True	-5.714	10	two-sided	0.000194423	102.754	-3.045	-1.671	-3.18435	hedges	6.343	4.43081e-05	8.9488e-05	FDR correction BH	True	One-way anova	0.0125717
RER1	O15258	ET	DT	0.871	0.337	-0.822	0.796	False	True	4.794	10	two-sided	0.000730229	35.95	2.555	1.693	3.23328	hedges	15.479	1.95633e-09	1.09363e-08	FDR correction BH	True	One-way anova	0.0302861
RFC4	P35249	ET	DT	-3.524	1.044	-0.892	0.945	False	True	-4.579	10	two-sided	0.00101254	27.921	-2.44	-2.632	-6.19885	hedges	10.253	3.05166e-07	9.88961e-07	FDR correction BH	True	One-way anova	0.0374351
RGS14	O43566	ET	DT	1.029	0.566	-2.322	1.69	False	True	4.604	10	two-sided	0.000973896	28.77	2.454	3.351	10.2036	hedges	19.592	8.27922e-11	6.48131e-10	FDR correction BH	True	One-way anova	0.0365189
RGS6	A0A087WTW9	ET	DT	-0.461	1.441	-3.807	0.965	False	True	4.726	10	two-sided	0.000808925	33.204	2.519	3.346	10.1683	hedges	10.355	2.724e-07	8.96573e-07	FDR correction BH	True	One-way anova	0.0320913
RHOBTB3	O94955	ET	DT	-3.747	0.577	-0.238	0.676	False	True	-9.673	10	two-sided	2.15453e-06	4551.59	-5.155	-3.509	-11.3845	hedges	5.251	0.000233169	0.000406882	FDR correction BH	True	One-way anova	0.000458412
RNPS1	H3BMM9	ET	DT	2.061	0.412	0.837	0.539	False	True	4.416	10	two-sided	0.00130121	23.045	2.354	1.224	2.33593	hedges	11.696	6.52989e-08	2.50226e-07	FDR correction BH	True	One-way anova	0.0436144
RPS15	K7ELC2	ET	DT	-3.555	1.039	1.354	0.531	False	True	-10.307	10	two-sided	1.20404e-06	7542.88	-5.493	-4.909	-30.0439	hedges	44.785	3.89234e-16	1.50065e-14	FDR correction BH	True	One-way anova	0.000290812
RPS21	P63220	ET	DT	0.433	0.315	1.854	0.549	False	True	-5.503	10	two-sided	0.000260621	81.156	-2.933	-1.421	-2.67771	hedges	13.048	1.71864e-08	7.65403e-08	FDR correction BH	True	One-way anova	0.0152092
RPS27A	P62979	ET	DT	7.069	0.48	5.308	0.625	False	True	5.476	10	two-sided	0.000270582	78.751	2.919	1.761	3.38933	hedges	22.456	1.22622e-11	1.2002e-10	FDR correction BH	True	One-way anova	0.0155386
RUVBL1	Q9Y265	ET	DT	0.35	0.389	1.268	0.265	False	True	-4.777	10	two-sided	0.000749518	35.229	-2.546	-0.918	-1.88949	hedges	18.031	2.57373e-10	1.7866e-09	FDR correction BH	True	One-way anova	0.0304705
S100A10	P60903	ET	DT	5.945	0.536	3.26	0.646	False	True	7.837	10	two-sided	1.40927e-05	908.527	4.177	2.685	6.43081	hedges	24.933	2.73859e-12	3.23587e-11	FDR correction BH	True	One-way anova	0.0017019
S100A16	Q96FQ6	ET	DT	0.494	0.754	-2.998	1.376	False	True	5.452	10	two-sided	0.000280189	76.581	2.905	3.492	11.2511	hedges	32.54	5.33251e-14	1.0328e-12	FDR correction BH	True	One-way anova	0.0158633
SCEL	O95171	ET	DT	-0.89	0.473	-3.22	0.417	False	True	9.046	10	two-sided	3.9514e-06	2695.68	4.821	2.33	5.02805	hedges	9.088	1.17517e-06	3.3289e-06	FDR correction BH	True	One-way anova	0.000676019
SCFD1	Q8WVM8	ET	DT	-1.131	0.863	0.668	0.241	False	True	-4.916	10	two-sided	0.000608312	41.455	-2.62	-1.799	-3.47979	hedges	13.28	1.38048e-08	6.29806e-08	FDR correction BH	True	One-way anova	0.0269666
SDHB	A0A087WXX8	ET	DT	2.723	0.713	-3.01	0.242	False	True	18.659	10	two-sided	4.22565e-09	1107000	9.944	5.733	53.1869	hedges	12.272	3.6511e-08	1.48887e-07	FDR correction BH	True	One-way anova	1.1567e-05
SDHC	Q99643	ET	DT	-0.456	0.765	-3.011	0.775	False	True	5.745	10	two-sided	0.00018639	106.321	3.062	2.555	5.87667	hedges	4.496	0.000799545	0.00127319	FDR correction BH	True	One-way anova	0.0124442
SEC61G	P60059	ET	DT	-0.715	0.234	0.527	0.36	False	True	-7.084	10	two-sided	3.35776e-05	436.81	-3.776	-1.242	-2.36526	hedges	29.306	2.55871e-13	4.02531e-12	FDR correction BH	True	One-way anova	0.00362815
SELPLG	A0A0C4DFY0	ET	DT	-2.916	0.996	-0.711	0.304	False	True	-5.188	10	two-sided	0.00040808	56.764	-2.765	-2.205	-4.61075	hedges	26.171	1.35371e-12	1.71554e-11	FDR correction BH	True	One-way anova	0.0209447
SERPINA3	P01011	ET	DT	-2.319	1.416	0.614	0.437	False	True	-4.849	10	two-sided	0.000672658	38.324	-2.584	-2.933	-7.63697	hedges	55.486	1.30209e-17	9.80987e-16	FDR correction BH	True	One-way anova	0.0286211
SERPINA7	P05543	ET	DT	0.539	1.615	-3.127	0.343	False	True	5.441	10	two-sided	0.000284412	75.669	2.9	3.666	12.6933	hedges	7.59	7.80299e-06	1.8461e-05	FDR correction BH	True	One-way anova	0.0158884
SERPINB5	P36952	ET	DT	1.211	0.557	-2.503	1.75	False	True	4.953	10	two-sided	0.000575608	43.288	2.64	3.714	13.1228	hedges	26.558	1.09293e-12	1.42689e-11	FDR correction BH	True	One-way anova	0.0262605
SF3B5	Q9BWJ5	ET	DT	-1.08	0.405	0.326	0.654	False	True	-4.478	10	two-sided	0.00118242	24.791	-2.387	-1.406	-2.65001	hedges	7.662	7.09408e-06	1.69646e-05	FDR correction BH	True	One-way anova	0.0416739
SFN	P31947	ET	DT	3.177	0.736	-0.721	0.487	False	True	10.816	10	two-sided	7.71368e-07	11120	5.764	3.898	14.9078	hedges	16.518	8.32676e-10	5.12973e-09	FDR correction BH	True	One-way anova	0.000219085
SHC1	P29353	ET	DT	-3.001	0.888	0.615	0.507	False	True	-8.66	10	two-sided	5.83962e-06	1926.92	-4.615	-3.616	-12.261	hedges	6.33	4.51571e-05	9.1046e-05	FDR correction BH	True	One-way anova	0.000871909
SLC25A5	P05141	ET	DT	4.649	0.23	3.535	0.308	False	True	7.092	10	two-sided	3.32839e-05	440.037	3.779	1.114	2.16445	hedges	9.881	4.64498e-07	1.43671e-06	FDR correction BH	True	One-way anova	0.00362815
SLC35E1	Q96K37	ET	DT	-1.676	0.57	-3.391	0.494	False	True	5.571	10	two-sided	0.000236963	87.602	2.969	1.715	3.28297	hedges	22.486	1.20351e-11	1.17938e-10	FDR correction BH	True	One-way anova	0.0139996
SORBS1	Q9BX66-12	ET	DT	-3.92	0.723	-0.31	1.743	False	True	-4.686	10	two-sided	0.000859256	31.688	-2.498	-3.61	-12.2101	hedges	50.016	6.80849e-17	3.6306e-15	FDR correction BH	True	One-way anova	0.033284
SP100	P23497	ET	DT	-0.13	0.529	2.604	0.705	False	True	-7.601	10	two-sided	1.83866e-05	725.234	-4.051	-2.734	-6.65298	hedges	20.105	5.78718e-11	4.73822e-10	FDR correction BH	True	One-way anova	0.00212663
SPCS1	Q9Y6A9	ET	DT	2.306	0.897	-3.076	0.595	False	True	12.246	10	two-sided	2.41369e-07	30760	6.526	5.382	41.7007	hedges	25.473	2.00719e-12	2.46752e-11	FDR correction BH	True	One-way anova	0.00012526
SPRY4	A0A0C4DFS6	ET	DT	-3.951	0.339	-3.187	0.224	False	True	-4.608	10	two-sided	0.000967596	28.914	-2.456	-0.764	-1.69819	hedges	8.946	1.3947e-06	3.87326e-06	FDR correction BH	True	One-way anova	0.0364491
SPTBN2	O15020	ET	DT	-0.248	0.496	-3.657	0.384	False	True	13.312	10	two-sided	1.0952e-07	61680	7.094	3.409	10.6221	hedges	16.038	1.22868e-09	7.27462e-09	FDR correction BH	True	One-way anova	6.89717e-05
SRCIN1	A0A087WVV7	ET	DT	1.152	0.961	-1.567	0.681	False	True	5.657	10	two-sided	0.000210333	96.431	3.015	2.719	6.58416	hedges	48.981	9.48438e-17	4.77826e-15	FDR correction BH	True	One-way anova	0.0129918
SUDS3	Q9H7L9	ET	DT	-0.108	0.252	-2.956	1.244	False	True	5.496	10	two-sided	0.000263399	80.468	2.929	2.848	7.20002	hedges	5.772	0.000103849	0.000194838	FDR correction BH	True	One-way anova	0.0152326
TACSTD2	P09758	ET	DT	0.406	0.329	-3.192	0.421	False	True	16.481	10	two-sided	1.41027e-08	378700	8.783	3.598	12.1089	hedges	32.079	6.61417e-14	1.24292e-12	FDR correction BH	True	One-way anova	2.31623e-05
TAPBP	A0A0A0MSV9	ET	DT	2.693	0.192	3.412	0.316	False	True	-4.763	10	two-sided	0.000764545	34.69	-2.539	-0.719	-1.64604	hedges	21.435	2.36686e-11	2.16444e-10	FDR correction BH	True	One-way anova	0.0307983
TGOLN2	F8W8W7	ET	DT	-1.444	0.174	-2.522	0.553	False	True	4.548	10	two-sided	0.00106131	26.931	2.424	1.078	2.11111	hedges	9.063	1.21124e-06	3.4181e-06	FDR correction BH	True	One-way anova	0.0386729
THBS4	E7ES19	ET	DT	1.193	1.374	-1.835	0.722	False	True	4.781	10	two-sided	0.000744801	35.402	2.548	3.028	8.15678	hedges	8.798	1.67154e-06	4.5528e-06	FDR correction BH	True	One-way anova	0.0304705
THUMPD1	Q9NXG2	ET	DT	-0.573	0.432	0.416	0.349	False	True	-4.36	10	two-sided	0.00142182	21.543	-2.323	-0.989	-1.98481	hedges	4.265	0.00118147	0.001832	FDR correction BH	True	One-way anova	0.0461503
TIMM22	Q9Y584	ET	DT	-3.994	0.51	-0.777	0.952	False	True	-7.297	10	two-sided	2.60965e-05	539.759	-3.889	-3.217	-9.29851	hedges	13.277	1.38397e-08	6.31046e-08	FDR correction BH	True	One-way anova	0.00293568
TIMMDC1	Q9NPL8	ET	DT	-1.048	0.549	-2.62	0.379	False	True	5.777	10	two-sided	0.000178561	110.08	3.079	1.572	2.97317	hedges	6.218	5.32086e-05	0.000105671	FDR correction BH	True	One-way anova	0.0124267
TMEM126A	Q9H061	ET	DT	1.212	0.194	-0.21	0.409	False	True	7.692	10	two-sided	1.65872e-05	791.28	4.099	1.422	2.67957	hedges	6.895	2.01593e-05	4.39819e-05	FDR correction BH	True	One-way anova	0.00197411
TMEM160	Q9NX00	ET	DT	-3.754	0.445	0.661	1.628	False	True	-6.406	10	two-sided	7.77431e-05	217.289	-3.414	-4.415	-21.3328	hedges	5.431	0.000175657	0.000313996	FDR correction BH	True	One-way anova	0.00693942
TMEM209	Q96SK2	ET	DT	-1.616	0.339	-3.142	0.562	False	True	5.698	10	two-sided	0.000198717	100.956	3.037	1.526	2.87986	hedges	2.327	0.0404944	0.049539	FDR correction BH	True	One-way anova	0.0125888
TMEM223	A0PJW6	ET	DT	-3.732	0.354	-2.898	0.3	False	True	-4.404	10	two-sided	0.0013277	22.694	-2.347	-0.834	-1.78262	hedges	2.509	0.0286559	0.0358432	FDR correction BH	True	One-way anova	0.0443213
TNFAIP8	O95379-3	ET	DT	-3.137	1.307	0.303	0.499	False	True	-6.024	10	two-sided	0.000127987	144.317	-3.21	-3.44	-10.8528	hedges	18.492	1.82766e-10	1.32235e-09	FDR correction BH	True	One-way anova	0.0101061
TNS1	Q9HBL0	ET	DT	-3.898	0.394	-3.001	0.311	False	True	-4.375	10	two-sided	0.00138888	21.93	-2.331	-0.897	-1.86219	hedges	155.874	4.89681e-25	6.7021e-22	FDR correction BH	True	One-way anova	0.045805
TNXB	A0A140T8Y3	ET	DT	-3.759	0.321	-2.94	0.31	False	True	-4.493	10	two-sided	0.00115495	25.241	-2.395	-0.819	-1.76418	hedges	1.486	0.197562	0.218737	FDR correction BH	False	One-way anova	0.0408814
TPCN1	Q9ULQ1-3	ET	DT	-3.994	0.151	-3.082	0.354	False	True	-5.81	10	two-sided	0.0001707	114.171	-3.096	-0.912	-1.88165	hedges	10.089	3.66847e-07	1.16135e-06	FDR correction BH	True	One-way anova	0.0119811
TPM1	P09493-10	ET	DT	0.358	0.338	-2.811	1.468	False	True	5.155	10	two-sided	0.000428247	54.637	2.747	3.169	8.99423	hedges	36.815	8.1484e-15	2.02772e-13	FDR correction BH	True	One-way anova	0.0215752
TPPP3	Q9BW30	ET	DT	-0.282	0.638	-3.008	0.494	False	True	8.277	10	two-sided	8.73133e-06	1365.68	4.411	2.726	6.61619	hedges	26.795	9.59688e-13	1.27524e-11	FDR correction BH	True	One-way anova	0.00121528
TPSAB1	J3QTS8	ET	DT	5.415	0.834	0.314	0.625	False	True	11.986	10	two-sided	2.95425e-07	25760	6.388	5.101	34.3205	hedges	87.907	7.22159e-21	1.79708e-18	FDR correction BH	True	One-way anova	0.000139357
TRAPPC2L	A0A0B4J294	ET	DT	-3.585	0.884	-0.996	0.903	False	True	-5.019	10	two-sided	0.000522838	46.681	-2.675	-2.589	-6.01682	hedges	7.016	1.70321e-05	3.7619e-05	FDR correction BH	True	One-way anova	0.0245346
TRBC2	A0A075B6S1	ET	DT	-0.726	0.813	-3.04	0.678	False	True	5.353	10	two-sided	0.000322061	68.515	2.853	2.314	4.9726	hedges	11.849	5.58553e-08	2.17592e-07	FDR correction BH	True	One-way anova	0.0172861
TRIM29	Q14134	ET	DT	1.631	0.662	-2.691	0.926	False	True	9.302	10	two-sided	3.07385e-06	3347.47	4.957	4.322	20.001	hedges	73.686	1.31647e-19	2.03978e-17	FDR correction BH	True	One-way anova	0.000565181
TRMT10A	D6R954	ET	DT	-3.759	0.321	-2.959	0.193	False	True	-5.234	10	two-sided	0.000382334	59.774	-2.789	-0.8	-1.7411	hedges	2.208	0.0508549	0.0612976	FDR correction BH	False	One-way anova	0.0198717
TTL	Q8NG68	ET	DT	-3.856	0.321	-2.715	0.525	False	True	-4.54	10	two-sided	0.00107532	26.661	-2.419	-1.141	-2.20534	hedges	4.612	0.000658185	0.00106356	FDR correction BH	True	One-way anova	0.0387303
TXN2	Q99757	ET	DT	-0.736	0.902	-2.957	0.703	False	True	4.756	10	two-sided	0.00077322	34.387	2.535	2.221	4.66216	hedges	19.498	8.84757e-11	6.89993e-10	FDR correction BH	True	One-way anova	0.030974
TYRP1	P17643	ET	DT	2.472	0.565	-1.46	1.695	False	True	5.391	10	two-sided	0.000305228	71.514	2.873	3.932	15.2634	hedges	15.998	1.27067e-09	7.5016e-09	FDR correction BH	True	One-way anova	0.0168224
UBE2G1	P62253	ET	DT	-2.18	0.588	-0.065	1.036	False	True	-4.348	10	two-sided	0.00144822	21.245	-2.317	-2.115	-4.3319	hedges	3.178	0.00817436	0.0110536	FDR correction BH	True	One-way anova	0.0468218
UBE2L3	P68036	ET	DT	2.149	0.811	0.148	0.698	False	True	4.583	10	two-sided	0.00100642	28.052	2.442	2.001	4.00277	hedges	7.271	1.19927e-05	2.73112e-05	FDR correction BH	True	One-way anova	0.037397
UGP2	Q16851	ET	DT	0.107	0.443	1.214	0.394	False	True	-4.576	10	two-sided	0.00101656	27.836	-2.439	-1.107	-2.15397	hedges	6.66	2.80722e-05	5.94605e-05	FDR correction BH	True	One-way anova	0.0374351
ULK3	Q6PHR2	ET	DT	-2.172	2.818	3.729	1.743	False	True	-4.361	10	two-sided	0.00141827	21.584	-2.324	-5.901	-59.7555	hedges	4.97	0.000365883	0.000616967	FDR correction BH	True	One-way anova	0.0461503
VDAC1	P21796	ET	DT	4.242	0.367	3.059	0.214	False	True	6.825	10	two-sided	4.59804e-05	335.896	3.637	1.183	2.27048	hedges	4.554	0.000725135	0.00116176	FDR correction BH	True	One-way anova	0.00449513
VEGFC	P49767	ET	DT	-4.011	0.412	-3.02	0.253	False	True	-5.022	10	two-sided	0.00052002	46.88	-2.677	-0.991	-1.98756	hedges	0.86	0.55847	0.579207	FDR correction BH	False	One-way anova	0.0245346
VMP1	Q96GC9	ET	DT	-1.297	0.352	-3.213	0.947	False	True	4.644	10	two-sided	0.000916936	30.137	2.475	1.916	3.77375	hedges	5.039	0.00032695	0.000555882	FDR correction BH	True	One-way anova	0.0348605
VPS26A	O75436	ET	DT	1.344	0.365	0.342	0.343	False	True	4.896	10	two-sided	0.000626901	40.49	2.609	1.002	2.00277	hedges	10.055	3.81287e-07	1.20289e-06	FDR correction BH	True	One-way anova	0.0272387
VPS28	Q9UK41	ET	DT	-0.597	0.196	-1.874	0.613	False	True	4.858	10	two-sided	0.000663726	38.725	2.589	1.277	2.42335	hedges	6.692	2.68212e-05	5.70543e-05	FDR correction BH	True	One-way anova	0.0283881
VTN	P04004	ET	DT	3.098	1.164	-2.911	0.687	False	True	10.886	10	two-sided	7.25997e-07	11720	5.802	6.009	64.4005	hedges	10.087	3.67558e-07	1.16316e-06	FDR correction BH	True	One-way anova	0.000219085
WBP11	Q9Y2W2	ET	DT	-1.541	0.308	0.08	0.494	False	True	-6.826	10	two-sided	4.5941e-05	336.136	-3.638	-1.621	-3.07588	hedges	13.308	1.34487e-08	6.15613e-08	FDR correction BH	True	One-way anova	0.00449513
WDR4	P57081	ET	DT	-4.033	0.37	-2.757	0.518	False	True	-4.91	10	two-sided	0.000614072	41.15	-2.617	-1.276	-2.42167	hedges	2.988	0.0116258	0.0153688	FDR correction BH	True	One-way anova	0.0269666
WDR76	A0A0C4DFX7	ET	DT	-3.537	0.576	-1.591	0.678	False	True	-5.361	10	two-sided	0.00031852	69.122	-2.857	-1.946	-3.85305	hedges	8.048	4.28442e-06	1.06974e-05	FDR correction BH	True	One-way anova	0.0172085
WIPI1	G5EA37	ET	DT	2.955	0.478	-3.464	0.304	False	True	27.773	10	two-sided	8.4961e-11	36330000	14.801	6.419	85.568	hedges	20.718	3.81063e-11	3.29078e-10	FDR correction BH	True	One-way anova	6.977e-07
WSB2	Q9NYS7-3	ET	DT	-0.722	0.881	-3.338	0.62	False	True	5.945	10	two-sided	0.00014216	132.473	3.168	2.616	6.13048	hedges	2.942	0.0126673	0.0166651	FDR correction BH	True	One-way anova	0.010794
WWC2	Q6AWC2	ET	DT	1.238	0.665	-1.892	1.152	False	True	5.764	10	two-sided	0.000181612	108.58	3.072	3.13	8.75435	hedges	6.751	2.4682e-05	5.28524e-05	FDR correction BH	True	One-way anova	0.0124283
YIPF5	Q969M3	ET	DT	-0.43	0.422	-3.148	0.707	False	True	8.083	10	two-sided	1.07519e-05	1143.54	4.308	2.718	6.5796	hedges	17.555	3.69503e-10	2.47097e-09	FDR correction BH	True	One-way anova	0.00140156
YTHDC2	Q9H6S0	ET	DT	6.205	0.616	1.325	0.839	False	True	11.479	10	two-sided	4.43096e-07	18050	6.117	4.88	29.446	hedges	51.06	4.90497e-17	2.83659e-15	FDR correction BH	True	One-way anova	0.000165396
YWHAB	P31946-2	ET	DT	-3.801	0.504	-0.846	0.311	False	True	-12.231	10	two-sided	2.44052e-07	30460	-6.519	-2.955	-7.75432	hedges	32.704	4.94444e-14	9.6446e-13	FDR correction BH	True	One-way anova	0.00012526
YY1	P25490	ET	DT	0.445	0.419	-0.77	0.436	False	True	4.922	10	two-sided	0.000602714	41.756	2.623	1.215	2.32141	hedges	13.352	1.29107e-08	5.93299e-08	FDR correction BH	True	One-way anova	0.0269666
ZNF185	O15231	ET	DT	-0.633	0.561	-3.056	0.388	False	True	8.707	10	two-sided	5.56466e-06	2008.33	4.64	2.423	5.36285	hedges	27.115	8.05978e-13	1.09945e-11	FDR correction BH	True	One-way anova	0.000862208
