# Supplementary material for: Spatially and cell-type resolved quantitative proteomic atlas of healthy human skin
Source: Nat Commun. 2020 Nov 5;11:5587. doi: 10.1038/s41467-020-19383-8 (PMC7645789; doi:10.1038/s41467-020-19383-8)
Supplement: Supplementary file 17 — Supplementary Data 14 [file 41467_2020_19383_MOESM17_ESM.xlsx]

## Sheet: Supplementary Data 14
Supplementary Table 14. Protein profiles for endothelial cells (EC) with reference profile CDH5
Uniprot ID	Gene	DC	MΦ	MC	ET	DT	EC	Mel	Fib	KC
O95342	ABCB11	-0.355159	-0.271243	-0.826441	-0.167611	-0.282199	2.55896	-0.116698	0.118808	-0.658422
P08183	ABCB1	-0.225522	-0.248331	-0.663529	-0.355887	-0.108061	2.62586	-0.476972	-0.138977	-0.408576
Q6H8Q1	ABLIM2	-0.509055	-0.241018	-0.398903	-0.389301	-0.517209	2.62395	-0.0620661	-0.462255	-0.0441425
Q16570	ACKR1	-0.490057	-0.546061	-0.31638	-0.404851	-0.344686	2.63299	0.00904178	-0.283495	-0.256496
P35612	ADD2	-0.994516	0.520292	0.0297185	-0.718789	-0.00801151	2.03087	0.090766	0.429932	-1.38026
Q15848	ADIPOQ	-0.579165	-0.236621	-0.554877	-0.243847	-0.164865	2.6371	-0.270269	-0.209664	-0.377794
O94788	ALDH1A2	-0.423052	-0.803487	-0.43122	-1.00996	-0.212692	2.40753	0.23061	0.271967	-0.0296997
P30838	ALDH3A1	-0.636713	-0.432297	-1.17206	0.210161	0.180313	2.40656	-0.0601394	-0.107896	-0.387929
P05186	ALPL	-0.061958	-0.576548	-0.377453	-0.324211	0.0773892	2.58479	-0.271568	-0.29767	-0.752775
Q16853	AOC3	-0.509633	1.08326	-0.130081	-0.729028	-0.393402	2.24544	-0.544635	-0.548696	-0.47323
Q8WWN8	ARAP3	-0.689687	-0.101235	-0.438597	-0.345217	-0.357163	2.59373	0.145741	-0.393574	-0.413999
Q6UXG8	BTNL9	-0.280563	-0.432292	-0.240114	-0.51524	-0.036105	2.64154	-0.353485	-0.38263	-0.401111
P20851	C4BPB	-0.612036	-0.396466	-0.356205	-0.736322	-0.195653	2.48307	0.0394667	0.420077	-0.645933
P13671	C6	-0.507502	-0.192022	-0.80559	-0.573489	-0.538827	2.33495	0.471936	0.515487	-0.704941
Q16602	CALCRL	-0.110953	-0.35721	-0.399374	-0.64644	-0.651023	2.6042	-0.238397	-0.101457	-0.0993493
Q8WXE0	CASKIN2	-0.699057	-0.00341617	-0.426087	-0.846895	-0.362638	2.53749	-0.176364	0.0619645	-0.0849982
P55290-4	CDH13	-0.917291	0.723652	-0.454891	-0.542693	-0.224841	2.36951	-0.638479	-0.0831432	-0.231829
P33151	CDH5	-0.741307	-0.0991104	-0.137584	-0.427083	-0.212146	2.59643	-0.180193	-0.174544	-0.624459
Q76N32	CEP68	-1.17297	-0.674633	-0.274422	-0.812949	0.11762	2.30028	0.0548425	0.13666	0.325571
D3DX19	CLDN5	-0.749314	0.018805	-0.626311	-0.198789	-0.31306	2.59312	-0.253168	-0.168681	-0.302603
Q86T13	CLEC14A	-0.7099	-0.469176	-0.283454	-0.578226	-0.222925	2.58065	0.0630705	0.00437651	-0.384415
H0Y3A3	DAB2IP	-0.919526	0.0297414	-0.730512	-0.8154	0.0182173	2.42318	0.19788	-0.209205	0.00562892
E5RHK8	DNM3	-0.346922	-0.501199	0.712563	-0.591896	0.200952	2.36389	-0.600305	-0.709295	-0.527784
A0A0A0MSY4	DOCK9	-0.805526	-0.308171	-0.378248	-0.507805	-0.206637	2.58274	0.0935683	-0.341784	-0.128134
O75923-10	DYSF	-0.366245	0.328501	-0.49293	-0.44663	-0.303347	2.57817	-0.520267	-0.345139	-0.432112
Q9H4W6	EBF3	-0.528102	-0.351843	-0.866184	-0.579861	-0.345603	2.34089	0.013623	0.814715	-0.497636
Q19T08	ECSCR	-0.340358	-0.048827	-0.891857	-0.675138	-0.0295161	2.51607	-0.234676	-0.464293	0.168593
P41970	ELK3	0.484553	0.157875	-0.57041	-0.709979	-0.138218	2.42969	-0.338012	-0.591219	-0.724277
Q9ULC0	EMCN	-0.431416	-0.603888	-0.418641	-0.0399677	-0.202526	2.61549	-0.151117	-0.193136	-0.574799
A8MX39	ERG	-0.195916	0.00898378	-0.454212	-0.689952	-0.306256	2.60174	-0.3274	-0.0880025	-0.548991
A0A1C7CYX0	EXOC3L2	-0.38387	-0.429934	-0.312011	-0.574019	-0.376305	2.60727	-0.0747053	0.0814252	-0.53785
P15090	FABP4	-0.655289	-0.310788	-0.211725	-0.453634	-0.282725	2.58792	0.214844	-0.393345	-0.495253
Q8N2R8	FAM43A	-0.9089	-0.123898	-0.267331	-0.960569	0.28657	2.20449	0.755096	-0.203996	-0.781467
Q9Y2L6	FRMD4B	-0.451599	-0.304574	-0.73104	-0.163019	-0.380385	2.43916	0.666264	-0.422108	-0.652701
Q9NXC2	GFOD1	-0.0711047	-0.344469	-0.446129	-0.174386	-0.219952	2.58892	-0.145324	-0.30252	-0.88504
P36269	GGT5	-0.515296	0.589501	-0.622562	-0.501621	-0.219515	2.49035	-0.382951	-0.418962	-0.418949
Q9UG22	GIMAP2	-1.01399	0.362395	-0.549909	0.0857774	0.0221052	2.2534	0.193192	-0.176574	-1.1764
Q8TF64	GIPC3	-0.623176	-0.150856	-0.384387	-0.269297	-0.559741	2.568	0.286198	-0.393489	-0.473247
P61952	GNG11	-1.0455	-0.40943	-0.532415	-0.324923	-0.125846	2.25816	-0.00654915	0.873532	-0.687031
E9PCN2	GUCY1B3	-1.01255	0.20734	-0.119254	-0.668392	-0.124037	2.49135	-0.277826	-0.0933126	-0.403323
Q8IV36	HID1	-0.686076	0.191026	-0.275334	-0.700641	-0.214295	2.56115	-0.240698	-0.142868	-0.492268
P03989	HLA-B	-1.05255	-0.702247	-0.797163	0.0146447	-0.105353	2.35297	0.37632	0.144229	-0.23085
Q6NT76-2	HMBOX1	-0.1787	-0.214653	-0.607105	-0.923692	-0.00166933	2.43565	0.294209	0.0210617	-0.825105
P13378	HOXD8	-0.787134	-0.422258	-0.158564	-0.41666	-0.141631	2.58174	-0.379035	0.122611	-0.399063
Q96MM6	HSPA12B	-0.267816	-0.363414	-0.389522	-0.311986	-0.299759	2.51373	0.367577	-0.290047	-0.95876
P26951	IL3RA	-0.362332	-0.100041	-0.0450592	-0.982031	0.345946	2.36818	-0.422566	0.175193	-0.977288
H0YEX9	JAM2	-0.634528	-0.17974	-0.393921	-0.743844	-0.0707652	2.57681	0.0827466	-0.350332	-0.286429
Q6NY19	KANK3	0.138053	-0.415191	-0.2256	-0.660438	-0.465772	2.5717	-0.217168	-0.0623821	-0.663203
O94819	KBTBD11	-0.424356	-0.159951	-0.387738	-0.476311	-0.2962	2.5978	-0.261101	0.114624	-0.706766
Q9BY89	KIAA1671	-1.08089	0.10269	-0.0223686	-0.974888	0.157537	2.32244	-0.128219	-0.615028	0.238731
Q5S007	LRRK2	-0.0488911	-0.302588	-0.746409	-0.194978	-0.184315	2.57617	-0.175873	-0.158837	-0.764279
Q9P1T7	MDFIC	-1.14675	-0.758298	-0.256641	-0.450544	0.265161	2.25756	0.294088	0.430051	-0.63463
P50221	MEOX1	-0.193982	-0.497489	-0.687206	-0.210708	-0.143869	2.61741	-0.476354	-0.295098	-0.112703
H0YDV5	MYCT1	-0.381217	-0.622296	-0.358693	-0.559313	-0.196733	2.61579	0.0380255	-0.267522	-0.268044
Q9NQX4	MYO5C	-0.319792	0.790045	-0.666687	-0.667331	-0.197078	2.31753	0.126292	-0.662162	-0.720815
Q8NFW9	MYRIP	-0.848109	-0.72364	-0.185511	-0.229774	-0.533126	2.46284	-0.192331	0.479702	-0.230053
O76041-2	NEBL	-0.265358	-0.57835	-0.878701	-0.0851347	-0.319779	2.54352	0.183275	-0.423652	-0.175819
H7BXP1	NKIRAS2	0.40136	-0.352139	-0.367782	-0.61992	-0.359648	2.4233	-0.35569	0.236175	-1.00565
P29474	NOS3	-0.15489	-0.328224	-0.760287	-0.517374	-0.010088	2.60376	-0.323452	-0.320014	-0.189429
Q9NP74	PALMD	-0.41663	-0.332366	-0.298478	-0.491505	-0.0180523	2.63777	-0.203885	-0.414406	-0.462442
Q08174-2	PCDH1	-0.948614	0.0150988	-0.918077	-0.302711	0.363906	2.41635	-0.0609205	-0.158261	-0.406773
P54750	PDE1A	-0.676278	-0.327841	-0.510888	-0.363305	0.0436511	2.60614	-0.330529	-0.0758483	-0.365101
F5H130	PDE2A	-0.128393	0.197213	-0.829951	-0.48104	-0.172095	2.46416	-0.170085	0.0634498	-0.94326
Q9NRA1	PDGFC	-0.960222	-0.525367	-0.108743	-0.632182	-0.0974375	2.30711	0.417832	0.433246	-0.834235
Q96HC4-4	PDLIM5	-0.673313	0.16221	-0.259979	-0.172218	-0.592717	2.53958	-0.374423	0.0624106	-0.691547
Q9NQ66	PLCB1	-0.331574	-0.0784921	-0.536746	-0.498053	-0.205608	2.62132	-0.25026	-0.123757	-0.596829
Q15147-4	PLCB4	-0.836757	0.264017	0.00607907	-0.534698	-0.3835	2.33232	-0.618115	0.574189	-0.803532
E9PKC0	PLEKHA7	-0.952262	0.44185	-0.543725	-0.260792	-0.329043	2.41935	-0.481034	0.238903	-0.533243
H3BN27	PLLP	0.449067	-0.423994	-0.645674	-0.409632	-0.507257	2.51414	-0.163854	-0.184495	-0.628303
E9PHR9	PLSCR4	-0.702017	0.849982	-0.612347	-0.662354	-0.284198	2.35913	-0.18855	-0.361141	-0.3985
P29590	PML	-0.743078	0.439065	0.166198	-0.713595	-0.4131	2.3961	-0.03256	-0.232289	-0.866742
Q2PPJ7	RALGAPA2	-0.331538	0.886708	-0.519396	-0.225288	-0.335265	2.32451	-0.366794	-0.485878	-0.947061
O95398	RAPGEF3	-0.301937	-0.0956522	-0.537797	-0.748228	-0.404437	2.58721	0.088686	-0.214021	-0.373819
B7Z278	RAPGEF4	-0.491444	-0.102152	-0.709231	-0.337442	0.233825	2.43673	0.158587	-0.143327	-1.04554
Q5U651	RASIP1	-0.303394	-0.363764	-0.53027	-0.406998	-0.329671	2.63283	-0.352931	0.055086	-0.400891
Q96R05	RBP7	-0.142367	-0.423491	-0.266494	-0.303679	-0.539911	2.64997	-0.266548	-0.385244	-0.322236
Q8IUW5	RELL1	-1.0146	0.819148	-0.720743	-0.0833215	-0.345702	2.16301	-0.19071	0.295572	-0.92266
Q969X0	RILPL2	-0.292693	-0.0933816	-0.00378352	-0.139626	-0.308444	2.59155	-0.496715	-0.49022	-0.766684
Q14DU5	ROCK2	-0.392914	-0.318494	-0.0293325	-0.740533	-0.204444	2.29507	0.870433	-0.610942	-0.868842
Q14162	SCARF1	-1.10233	0.690512	-0.871932	-0.398479	0.0227798	2.27666	-0.0241802	-0.176314	-0.416718
P16581	SELE	-0.869248	-0.316429	-0.442371	-0.255411	-0.0523034	2.58571	-0.219217	-0.0511992	-0.37953
P16109	SELP	-0.641162	-0.135435	-0.334161	-0.436815	-0.286897	2.62166	-0.0174779	-0.295029	-0.474685
Q9UJC5	SH3BGRL2	-0.587574	0.526132	-0.604705	-0.551689	-0.348842	2.48695	-0.0460936	-0.344711	-0.529471
A0A0U1RQS4	SHANK3	-1.02529	0.402075	-0.706197	-0.584053	-0.108066	2.35606	-0.418694	0.362807	-0.278644
Q5VZ18	SHE	-0.459701	-0.959009	0.253244	-0.288628	0.218678	2.45082	-0.167916	-0.311163	-0.736327
Q9ULL8	SHROOM4	-0.915572	-0.321055	-0.0726921	-0.590392	0.0970455	2.43309	-0.069751	0.273488	-0.834156
A0A1C7CYV9	SLC22A17	-0.835871	-0.0299653	-0.749226	0.360036	-0.427511	2.28665	0.639918	-0.53646	-0.707568
Q15599	SLC9A3R2	-0.465612	-0.152172	-0.258521	-0.707387	-0.414488	2.6014	-0.0714037	-0.0343923	-0.497429
O76070	SNCG	-0.336134	0.0726472	-0.628073	-0.664414	-0.669645	2.51759	-0.420107	0.256982	-0.128848
O94875-9	SORBS2	-0.746109	0.288806	-0.817237	0.0595131	-0.373797	2.22997	0.705442	-0.380284	-0.966303
Q8IVW8	SPNS2	0.0609532	-0.0593927	-1.10593	-0.131935	-0.248508	2.49878	-0.240137	-0.175341	-0.598488
A0A075B7B1	SYNM	-0.28002	0.282034	-0.202092	-1.09685	-0.276773	2.13864	0.194828	0.520437	-1.2802
Q96C24	SYTL4	-0.379459	-1.069	-0.293565	0.123143	0.419164	2.36589	-0.376272	0.043911	-0.833812
P25103	TACR1	-0.68647	-0.117412	-0.494937	-0.209034	0.00677765	2.56546	0.0336235	-0.406232	-0.691772
O00268	TAF4	-1.00105	0.65054	-0.468912	-0.324499	-0.0679951	2.22059	0.461402	-0.633917	-0.836152
Q9UL54-2	TAOK2	-0.328659	-0.215485	-0.861041	-0.846796	-0.246485	2.50518	-0.125542	0.176869	-0.0580401
Q63HR2	TNS2	-0.522597	0.0844618	-0.746365	-0.736376	-0.174523	2.27998	-0.18366	0.823543	-0.824461
Q6PID6	TTC33	-1.20472	0.0427183	0.175786	-0.115422	-0.336697	2.30511	0.445257	-0.747434	-0.564608
Q9Y3A2	UTP11	-0.575673	-0.731685	-0.344227	-0.518135	-0.557815	2.51918	-0.121109	0.264533	0.0649335
K7N7A8	ENSG00000250424	-0.567543	0.894121	-0.57681	-0.682503	-0.339105	2.32854	-0.453151	-0.0230642	-0.580483
Abbreviations: DC; Dendritic cells, MΦ; macrophages, MC; mast cells, ET; epidermal T cells, DT; dermal T cells, EC; endothelial cells, Mel; melanocytes, Fib; fibroblast, KC; keratinocytes
