# Supplementary material for: Spatially and cell-type resolved quantitative proteomic atlas of healthy human skin
Source: Nat Commun. 2020 Nov 5;11:5587. doi: 10.1038/s41467-020-19383-8 (PMC7645789; doi:10.1038/s41467-020-19383-8)
Supplement: Supplementary file 18 — Supplementary Data 15 [file 41467_2020_19383_MOESM18_ESM.xlsx]

## Sheet: Supplementary Data 15
Supplementary Table 15. Protein profiles for melanocytes (Mel) with reference profile Melan-A
Uniprot ID	Gene	DC	MΦ	MC	ET	DT	EC	Mel	Fib	KC
J3KSZ7	SEPTIN4	-0.823755	0.426497	-0.0769559	-0.990597	-0.0516115	-0.505562	2.40834	-0.0948852	-0.291471
Q9Y653	ADGRG1	-0.453435	-1.07709	-0.548176	-0.586308	0.218478	-0.540152	2.13623	-0.17703	1.02748
Q8IUX7-2	AEBP1	-0.796652	0.322099	-0.0946888	-0.736148	-0.329957	-1.13757	2.16373	-0.16471	0.773906
Q9BQI0	AIF1L	-0.640798	-0.687166	-0.657177	-0.560098	-0.066626	0.796361	2.36274	-0.292387	-0.254846
P45381	ASPA	-0.306386	-0.0944831	-0.286001	-0.315681	-0.280571	-0.119754	2.61668	-0.46727	-0.746536
Q96BY7	ATG2B	-0.895625	0.0605033	-0.651678	-0.641403	-0.228412	-0.41468	2.45389	0.334844	-0.0174359
Q9Y5K8	ATP6V1D	0.659894	0.624667	-0.296984	-1.48013	-1.15449	-0.459681	1.81543	0.22622	0.0650787
Q04656	ATP7A	-0.152923	0.588744	-0.480855	-0.951941	-0.101171	-0.464479	2.4108	-0.206225	-0.641953
O75936	BBOX1	-0.592719	-0.154258	-0.457527	-0.11625	-0.15619	-0.127216	2.61149	-0.372874	-0.634458
Q9H425	C1orf198	-0.787362	0.618969	-0.915134	-0.746312	-0.966402	0.353175	2.0891	0.41869	-0.064722
G3V5T9	CDK2	0.220799	-0.955552	-0.445363	-1.27374	-0.818779	0.55449	1.99351	0.400584	0.324048
Q9Y232-2	CDYL	0.433414	-0.339559	-0.709466	-0.502899	-1.1338	-0.368624	1.64	-0.593166	1.5741
F5GYW0	CEP57	0.422534	-0.419229	-0.555764	-0.698665	0.249386	-0.359399	2.44535	-0.330124	-0.754085
E9PII8	CHI3L2	0.230207	-0.918512	-1.33632	-0.88794	-0.100659	0.630129	2.01336	0.186731	0.183007
Q8WUD6	CHPT1	-0.0733847	-0.785147	1.33451	-0.676022	-0.483873	-0.713232	2.04553	-0.285428	-0.362954
Q9NZ45	CISD1	0.554415	-0.29409	-0.780496	-0.358416	-0.70567	0.252609	2.34494	-0.89044	-0.122852
P51798	CLCN7	0.0752208	0.341181	0.390839	-1.48645	-1.02977	-0.757904	1.90883	0.0771729	0.48088
P29400	COL4A5	0.346303	0.307416	-0.416724	-1.38723	0.560438	-1.04045	2.00836	0.11581	-0.493923
Q14061	COX17	0.185156	-0.199495	-0.150299	-1.03535	-0.361662	-0.156845	1.89566	-1.32688	1.14972
P29762	CRABP1	-0.573079	-0.474906	-0.212481	-0.576014	-0.210484	-0.130552	2.62019	-0.0723761	-0.370298
E9PD68	CRMP1	-0.128032	-0.260618	-0.726244	-1.07193	0.384148	-0.347571	2.41884	0.0706315	-0.339218
Q14894	CRYM	-0.47976	-0.19065	-0.472566	-0.390901	-0.150707	-0.652671	2.58317	-0.443616	0.197699
P32929	CTH	-0.0512253	-0.943831	-0.157848	-0.713708	-0.322162	-0.27421	2.45415	-0.425917	0.434748
Q02318	CYP27A1	-0.92011	0.864452	-0.557541	-0.810668	-0.718748	0.216036	2.09267	0.407736	-0.573832
Q7Z449	CYP2U1	-0.572187	0.191581	-0.12019	-0.832526	-0.226054	-0.119033	2.5463	-0.396328	-0.47156
P40126	DCT	-0.321248	-0.437295	-0.560449	-0.54613	-0.109649	-0.478245	2.60459	-0.244721	0.0931443
Q96FX2	DPH3	0.25781	0.154259	-0.883599	-1.31698	0.0381627	-0.461866	2.17575	0.490047	-0.45359
Q6XUX3	DSTYK	-0.916111	0.0961207	-0.266517	-0.392869	-0.433512	-1.07962	2.03225	1.18066	-0.220408
A6NHQ2	FBLL1	-0.0400822	-0.0846266	-0.532262	-0.499166	-0.0501574	-0.525515	2.60478	-0.520689	-0.352279
A0A087WV25	FGFR1OP	-0.414261	-0.720712	-0.347073	-0.578961	0.415435	-0.637791	2.15809	0.959506	-0.834232
Q8N6M3	FITM2	-0.248204	-0.176933	-0.339756	-0.430533	-0.123363	-0.191792	2.62536	-0.415229	-0.69955
Q8TET4	GANC	-0.224909	-0.0156416	0.587566	-1.20362	-0.973981	-0.0239413	2.24431	-0.410698	0.0209201
O14556	GAPDHS	-0.661085	-0.930218	-0.394862	0.611086	-0.128448	-0.777913	2.03731	-0.704449	0.948582
A0A0C4DGZ8	GP1BA	-0.260265	0.515964	0.19501	-0.353544	-0.068406	-1.25462	2.29938	-0.362259	-0.711265
B7Z613	GPM6B	-0.771577	-0.853824	-0.824647	-0.508366	0.427932	0.729719	2.21621	-0.0989418	-0.316505
P51810	GPR143	0.414211	-0.329985	-0.529033	-0.572727	-0.272935	-0.394899	2.55082	-0.431739	-0.433717
A0A087WXK4	GPR155	-0.356714	0.0644084	-0.860598	-0.75934	-0.653127	-0.0816849	2.32453	0.736874	-0.414354
Q02539	HIST1H1A	-0.821648	-0.129687	-0.903914	-0.741768	-0.584982	0.0867482	1.81358	-0.219589	1.50126
A0A0B4J2D9	IGKV1D-13	-0.182839	-1.54352	0.24796	-1.15346	0.572258	0.38567	1.91488	-0.220872	-0.020079
B5MCZ3	IL6	-0.168209	-0.189376	-0.445925	-0.788112	0.067618	0.85946	2.21608	-0.416604	-1.13493
E9PCZ3	INPP4B	-0.917193	-0.745734	-0.725532	-0.958495	0.733574	-0.307496	1.97735	0.180382	0.763142
Q9Y4H2	IRS2	-0.312371	-1.46954	0.424083	-0.335303	-0.710725	-0.393507	2.10248	0.601176	0.0937039
Q9H9L3	ISG20L2	-0.798316	-0.663101	-0.927776	-0.0316633	-0.445159	0.923338	2.20291	-0.378918	0.118681
Q92830	KAT2A	-0.207323	-0.43148	-1.43256	0.110949	0.168295	-0.164816	2.20816	-0.735241	0.484014
Q9BW19	KIFC1	-0.980206	-1.06348	-0.39693	-0.297667	-0.274986	-0.570227	1.9996	0.726674	0.857214
Q9BYR2	KRTAP4-5	0.617605	-0.7086	-0.368025	-0.175242	-0.715691	-0.655654	2.41297	0.0230705	-0.430428
P11137	MAP2	-0.534757	-0.414423	-0.400183	-0.580602	-0.462311	-0.487936	2.37625	-0.388211	0.892178
P27816-5	MAP4	0.102112	-0.258943	-1.44738	-0.662706	-0.252948	-0.0255603	2.12107	-0.39396	0.818318
P10636-2	MAPT	-0.474068	-0.443294	-0.266142	-0.0978684	-0.594398	-0.425144	2.60878	-0.389692	0.0818265
P10636-4	MAPT	-0.450319	0.187804	-0.262657	-0.838366	-0.51996	-0.00638848	2.54918	-0.284555	-0.374735
Q9HAF1	MEAF6	-0.100899	-0.611787	-0.163486	-0.332337	-0.354636	-0.180532	2.57351	0.00503715	-0.834873
Q16655	MLANA	-0.124164	-0.391815	-0.424962	-0.609235	-0.37062	-0.452533	2.61277	-0.322136	0.0826976
Q8N565	MREG	-0.34293	-1.13618	-0.899013	0.228459	0.0425503	-0.357617	2.16225	-0.512201	0.814676
B4DHE8	MSI2	-0.524444	-0.610711	-0.516288	-1.29992	0.750219	0.560188	2.02735	0.215597	-0.601983
Q8N3F0	MTURN	-0.140253	0.210698	-0.739307	-0.735012	-0.471066	-0.0833086	2.53789	-0.365231	-0.214416
A0A0A0MQW0	MYEF2	-1.08703	-0.721628	-0.665699	-0.412985	-0.560064	0.892398	2.07216	0.52729	-0.044445
G3V394	MYO5A	-0.571937	0.15783	-0.416923	-0.192298	0.0381865	-0.287638	2.47204	-0.0883156	-1.11095
Q9NRX3	NDUFA4L2	-0.301665	-0.615833	-0.751088	0.101296	-0.161805	-1.21683	2.28718	0.316653	0.342085
I3L505	NDUFAB1	-0.912303	-0.158225	-0.693019	-0.487093	-0.472598	1.16614	2.15479	-0.198482	-0.399215
A0A087X1N7	NEB	-0.0777144	0.0347167	-1.04389	0.988973	-0.566507	-0.228483	2.17167	-0.544321	-0.734441
Q9NSY0	NRBP2	-0.963439	0.0463833	-0.565781	-1.12128	-0.273885	0.0655783	2.04729	1.06405	-0.298911
O94913	PCF11	-0.675847	0.824068	-0.756908	-0.0995546	0.0548349	0.0615395	2.08334	-1.38682	-0.104656
P16519	PCSK2	-0.243109	-0.418925	-0.655955	-1.53195	0.826798	0.549925	1.96824	-0.193951	-0.301083
P08237	PFKM	0.187907	-0.267194	0.375055	-0.802923	-1.56253	-0.175895	2.006	0.659594	-0.420014
Q5SRE7	PHYHD1	-0.587631	0.715381	-0.43639	-1.12459	-0.42625	-0.343949	2.2201	0.470619	-0.487289
O00625	PIR	-0.16072	0.0681587	-0.837337	-0.96543	-0.717542	0.993091	2.06038	-0.716784	0.276179
Q68DD2	PLA2G4F	0.207242	-1.09381	-1.51171	0.00441054	-0.314572	-0.110827	1.97466	0.189764	0.654838
P60201	PLP1	-0.768055	0.492352	-0.192491	-0.790238	0.802397	-0.649241	2.18602	-0.342765	-0.737982
O60486	PLXNC1	0.948989	-0.318142	0.294652	-0.879132	-0.240203	-0.503485	2.12899	-0.348514	-1.08316
H0YIJ2	PMEL	1.1854	-0.455686	-1.09016	-0.87654	-0.233853	-0.853706	1.81416	-0.0805907	0.59098
A0A087WWM6	PRODH	-0.251796	-1.06014	0.105675	-0.703848	-0.14083	0.104686	2.4583	-0.480782	-0.0312638
P49023-4	PXN	-0.390909	-0.484911	-0.544093	-0.367234	-0.232764	0.372675	2.5594	-0.352304	-0.559859
P09417	QDPR	-0.356107	0.00444038	0.692639	-1.05795	-0.8913	-0.358364	2.11764	0.578532	-0.729534
Q86YS6	RAB43	0.305442	-0.389005	-0.297183	-1.60226	0.249523	0.167047	2.1917	-0.239761	-0.385507
Q7Z5J4	RAI1	-1.1596	0.242951	-0.566477	-0.853379	-0.845293	0.55639	1.99251	-0.103485	0.736386
Q5UIP0	RIF1	0.162966	-0.835383	-0.938687	-0.534828	1.08744	-0.930448	2.01344	-0.0665587	0.0420578
P23297	S100A1	-0.257954	-0.493624	-0.650632	0.0343924	-0.335769	-0.299531	2.61688	-0.421784	-0.191982
Q9H190	SDCBP2	-0.787095	-0.543342	-0.500475	-0.339257	-0.384428	-0.245588	2.41659	-0.35506	0.738653
Q58EX2	SDK2	-0.676177	0.386293	-0.26744	-1.22777	0.222895	0.268488	2.0213	-1.1831	0.455508
P43007	SLC1A4	-0.201366	-0.665208	-0.476263	-0.621144	-0.569369	-0.630295	2.29356	0.956538	-0.0864517
Q9UJS0	SLC25A13	-0.800688	-0.256303	-0.316978	-0.993655	-0.00910917	0.188014	2.16479	-0.84924	0.873167
Q96QE2	SLC2A13	-0.533556	0.425979	0.466244	-0.647104	-0.150897	-0.675063	2.28566	-0.0811058	-1.09016
Q5T4K3	SLC39A1	0.225698	-0.42783	-0.581473	-0.597605	0.468926	-0.510552	2.24869	-1.18514	0.359288
Q9H1V8	SLC6A17	0.293765	-0.545628	-0.396233	-0.400587	-0.104772	-0.326943	2.53373	-0.205666	-0.84767
Q99523	SORT1	-0.430171	-0.823059	1.20129	-0.358944	-0.327851	-0.385211	2.17872	-0.584803	-0.469977
A6PVD3	SOX10	-0.379067	-0.344736	-0.250697	-0.405353	-0.160098	-0.391602	2.63819	-0.10671	-0.599924
Q02086	SP2	-0.474252	-0.604302	-0.291673	-1.34314	-0.173049	0.642549	2.23608	0.201278	-0.193495
E9PQZ2	ST3GAL4	-0.628526	-0.370569	-0.455305	-0.920765	-0.614057	-0.0953654	1.85563	-0.341511	1.57047
B5MCD7	SYNGR1	-0.163835	-0.678664	-0.483217	-0.522258	-0.304615	-0.171132	2.60291	0.0476748	-0.326862
P21675	TAF1	-0.143403	-0.871258	-0.13634	-0.561915	-0.791041	0.868026	2.03347	-1.00275	0.605211
A0A024R4K9	TMPIT	-0.318574	1.01855	-0.785373	-0.307466	-0.526034	-1.06824	2.14391	0.169816	-0.326594
E7ETX0	TPCN2	-0.513936	0.633621	-0.729446	-0.546134	-0.532393	-0.0968846	2.43113	-0.108281	-0.537676
Q5JRJ0	TSC22D3	-0.574013	-0.374097	-0.715519	-0.260376	-0.332663	0.317827	2.50959	0.0875991	-0.658345
Q99576-3	TSC22D3	-0.540532	-0.673224	-0.469533	-0.727546	-0.175622	0.434754	2.48636	-0.0140383	-0.320615
Q9BVA1	TUBB2B	-0.699153	-0.223229	-0.823125	0.442199	-0.555355	0.311051	2.40959	-0.483267	-0.378712
P04350	TUBB4A	-0.707683	-0.725856	-0.33389	0.290345	-0.310636	-0.467179	2.5278	-0.0046441	-0.268261
K7ES63	TUBB6	-0.473636	-0.506254	-0.00897157	-0.713547	0.145212	-0.622246	2.53302	0.0713649	-0.424944
P14679	TYR	-0.32449	-0.511813	-0.490853	-0.550956	0.0844069	-0.369188	2.61248	-0.321509	-0.128081
B7Z306	UBE2E1	-0.768649	0.526529	-0.686837	-0.964564	-0.802608	0.773535	2.10876	-0.200489	0.0143192
P17028	ZNF24	-0.622881	-0.0775772	-1.0217	-0.283659	-0.959544	0.326034	2.20894	-0.276029	0.706413
Abbreviations: DC; Dendritic cells, MΦ; macrophages, MC; mast cells, ET; epidermal T cells, DT; dermal T cells, EC; endothelial cells, Mel; melanocytes, Fib; fibroblast, KC; keratinocytes
