# Supplementary material for: Spatially and cell-type resolved quantitative proteomic atlas of healthy human skin
Source: Nat Commun. 2020 Nov 5;11:5587. doi: 10.1038/s41467-020-19383-8 (PMC7645789; doi:10.1038/s41467-020-19383-8)
Supplement: Supplementary file 19 — Supplementary Data 16 [file 41467_2020_19383_MOESM19_ESM.xlsx]

## Sheet: Supplementary Data 16
Supplementary Table 16. List of antibodies
Antibody	Clone	Lot #	Host	Company	Cat.no.	Antigen Retrieval	Dilution
CD31	JC/70A	20069553	Mouse	Agilent/Dako, Glostrup, Denmark	GA610	TRS High pH1	Ready-to-use
CD163	MRQ-26	28057	Mouse	Cell Marque, Rocklin, CA,USA	163M-16	TRS High pH	1:25
MART1	EP43	20040201	Rabbit	Cell Marque, Rocklin, CA,USA	AC-0041	TRS High pH	1:100 RR3
Collagen III	Polyclonal	45324	Rabbit	LSBio, Seattle, WA, USA	LS-B693	TRS Low pH + Pepsin2	1:500
IL1-β	Polyclonal	QM1018101	Goat	R&D Systems, Minneapolis, MN, USA	AF-201-NA	TRS High pH	1:50 RR
CK10	DE-K10	20052315	Mouse	Agilent/Dako, Glostrup, Denmark	M7002	TRS High pH	1:50
CK14	SP53	150127LVH	Rabbit	Abcam, Cambridge, UK	Ab119695	TRS High pH	1:200
1Antigen Retrieval (AR) using Target Retrieval Solution (TRS) High pH (Agilent/Dako, cat.no. GV800) at 97°C (24min)
2AR using TRS Low pH (Agilent/Dako, cat.no. GV805) for 20min (97°C) followed by digestion in pepsin solution (ZytoVision GmbH, Bremerhaven, Germany, cat.no. ES-0002-50) at 32°C (12min).
3Antibody diluted in Renoir Red (RR) (Biocare Medical, CA, USA, cat.no. PD904L). All other antibodies were diluted in standard Diluent (Agilent/Dako, Glostrup, Denmark, cat.no. S3022)
