# Supplementary material for: Spatially and cell-type resolved quantitative proteomic atlas of healthy human skin
Source: Nat Commun. 2020 Nov 5;11:5587. doi: 10.1038/s41467-020-19383-8 (PMC7645789; doi:10.1038/s41467-020-19383-8)
Supplement: Supplementary file 20 — Supplementary Data 17 [file 41467_2020_19383_MOESM20_ESM.xlsx]

## Sheet: Supplementary Data 17
Supplementary Table 17. Courtesy of Human Protein Atlas, www.proteinatlas.org62
Antibody	Clone	Host	Company	Cat.no.	Link
IL-18	HPA003980	Rabbit	Sigma-Aldrich	AB_1851670	Image available at https://www.proteinatlas.org/ENSG00000150782-IL18/tissue/skin#img
IL-33	CAB007057	Mouse	Axxora (Formerly Apotech Corp.)	ALX-804-840-C100	Image available at https://www.proteinatlas.org/ENSG00000137033-IL33/tissue/skin#img
CD248	HPA051856	Rabbit	Sigma-Aldrich	HPA051856	Image available at www.proteinatlas.org/ENSG00000174807-CD248/tissue/skin#img
TMEM40	HPA044165	Rabbit	Sigma-Aldrich	HPA044165	Image available at www.proteinatlas.org/ENSG00000088726-TMEM40/tissue/skin#img)
