# Supplementary material for: Spatially and cell-type resolved quantitative proteomic atlas of healthy human skin
Source: Nat Commun. 2020 Nov 5;11:5587. doi: 10.1038/s41467-020-19383-8 (PMC7645789; doi:10.1038/s41467-020-19383-8)
Supplement: Supplementary file 21 — Supplementary Data 18 [file 41467_2020_19383_MOESM21_ESM.xlsx]

## Sheet: Supplementary Data 18
Supplementary Table 18. Overview of fractions for the DDA data.
Sample	Fractions
Keratinocytes	16
Mast cells	8
Outer epidermis	16
Dermis	16
Inner dermis	16
Macrophages	8
Endothelial cells	8
CD14 Dendritic cells	16
Fibroblasts	16
CD1A Dendritic cells	16
Subcutis	8
Peripheral T cells	8
