# Supplementary material for: Spatially and cell-type resolved quantitative proteomic atlas of healthy human skin
Source: Nat Commun. 2020 Nov 5;11:5587. doi: 10.1038/s41467-020-19383-8 (PMC7645789; doi:10.1038/s41467-020-19383-8)
Supplement: Supplementary file 23 — Source Data [file 41467_2020_19383_MOESM23_ESM.xlsx]

## Sheet: Figure 2I-J
Figure 2I-J
KRT1
CD1A+DC	EC	Fib	KC	MΦ	MC	Mel	CD14+DC	Inner epi	Outer epi	Subcutis	Dermis
193	227	6.9	238	243	465	2094	191	6289.52	3640.71	92	489
COL3A1
CD1A+DC	EC	Fib	KC	MΦ	MC	Mel	CD14+DC	Inner epi	Outer epi	Subcutis	Dermis
2.4344	0.998004	11.4362	0.371226	0.885991	0.218861	0.753917	0.637105	96.1133	60.2877	378.454	1264.2

## Sheet: Figure 3
Figure 3B
IL-36g
Inner epi	Outer epi	Dermis	Subcutis
3.61356	96.1303	1.2734	8.79258
IL-37
Inner epi	Outer epi	Dermis	Subcutis
24.335	12.1817	0.614637	0
IL-18
Inner epi	Outer epi	Dermis	Subcutis
26.4613	6.8616	1.26345	2.6076
IL-36a
Inner epi	Outer epi	Dermis	Subcutis
0.0383878	10.3088	5.26101	1127.06
IL-33
CD1A+DC	EC	Fib	Ker	MΦ	MC	Mel	CD14+DC
4.95483	21.0178	0.688357	0.323076	0.036827	0	1.39833	3.85988
IL-1b
CD1A+DC	EC	Fib	Ker	MΦ	MC	Mel	CD14+DC
35.6846	0.96082	0.174984	1.78504	10.6818	0.391035	4.36425	38.8557

## Sheet: Figure 4A
Figure 4A
Endosialin
MC	Mel	MΦ	EC	DC	Fib	KC	DT	ET
0.264381	0.108382	0.177169	0.115452	0.0545217	2.58006	0.0583228	0.0630235	0.0476807
0.129089	0.105133	0.00692657	0.0519205	0.0648667	1.85994	0.0837061	0.121372	0.0717044
0.0588024	0.0700352	0.279367	0.0926378	0.0983837	2.15001	0.0991045	0.103041	0.0842952
0.0490241	0.200579	0.061649	0.0859018		0.770913	0.051673	0.133403	0.127261
0.0713218	0.0497697				1.57815	0.18218	0.078169	0.0479804
0.0477439							0.0976039	0.0831958

## Sheet: Figure 4C
Figure 4C
C12orf75
MC	Mel	MΦ	EC	DC	Fib	KC	DT	ET
0.0805951	0.164473	0.395169	0.338632	0.2664	5.23037	0.24103	0.11483	0.113758
0.0845806	0.0632163	0.0761283	0.0986145	0.175893	5.97735	0.467982	0.076005	0.281334
0.0475967	0.200284	0.362378	0.260336	0.146547	2.61494	0.23866	0.111405	0.205859
0.15742	0.088789	0.0711997	0.252115		1.07199	0.165316	0.0756909	0.0657548
0.35607	0.0694552				5.24929	0.361389	0.0917464	0.242558
0.168851							0.0652221	0.114565
GREM1
MC	Mel	MΦ	EC	DC	Fib	KC	DT	ET
0.211032	0.153134	0.09617	0.212908	0.104497	3.12222	0.0492943	0.0632986	0.0813156
0.0643568	0.0623949	0.0503722	0.0935971	0.148717	3.67821	0.0437051	0.1057	0.0853542
0.185863	0.281395	0.0456612	0.0783779	0.12785	2.15444	0.0351447	0.0577097	0.163804
0.116724	0.0797058	0.142681	0.15218		1.33549	0.0450031	0.17124	0.0669342
0.104321	0.0810832				1.47546	0.0928834	0.160374	0.129992
0.174322							0.151378	0.107695
COL11A1
MC	Mel	MΦ	EC	DC	Fib	KC	DT	ET
0.306909	0.13611	0.100019	0.204061	0.0746186	3.27505	0.0852618	0.123098	0.102595
0.0560288	0.127728	0.126886	0.0744532	0.11224	1.68782	0.0569501	0.117924	0.10409
0.0629682	0.134532	0.0600138	0.146742	0.0713195	3.41513	0.03409	0.10419	0.0393742
0.050662	0.211319	0.0729412	0.140815		1.65207	0.0605881	0.148382	0.0716177
0.101774	0.082614				3.0742	0.144989	0.110994	0.0945276
0.120141							0.0636463	0.101804

## Sheet: Figure 4G
Figure 4G
TMEM40
MC	Mel	MΦ	EC	DC	Fib	KC	DT	ET
0.157266	0.0705594	0.134757	0.099126	0.0675884	0.120154	8.52061	0.0784847	0.0854493
0.0720175	0.086076	0.0534643	0.105023	0.186807	0.209562	6.42513	0.16884	0.125365
0.215957	0.0970277	0.112126	0.0941602	0.0905313	0.133587	2.79651	0.135686	0.076758
0.0666633	0.132835	0.100831	0.0654815		0.0597731	9.29347	0.0811525	0.0928308
0.0793272	0.28015				0.17594	2.18102	0.15252	0.0959995
0.10492							0.216181	0.098301

## Sheet: Figure 4H-J
Figure 4H-J
ANXA8L1
MC	Mel	MΦ	EC	DC	Fib	KC	DT	ET
0.123125	0.142154	0.0496398	0.114135	0.0691686	0.154216	6.89002	0.0886445	0.11436
0.115173	0.76008	0.0647906	0.151853	0.105069	0.132508	3.60759	0.1085	0.113007
0.0775006	0.0647461	0.0682695	0.136214	0.0655411	0.130292	2.27769	0.0982332	0.154068
0.0545408	0.0659876	0.0634868	0.259948		0.15439	14.9736	0.0638343	0.124033
0.16447	0.38589				0.214856	6.02102	0.0569517	0.0693758
0.07782							0.115006	0.912816
EGFLAM
MC	Mel	MΦ	EC	DC	Fib	KC	DT	ET
0.0932358	0.115149	0.108349	0.0952067	0.127277	0.0767883	10.5437	0.119764	0.142739
0.085742	0.122236	0.0640319	0.15808	0.145123	0.0585281	27.8855	0.12736	0.154443
0.0624457	0.0670864	0.0933245	0.12538	0.106856	0.156388	17.7324	0.103319	0.0644046
0.0967113	0.201036	0.0639822	0.0921036		0.169055	10.6787	0.0946958	0.0745229
0.117719	0.153131				0.114834	2.02345	0.0492823	0.084732
0.0345975							0.19411	0.0950765
FGFBP1
MC	Mel	MΦ	EC	DC	Fib	KC	DT	ET
0.106379	0.122135	0.0731442	0.0598887	0.114697	0.0883703	2.30323	0.106161	0.26318
0.0498726	0.0960703	0.249603	0.125782	0.111422	0.073868	1.50276	0.10011	0.0385417
0.0619048	0.177787	0.0514368	0.0549626	0.0470704	0.136571	0.0696741	0.0978205	0.144274
0.0945248	0.182163	0.125291	0.088508		0.0667212	1.42997	0.100163	0.0821692
0.105938	0.103926				0.094681	0.622513	0.0732133	0.124805
0.111025							0.118323	0.0601065

## Sheet: Figure 5a
Figure 5a
DC	MΦ	MC	ET	DT	EC	Mel	Fib	KC
5578	5612	3495	3179	3837	4936	3014	5948	4910
4738	5484	3695	4607	2949	5441	5623	5941	5682
4872	5385	4384	4500	3449	5502	4257	6060	5507
	5502	4778	3311	3109	4930	5068	5971	4958
		4564	3954	3691		5138	6050	5916
		4623	2907	4674

## Sheet: Figure 6A-C
Fig 6A-C
CD1C
DC	MF	MC	ET	DT	EC	Mel	Fib	KC
4.24526	0.194009	0.0639549	0.0703137	0.125464	0.086971	0.08928	0.131805	0.126955
7.19139	0.121416	0.078568	0.0369164	0.064677	0.116877	0.051038	0.191531	0.117471
6.50719	0.0987	0.231608	0.0598582	0.243646	0.054919	0.097594	0.059091	0.08432
	0.104219	0.06446	0.0598974	0.068928	0.091431	0.164347	0.075348	0.163026
		0.082303	0.170608	0.080677		0.127446	0.095762	0.108797
		0.103105	0.216457	0.164663
NMESI1
MC	Mel	MΦ	EC	DC	Fib	KC	DT	ET
0.0902862	0.094668	0.049902	0.0837343	5.7169	0.0712809	0.143026	0.0523284	0.0673139
0.0931736	0.057664	0.0483519	0.146973	7.01659	0.0626498	0.0739606	0.181723	0.0504267
0.0815325	0.0686288	0.0790113	0.0895526	2.05855	0.108405	0.0876085	0.142333	0.0532019
0.0994888	0.0715799	0.249646	0.102458		0.149814	0.0258395	0.0608509	0.0903205
0.193274	0.143134				0.126837	0.13697	0.0992783	0.0719236
0.0554708							0.10424	0.0607404
CD1B
MC	Mel	MΦ	EC	DC	Fib	KC	DT	ET
0.132234	0.183301	0.384172	0.0648061	3.7728	0.0584707	0.0938427	0.520669	0.0886572
0.12565	0.100011	0.224593	0.110244	11.6321	0.133332	0.123523	0.0693524	0.102138
0.0808837	0.0730071	0.130207	0.0740868	7.20957	0.126662	0.0603214	0.130613	0.083184
0.202663	0.116588	0.137238	0.0968363		0.164913	0.0618244	0.0666853	0.0784474
0.0737582	0.0887544				0.0720963	0.100572	0.174175	0.198583
0.121822							0.115651	0.173809

## Sheet: Figure 6F-H
Fig 6F-H
CD163
DC	MF	MC	ET	DT	EC	Mel	Fib	KC
0.08003	7.95702	0.103695	0.134716	0.0908435	0.126136	0.137167	0.099596	0.09507
0.0750303	9.33629	0.053158	0.035652	0.052523	0.126079	0.042287	0.245125	0.033689
0.129406	9.51376	0.082778	0.037287	0.110953	0.120194	0.093825	0.07255	0.036905
	6.35874	0.063442	0.078807	0.125275	0.083402	0.095982	0.12548	0.102655
		0.081412	0.045472	0.103378		0.127055	0.256711	0.17034
		0.129317	0.075665	0.0467148
MS4A6A
MC	Mel	MΦ	EC	DC	Fib	KC	DT	ET
0.117196	0.158734	5.46318	0.0972684	0.146931	0.0372841	0.099452	0.174086	0.127618
0.0515378	0.0439604	5.23662	0.142359	0.113899	0.0766273	0.0795148	0.110975	0.0674759
0.104744	0.120987	5.51195	0.0373629	0.0951992	0.0533463	0.0972418	0.107308	0.0608118
0.0871779	0.0797606	6.63734	0.0872075		0.123044	0.0742484	0.105871	0.0930479
0.123025	0.12613				0.165831	0.202486	0.103999	0.149169
0.0560425							0.183451	0.10818
FOLR2
MC	Mel	MΦ	EC	DC	Fib	KC	DT	ET
0.0804538	0.101474	29.735	0.0776627	0.35367	0.0636588	0.0308607	0.105626	0.144382
0.0799684	0.117324	30.7253	0.379586	0.43209	0.0620383	0.188244	0.143456	0.144538
0.0636939	0.0421829	30.3989	0.288356	0.077156	0.175234	0.116152	0.0389135	0.0946439
0.369212	0.0728215	22.7688	0.305507		0.108368	0.097431	0.0548374	0.0796953
0.138891	0.0688155				0.329719	0.0649504	0.102164	0.0530776
0.0287762							0.0940569	0.148437

## Sheet: Figure 6J-L
Figure 6J-L
CPA3
DC	MF	MC	ET	DT	EC	Mel	Fib	KC
1.0384	14.2066	1459.86	2.06544	1.2718	0.986831	0.204832	0.15969	0.053531
3.89658	2.82732	2291.27	0.534681	0.376474	0.768367	0.06133	0.103585	0.048846
0.380095	34.7244	1373.45	0.5845	0.50914	1.44294	0.106224	0.156998	0.051645
	3.80471	1259.06	0.433348	0.464963	1.07609	0.108931	0.04334	0.084513
		2197.95	0.518681	0.868274		0.061357	0.941869	0.0755375
		2234.26	0.427334	0.835844
LAT2
MC	Mel	MΦ	EC	DC	Fib	KC	DT	ET
2.30153	0.150426	0.199988	0.130239	0.331382	0.0539115	0.0546034	0.0844178	0.115397
3.64522	0.07752	0.213848	0.0308509	0.498698	0.097872	0.116599	0.093626	0.179739
1.94038	0.0713871	0.0854154	0.0976526	0.360718	0.100756	0.0518759	0.12775	0.050954
3.75239	0.151085	0.228485	0.0460656		0.114068	0.0707418	0.0855179	0.12461
3.65247	0.124001				0.122046	0.0616286	0.263184	0.0647536
3.28443							0.176603	0.0889778
SYTL3
MC	Mel	MΦ	EC	DC	Fib	KC	DT	ET
3.97076	0.259318	0.0906665	0.158011	0.137294	0.086805	0.0709326	0.170478	0.0688447
3.34739	0.12245	0.130385	0.0891699	0.039414	0.126323	0.113107	0.12324	0.174
3.87774	0.227636	0.0707819	0.098611	0.0869619	0.143574	0.147386	0.137796	0.108308
10.2387	0.160586	0.123063	0.0520903		0.284831	0.0997978	0.0836875	0.0903965
3.12844	0.0821651				0.100171	0.0627507	0.135489	0.0587292
4.06604							0.0790814	0.124417

[truncated: 4 more sheets: Figure 6N-P, Figure 6R-T, Figure 6V-X, Suppl. Data 1.]
